# Supplementary material for: Comprehensive proteolytic profiling of Aedes aegypti mosquito midgut extracts: Unraveling the blood meal protein digestion system
Source: PLoS Negl Trop Dis. 2025 Feb 6;19(2):e0012555. doi: 10.1371/journal.pntd.0012555 (PMC11838913; doi:10.1371/journal.pntd.0012555)
Supplement: S1 File — (XLSX) [file pntd.0012555.s001.xlsx]

## Sheet: Sugar fed 6h
Protein	MatchSequence	RealSequence	Annotated_Sequence	N-term	C-term	Cleave_Loc	X.10lgP	Mass	Length	ppm	m.z	z	RT	Used	Candidate	Quality	Significance	Avg..ppm	Avg..Area		t0.sf.2	t0.sf.3	t0.sf.4	sf.15.1	sf.15.2	sf.15.3	sf.15.4	sf.60.1	sf.60.2	sf.60.3	sf.60.4	Anova p-value	q-value	Significant	foldchange 1	foldchange 2	t-test_pvalue 1	t-test_pvalue 2	t-test_qvalue 1	t-test_qvalue 2
>TDP128|TDP128|GenScript	EGADIWYRKHSHQL	EGADIWYRKHSHQL	EGADIWYRKHSHQL	NA	NA		76.17	1738.85	14	3.9	580.628	3	19.21	Y	Y	0.38	60	2.3	96200000		118788	121108	161430	249072488	173011239	227251204	217942463	38900387	NA	31745690	5294359	2.87245e-06	3.89832e-06	TRUE	1620.77	189.224	8.89898e-05	0.638396	0.000175638	0.478807
>TDP196|TDP196|GenScript	WPLGLYASQKHWEE	WPMGMYASQKHWEE	WPLGLYASQKHWEE	NA	NA		75.05	1742.84	14	5.4	872.433	2	38.45	Y	Y	0.86	60	2.2	62700000		141281	163947	144297	49729490	139543491	119271594	86029919	63997410	5509010	80647249	73523543	1.91945e-05	1.80543e-05	TRUE	658.319	373.189	0.00825844	0.0862272	0.00152557	0.126914
>TDP145|TDP145|GenScript	TVLISLHRNWRAQH	TVMISMHRNWRAQH	TVLISLHRNWRAQH	NA	NA		84.78	1729.95	14	3.2	346.998	5	24.34	Y	Y	0.72	60	2.7	37300000		94864	106939	159803	81182330	35169498	100922118	98456463	6139808	NA	27053486	NA	1.89752e-05	1.80264e-05	TRUE	654.85	137.691	0.00720667	0.908798	0.00145382	0.552846
>TDP109|TDP109|generation1aar	TPHHVNWYKRAPNQ	TPHHVNWYKRAPNQ	TPHHVNWYKRAPNQ	NA	NA		114.73	1746.87	14	3.5	437.726	4	11.53	Y	Y	0.4	60	2.6	35900000		113789	135712	127764	80927307	37438498	106568111	88132873	16761227	NA	NA	2074592	5.99641e-05	4.70792e-05	TRUE	622.374	74.8909	0.00633695	0.739753	0.00132757	0.515013
>TDP111|TDP111|generation1aar	FPNLWSYEKQRFHP	FPNMWSYEKQRFHP	FPNLWSYEKQRFHP	NA	NA		69.54	1847.91	14	6.8	462.988	4	41.46	Y	Y	0.4	60	1.5	18800000		159289	137933	120894	37998431	150321241	18490626	5601504	8855664	NA	2287449	NA	0.00174459	0.000811541	TRUE	381.016	39.9762	0.234006	0.792479	0.0199437	0.528492
>TDP119|TDP119|generation2aar	YHFQFPLHNGRVPD	YHFQFPMHNGRVPD	F.PLHNGRVPD	HFQFPMHN	NA	5	65.42	1003.52	9	3.6	502.769	2	33.01	N	Y	0.98	60	2.3	11200000		72719	71694	95875	15131366	19428311	23077995	21698657	9590648	5983677	10630774	5410536	5.55291e-09	4.01706e-08	TRUE	247.629	98.6804	0.000207672	0.346935	0.000253076	0.35238
>TDP161|TDP161|GenScript	RNLEFKHDWYGTPL	RNMEFKHDWYGTPL	RNLEFKHDWYGTPL	NA	NA		100.28	1774.88	14	8.7	592.639	3	38.16	N	Y	0.47	60	2	10000000		70435	139815	72536	24482210	1016796	29712036	36706099	116059	125819	137235	123464	0.000317998	0.000206917	TRUE	243.781	1.33293	0.0545038	0.358222	0.00604701	0.353886
>TDP232|TDP232|GenScript	HWAFRSRYHGPLAH	HWAFRSRYHGPLAH	W.AFRSRYHGPLAH	XXHWAFRS	NA	2	84.59	1410.73	12	3.2	353.69	4	12.63	N	Y	0.71	60	2.2	7040000		112688	125938	114860	20061811	15173937	15808779	12235366	6005359	NA	989762	NA	6.91997e-05	5.3885e-05	TRUE	134.263	29.6834	0.000433388	0.843653	0.000331675	0.541986
>TDP228|TDP228|GenScript	RTQKEYQFVTYKLD	RTQKEYQFVTYKMD	RTQKEYQFVTYKL.D	NA	TYKMDXXX	13	81.23	1702.9	13	6	568.645	3	28.03	N	Y	0.68	60	2.6	6900000		94291	163474	118637	11986082	9671612	13338658	12713310	6525226	1238448	7404884	3817249	9.35614e-06	1.02165e-05	TRUE	95.0639	37.8302	5.93058e-05	0.631433	0.000160559	0.478807
>TDP135|TDP135|GenScript	GNGTFPTKLDELQF	GNGTFPTKLDELQF	GNGTFPTKLDELQ.F	NA	DELQFXXX	13	85.79	1418.7	13	7	710.364	2	31.66	N	Y	0.61	29.28	1.1	44000000		197613	250309	181963	8925806	9075999	11362560	10610357	102180739	101549899	93110915	106219114	6.70931e-12	6.37384e-10	TRUE	47.5976	479.922	3.44834e-05	1.36743e-07	0.000117557	1.42041e-05
>TDP49|TDP49|generation2	KSHTNDLPLISVLR	KSHTNDLPLISVMR	KSHTNDLPLISVL.R	NA	ISVMRXXX	13	70.32	1435.8	13	5	479.611	3	52.32	N	Y	0.33	60	3.1	21300000		111803	157752	79973	4088869	4183468	5060221	5391208	68927183	41425455	46042248	37591608	3.91427e-09	3.71856e-08	TRUE	40.1765	416.247	7.21923e-05	0.000546011	0.000160559	0.00194053
>TDP125|TDP125|GenScript	EVDNTKPKVLYWHF	EVDNTKPKVMYWHF	EVDNTKPKVLYWH.F	NA	MYWHFXXX	13	86.68	1627.84	13	5	543.622	3	24.51	N	Y	0.67	60	1.7	12600000		114206	87770	101261	6197060	4467093	3458170	4846352	21511735	25171717	31599059	27633566	7.68218e-10	3.64904e-08	TRUE	46.9155	261.964	0.000964617	7.66528e-05	0.000484964	0.000620522
>TDP94|TDP94|generation1aar	LHSPWTLANFLRGP	MHSPWTMANFLRGP	LHSPWTLANFLRGP	NA	NA		111.18	1607.86	14	5.7	536.963	3	56.14	Y	Y	0.36	60	1.7	5360000		87868	87662	96872	8101231	NA	4848496	4473556	2231842	1178036	6070538	305380	0.00146834	0.000700968	TRUE	63.9617	26.9431	0.00768777	0.886544	0.00148507	0.548544
>TDP189|TDP189|GenScript	PETGHWLLLHFQED	PETGHWLMMHFQED	PETGHWLLLHFQED	NA	NA		68.05	1720.82	14	7.2	574.618	3	46.4	Y	Y	0.63	60	3.8	3280000		142776	130938	105574	7965219	15741187	3444056	4138995	510007	215758	2030844	2464615	0.000825988	0.000435938	TRUE	61.8714	10.3244	0.0692496	0.714652	0.0073151	0.50674
>TDP18|TDP18|generation1	YLDSIRHQGPFWLL	YMDSIRHQGPFWML	YLDSIRHQGPFWLL	NA	NA		83	1743.91	14	5.6	582.314	3	58.39	Y	Y	0.31	60	1.3	2030000		78998	99237	129456	6928126	15173937	868071	1032359	723332	NA	289597	NA	0.0141051	0.00445133	TRUE	58.5063	4.93805	0.198821	0.638074	0.0174201	0.478807
>TDP229|TDP229|GenScript	ADARKYWNVHGTHQ	ADARKYWNVHGTHQ	ADARKYWNVHGTHQ	NA	NA		105.41	1681.81	14	5.2	561.613	3	11.27	Y	Y	0.37	14.88	3.5	174000000		NA	5840542	3973632	104559441	181519989	497553101	355590334	132655696	111187071	22801177	199990676	0.00204793	0.000909129	TRUE	58.0397	23.7735	0.101945	0.187205	0.0100603	0.225442
>TDP77|TDP77|generation1aar	RDLVDHIGPTAAYH	RDLVDHIGPTAAYH	R.DLVDHIGPTAAYH	XXXRDLVD	NA	1	131.12	1407.68	13	1.6	704.847	2	28.22	N	Y	0.53	60	1.3	9670000		136709	125376	92622	6018543	NA	6401144	4884588	25545185	25027879	26466961	NA	1.94178e-08	7.68621e-08	TRUE	48.7847	217.193	0.000242953	3.95433e-05	0.000253076	0.000443232
>TDP149|TDP149|GenScript	FRIHGFDEAHNAWL	FRIHGFDEAHNAWM	FRIHGFDEAHNA.W	NA	AHNAWMXX	12	107.87	1412.66	12	1.5	354.172	4	20.27	Y	Y	0.5	20.28	2.4	15100000		97304	1415249	117863	35278185	36871248	23289720	24183966	13265570	7321374	8284672	6547413	0.000140682	0.000102021	TRUE	55.0273	16.2929	0.000976775	0.967691	0.000484964	0.5742
>TDP110|TDP110|generation1aar	THATPGIHDVLLRP	THATPGIHDVLLRP	G.IHDVLLRP	ATPGIHDV	NA	6	55.59	961.571	8	0.9	481.793	2	26.92	N	Y	0.89	60	1.4	3080000		67302	150081	90042	5372485	5530687	5137853	6203713	3181944	NA	3145243	NA	1.48903e-06	2.2948e-06	TRUE	54.2687	30.8719	5.63624e-06	0.427499	3.52265e-05	0.391778
>TDP160|TDP160|GenScript	INDFLVRTWKLPGL	INDFLVRTWKMPGL	INDFLVRTWKLPGL	NA	NA		57.59	1670.95	14	5.3	557.994	3	56.96	Y	Y	0.68	60	1.5	7870000		149143	111704	90376	9350844	NA	4876726	4588262	5019405	4070626	7771462	2448019	8.89527e-06	9.82617e-06	TRUE	53.5723	41.2334	0.0162377	0.385031	0.0023973	0.365978
>TDP43|TDP43|generation2	KARSAFAELWPDHG	KARSAFAEMWPDHG	K.ARSAFAELWPDHG	XXXKARSA	NA	1	101.21	1455.69	13	6.2	486.24	3	37.15	N	Y	0.53	60	1.5	9930000		68709	141699	97908	2847757	3899844	4305069	3555903	16671594	19993535	27493380	19335198	8.99996e-09	5.02515e-08	TRUE	35.5364	203.104	0.000197389	0.000165831	0.000253076	0.000911659
>TDP155|TDP155|GenScript	RLVHRETQWSKING	RLVHRETQWSKING	R.LVHRETQWSKING	XXXRLVHR	NA	1	106.19	1566.83	13	4.6	784.424	2	15.25	N	Y	0.57	60	2.4	15000000		122522	132862	146971	10625959	NA	11362560	11279478	21959896	23014141	25513857	36678788	2.48583e-09	3.71203e-08	TRUE	82.6832	199.761	1.22469e-06	0.00135714	1.53086e-05	0.00420756
>TDP12|TDP12|generation1	VLFLREKQYDPVSL	VMFLREKQYDPVSL	VLFLREKQY.D	NA	EKQYDPVS	9	74.67	1194.68	9	2.5	598.347	2	27.87	N	Y	0.66	60	2.1	7680000		112413	124440	89147	3238792	1474850	3359366	2905900	4580207	24596364	22287967	15932867	7.87042e-06	8.79635e-06	TRUE	25.2582	155.055	0.00366858	0.0127008	0.00101024	0.0280407
>TDP102|TDP102|generation1aar	AQNEAHLKTDWWAY	AQNEAHMKTDWWAY	AQNEAHLKTD.W	NA	MKTDWWAY	10	105.96	1125.54	10	1.8	563.779	2	7.04	N	Y	0.31	13.2	2.1	804000		43781	39289	NA	3536319	3687125	194081	258090	98595	66022	76248	39832	0.0159725	0.00486342	TRUE	46.1997	1.68952	0.26979	0.296308	0.0224327	0.319824
>TDP195|TDP195|GenScript	WGVLHDHESKYFLQ	WGVMHDHESKYFMQ	W.GVLHDHESKYFLQ	XXXWGVMH	NA	1	53.28	1571.77	13	7.5	524.936	3	23.79	Y	Y	0.44	60	1.7	5330000		121494	131827	94933	6979130	NA	9033588	NA	13713731	NA	10704089	6306760	1.34965e-05	1.364e-05	TRUE	68.97	88.2246	0.00194974	0.026853	0.000670807	0.0504634
>TDP167|TDP167|GenScript	HYGFVTKPNHQIWD	HYGFVTKPNHQIWD	HYGFVTKPNHQIWD	NA	NA		95.97	1740.84	14	6.2	581.29	3	29.26	Y	Y	0.48	19.17	2	198000000		7140276	10984022	NA	319628859	313405605	407922968	355590334	246488625	114639192	37830891	170116550	0.000373361	0.000238049	TRUE	38.5269	15.6992	0.00047449	0.780857	0.000345098	0.525552
>TDP225|TDP225|GenScript	HLDWPQKPRIGHEL	HLDWPQKPRIGHEM	D.WPQKPRIGHEL	XHLDWPQK	NA	3	51.36	1359.74	11	8.2	454.258	3	23.04	N	Y	0.78	60	2	2480000		114848	140738	102392	5304479	3346775	3712240	5658857	2070504	NA	2588044	1385828	9.33165e-07	1.58305e-06	TRUE	37.7586	16.8848	0.00131537	0.716916	0.000548071	0.507111
>TDP226|TDP226|GenScript	FSLSKLNPVSQVLH	FSLSKMNPVSQVLH	F.SLSKLNPVSQVLH	XXXFSLSK	NA	1	85.35	1420.8	13	6.2	474.611	3	34.61	N	Y	0.51	60	1.5	8370000		111227	150250	108052	1674651	2453356	3119411	2982371	16581962	22007273	20455075	15849883	5.91987e-09	4.01706e-08	TRUE	20.7625	152.006	0.00150324	2.20337e-05	0.000593386	0.000321063
>TDP95|TDP95|generation1aar	HQVVQDKHEIYGDP	HQVVQDKHEIYGDP	HQVVQDKHEIYG.D	NA	EIYGDPXX	12	88.85	1451.72	12	5	484.915	3	9.53	N	Y	0.86	60	1.6	4670000		116282	77931	89661	4131373	2424994	3754585	2752957	11024764	8472081	381975	14854079	0.00259113	0.00110384	TRUE	34.5151	91.7649	0.00117257	0.0569928	0.000526182	0.0917642
>TDP202|TDP202|GenScript	DHNQIRYRWAETLW	DHNQIRYRWAETMW	DHNQIRYR.W	NA	IRYRWAET	8	66.3	1100.55	8	3.6	367.858	3	7.44	Y	Y	0.54	60	2.2	888000		124503	146949	124093	4224881	4155106	NA	NA	NA	2085657	NA	337744	0.0104791	0.00351772	TRUE	31.7789	9.19011	7.06619e-07	0.973895	1.32491e-05	0.5742
>TDP112|TDP112|generation1aar	PHWQRVIFFRLNTP	PHWQRVIFFRLNTP	W.QRVIFFRLNTP	XPHWQRVI	NA	3	70.67	1389.79	11	4.7	464.272	3	39.46	Y	Y	0.46	60	4.3	1110000		119927	94480	82675	3621327	5346331	1616165	1816187	108892	150300	99540	120610	2.85385e-06	3.89832e-06	TRUE	31.3045	1.21013	0.0337269	0.366641	0.00422996	0.357917
>TDP176|TDP176|GenScript	FLKAHSDVWPYQDA	FLKAHSDVWPYQDA	F.LKAHSDVWPYQDA	XXXFLKAH	NA	1	79.24	1528.73	13	3.9	765.376	2	24.98	N	Y	0.58	60	2.7	6820000		109576	112132	132201	NA	1871925	1792603	1797069	12189983	18842828	14296558	16264802	1.62642e-09	3.71203e-08	TRUE	15.4322	130.53	3.62558e-07	0.000267019	1.32491e-05	0.00123519
>TDP237|TDP237|GenScript	ANLQILDPDNFKRE	ANMQILDPDNFKRE	D.PDNFKRE	QILDPDNF	NA	7	76.65	904.44	7	1.3	453.227	2	6.46	N	Y	0.45	17.82	1.7	3900000		308975	430912	445822	25757326	12621312	340877	353679	387211	591176	263203	422387	0.181241	0.0368692	TRUE	24.7151	1.05252	0.248318	0.357412	0.0208788	0.353886
>TDP18|TDP18|generation1	YLDSIRHQGPFWLL	YMDSIRHQGPFWML	D.SIRHQGPFWLL	XYMDSIRH	NA	3	70.56	1352.74	11	5.6	451.922	3	50.69	N	Y	0.51	60	1.9	886000		69911	117363	123495	1759659	3332594	1877293	2542662	122890	80753	134195	133487	4.58514e-07	8.54095e-07	TRUE	22.9565	1.13748	0.00316828	0.371927	0.000933723	0.358908
>TDP97|TDP97|generation1aar	PPNRDEGWALQHTF	PPNRDEGWALQHTF	PPNRDEGWALQHT.F	NA	LQHTFXXX	13	72.33	1519.72	13	5.7	760.87	2	18.4	N	Y	0.42	60	3	6510000		142907	149701	68875	2346212	2084644	435447	1347802	15237479	12197495	12976876	18422378	7.61563e-06	8.61291e-06	TRUE	12.8929	122.068	0.0369264	8.54844e-05	0.00452529	0.000635904
>TDP69|TDP69|generation3	GWKTLADSQESARD	GWKTMADSQESARD	W.KTLADSQESARD	XXGWKTMA	NA	2	122.35	1319.63	12	2.8	660.825	2	6.61	N	Y	0.34	14.23	2.2	9920000		835216	1077279	1531302	55425004	44954560	1778488	1137507	1604417	2171960	872457	1286247	0.123866	0.0271136	TRUE	22.496	1.29256	0.202676	0.367216	0.0176342	0.357917
>TDP17|TDP17|generation1	RLENYLVLTKAAPV	RMENYMVLTKAAPV	R.LENYLVLTKAAPV	XXXRMENY	NA	1	71.87	1429.82	13	5.8	715.92	2	43.62	N	Y	0.54	21.12	1.8	7740000		160492	158423	109033	1819164	1971194	2646559	2160307	17119755	16972929	21408179	12696503	3.90038e-09	3.71856e-08	TRUE	15.0671	119.519	0.000228683	0.000103765	0.000253076	0.000703259
>TDP37|TDP37|generation1	WAGTAKNSSADIQG	WAGTAKNSSADIQG	WAGTAKNSSAD.I	NA	SSADIQGX	11	90.75	1106.5	11	1	554.257	2	7.05	N	Y	0.42	60	1.7	509000		68329	108269	136415	3238792	1403944	NA	NA	138988	1150707	138992	70768	0.026148	0.00734928	TRUE	22.2486	3.59279	0.0478534	0.557083	0.0055264	0.456595
>TDP4|TDP4|generation1	GIQSTYFHDLNPYL	GIQSTYFHDLNPYM	GIQSTYFHDLNPY.L	NA	LNPYMXXX	13	60.02	1553.72	13	5.6	777.869	2	37.17	N	Y	0.9	60	1.8	6160000		134354	86530	150426	960587	1829381	1926695	1567656	13534466	14383838	16569344	10953846	4.27042e-08	1.39893e-07	TRUE	12.6935	111.985	0.00246563	2.63804e-05	0.00078357	0.000349454
>TDP54|TDP54|generation2	ESIEYKGKPTRWQR	ESIEYKGKPTRWQR	ESIEYKGKPTRWQ.R	NA	TRWQRXXX	13	100.38	1620.83	13	5.4	406.216	4	14.74	N	Y	0.53	60	2.1	3220000		119740	84691	75706	994590	1167117	1122141	984565	8129643	9234424	NA	12696503	3.32845e-08	1.12929e-07	TRUE	11.4277	107.307	1.08084e-05	0.000436075	5.06642e-05	0.00172995
>TDP105|TDP105|generation1aar	YEQTHNYRPDLEWQ	YEQTHNYRPDMEWQ	YEQTHNYRPD.L	NA	YRPDMEWQ	10	65.3	1321.57	10	1.3	441.531	3	7.07	N	Y	0.5	60	0.7	564000		128252	156568	120794	3153785	2297362	NA	NA	142054	1247079	144038	147805	0.0131658	0.0042113	TRUE	20.1589	3.10821	0.00392131	0.580184	0.00105791	0.464084
>TDP154|TDP154|GenScript	DTFWNSLKYIVVWT	DTFWNSLKYIVVWT	DTFWNSLKYIVVWT	NA	NA		64.18	1770.9	14	2.6	591.308	3	66.23	Y	Y	0.42	14.89	3.4	2330000		730404	65376	108063	8585775	8324393	2858284	3804434	218703	270416	175958	130284	0.000325994	0.000210677	TRUE	19.5605	0.659983	0.025378	0.335629	0.00335097	0.34904
>TDP58|TDP58|generation2	LRAYKEQTNGNHVS	MRAYKEQTNGNHVS	LRAYKEQ.T	NA	YKEQTNGN	7	86.13	906.492	7	0.4	303.171	3	6.51	N	Y	0.37	60	0.7	506000		150199	96322	104489	2711745	1659206	NA	NA	95213	1740444	119609	68737	0.055284	0.0138941	TRUE	18.6787	4.32467	0.0133509	0.746888	0.00208608	0.51738
>TDP63|TDP63|generation3	SKLGQRPTDNYEPS	SKLGQRPTDNYEPS	SKLGQRPTDN.Y	NA	PTDNYEPS	10	106.46	1114.57	10	2.1	558.295	2	6.28	N	Y	0.39	15.31	2.7	180000		16158	NA	35617	875579	754442	90336	136692	74933	NA	20895	NA	0.0615627	0.0151909	TRUE	17.9338	1.85085	0.225749	0.527229	0.0194165	0.442794
>TDP54|TDP54|generation2	ESIEYKGKPTRWQR	ESIEYKGKPTRWQR	ESIEYKGKPTRWQR	NA	NA		121.6	1776.93	14	4.3	445.241	4	12.81	Y	Y	0.4	17.06	2.4	176000000		124437	54392032	103332	392735460	190028738	431918437	284854622	141618919	39411717	10117564	148540793	0.0129891	0.0041688	TRUE	17.8443	4.66437	0.0057493	0.798523	0.00126081	0.52932
>TDP30|TDP30|generation1	PGTQLIEAPLHYSA	PGTQMIEAPLHYSA	PGTQLIEAPLHYS.A	NA	LHYSAXXX	13	121.75	1424.73	13	5.7	713.376	2	37.21	N	Y	0.6	29.16	2.1	3340000		69656	60623	NA	1156104	950144	1228003	1300008	6363888	5494626	8284672	7717483	1.48599e-08	6.80661e-08	TRUE	17.7859	106.927	0.000642121	0.000473456	0.000401325	0.00179193
>TDP29|TDP29|generation1	AGSWKGVRNDFTEA	AGSWKGVRNDFTEA	K.GVRNDFTEA	GSWKGVRN	NA	5	82.13	1007.47	9	3.2	504.743	2	14.51	N	Y	0.76	60	1.2	6820000		142050	151897	154953	2686243	1871925	NA	2036041	15506375	16541414	12463666	18754312	5.58469e-09	4.01706e-08	TRUE	14.6897	105.701	0.00118431	4.76148e-05	0.000526182	0.000495819
>TDP37|TDP37|generation1	WAGTAKNSSADIQG	WAGTAKNSSADIQG	W.AGTAKNSSADIQG	XXXWAGTA	NA	1	97.7	1218.58	13	1.6	610.3	2	7.43	N	Y	0.59	22.62	1.5	3010000		488028	447810	440976	16491489	14181249	393808	424414	NA	317883	298395	337744	0.169477	0.0348493	TRUE	17.1543	0.69292	0.207959	0.421675	0.0180103	0.388374
>TDP148|TDP148|GenScript	NRSVENGEKTQRWI	NRSVENGEKTQRWI	N.RSVENGEKTQRWI	XXXNRSVE	NA	1	92.39	1601.83	13	5.2	534.952	3	15.1	N	Y	0.41	15.43	3.1	1940000		138709	274601	71517	2295207	2155550	3394653	3221343	1962946	373980	1473645	3460420	0.00128991	0.000641581	TRUE	17.1196	11.2478	0.000972915	0.227141	0.000484964	0.258576
>TDP160|TDP160|GenScript	INDFLVRTWKLPGL	INDFLVRTWKMPGL	INDFLVR.T	NA	FLVRTWKM	7	64.79	875.486	7	5	438.753	2	28.63	N	Y	0.38	15.54	1.6	3530000		293690	280937	NA	7693195	2127187	NA	NA	8183422	13765333	NA	7476830	0.00419971	0.00166238	TRUE	17.09	34.1388	0.238575	0.0901411	0.020287	0.130695
>TDP204|TDP204|GenScript	WLDLSPTPFNIGYK	WMDLSPTPFNIGYK	W.LDLSPTPFNIGYK	XXXWMDLS	NA	1	89.5	1463.77	13	4.5	732.894	2	45.52	N	Y	0.47	19.71	2.4	8050000		170319	174266	174694	1351622	2566806	2230167	1902217	19539826	16397576	19941865	15932867	2.73518e-09	3.71203e-08	TRUE	11.6279	103.719	0.00183495	3.54578e-06	0.000655339	9.39401e-05
>TDP210|TDP210|GenScript	NGHPWEIGLTLALW	NGHPWEIGLTLALW	NGHPWEIGLTLALW	NA	NA		51.33	1605.83	14	4.8	803.926	2	66.08	Y	Y	0.42	60	3.7	453000		92567	86371	137736	310278	4013293	952761	NA	198087	NA	104108	64312	0.0214143	0.00612758	TRUE	16.6617	1.15736	0.221451	0.644043	0.0190906	0.478807
>TDP226|TDP226|GenScript	FSLSKLNPVSQVLH	FSLSKMNPVSQVLH	K.LNPVSQVLH	SLSKMNPV	NA	5	68.78	1005.56	9	7.4	503.791	2	31.22	N	Y	0.94	60	1.7	5530000		164850	130518	111648	1283616	NA	1651453	1844864	9949177	17979798	12903560	11451748	7.99722e-08	2.30223e-07	TRUE	11.7438	96.3432	0.000913499	0.000375444	0.000484964	0.00156307
>TDP19|TDP19|generation1	DLFPGQHRISDAEL	DMFPGQHRISDAEL	F.PGQHRISDAEL	XDMFPGQH	NA	3	61.38	1221.61	11	3.6	611.814	2	36.41	N	Y	0.8	60	1.3	1160000		124495	130702	96868	1062596	1744294	2794766	2074277	650730	NA	1407661	1211562	5.36016e-05	4.38979e-05	TRUE	16.352	9.28792	0.0082566	0.0812901	0.00152557	0.121526
>TDP220|TDP220|GenScript	HEQEYFRLIRWAVL	HEQEYFRMIRWAVL	HEQEYFRLIR.W	NA	RMIRWAVL	10	71.77	1389.72	10	2.4	464.247	3	26.13	Y	Y	0.59	60	2.9	1910000		156099	164638	110724	4275886	1971194	1037451	1806628	7367769	NA	2162813	NA	0.000936027	0.000485916	TRUE	15.803	33.1336	0.0495898	0.181756	0.00567186	0.220704
>TDP223|TDP223|GenScript	VYHKWDTQDPNLDH	VYHKWDTQDPNLDH	D.TQDPNLDH	HKWDTQDP	NA	6	83.87	938.409	8	2	470.213	2	5.87	N	Y	0.55	60	1.9	1220000		106726	81414	126074	6299069	106302	102474	83234	NA	3782949	NA	2821445	0.106661	0.0242412	TRUE	15.7323	31.5282	0.438653	0.520146	0.0352096	0.439378
>TDP110|TDP110|generation1aar	THATPGIHDVLLRP	THATPGIHDVLLRP	I.HDVLLRP	TPGIHDVL	NA	7	62.14	848.487	7	3.3	425.252	2	27.09	N	Y	0.51	60	1.9	738000		77311	123147	110499	2482224	1073521	1707913	1175742	584402	195620	NA	NA	0.000580741	0.000341852	TRUE	15.5312	3.76268	0.0108778	0.749186	0.00185251	0.51738
>TDP100|TDP100|generation1aar	KHPLETVYADSSEW	KHPLETVYADSSEW	KHPLETVYA.D	NA	TVYADSSE	9	87.76	1056.56	9	5.5	529.29	2	14.93	N	Y	0.56	60	1.3	4110000		81059	100001	106597	1496135	882074	1524418	1271331	11024764	7565899	6730380	10455944	1.7763e-08	7.33688e-08	TRUE	13.4899	93.2803	0.00103496	0.000264313	0.000484964	0.00123519
>TDP12|TDP12|generation1	VLFLREKQYDPVSL	VMFLREKQYDPVSL	VLFLREKQYDPVS.L	NA	DPVSLXXX	13	55.33	1592.86	13	7.5	531.963	3	33.47	N	Y	0.53	24.92	2.2	4630000		174686	94394	108774	1530138	1040904	1736143	2016924	11383293	NA	12756929	10953846	3.6358e-07	7.19584e-07	TRUE	12.5527	92.8773	0.00191186	9.19353e-06	0.000670807	0.000176395
>TDP43|TDP43|generation2	KARSAFAELWPDHG	KARSAFAEMWPDHG	KARSAFAELWPD.H	NA	MWPDHGXX	12	62.01	1389.7	12	2.7	464.243	3	38.79	N	Y	0.39	60	5.3	529000		80464	107411	81423	1292117	1331619	1235061	1538980	89439	92715	70819	145724	1.32557e-07	3.49803e-07	TRUE	15.0329	1.11038	1.73256e-05	0.371605	7.21901e-05	0.358908
>TDP110|TDP110|generation1aar	THATPGIHDVLLRP	THATPGIHDVLLRP	T.HATPGIHDVLLRP	XXXTHATP	NA	1	96.04	1424.79	13	2.7	475.938	3	26.89	N	Y	0.4	60	3.9	5790000		148000	163717	97264	4377895	239663	4142747	3488991	10307706	18842828	8577935	10372960	0.000643321	0.000363783	TRUE	22.4631	88.2097	0.0496099	0.00532154	0.00567186	0.0130323
>TDP90|TDP90|generation1aar	NHQLAWGEDRNTFY	NHQLAWGEDRNTFY	NHQLAWGEDRNTF.Y	NA	RNTFYXXX	13	105.34	1586.72	13	4.3	529.917	3	25.43	N	Y	0.49	60	2.5	5480000		133654	90737	154737	3077278	2084644	2921801	2122071	9680281	8098101	13783348	11285781	2.36979e-08	9.0052e-08	TRUE	20.1893	84.762	0.000538652	0.000445207	0.000371128	0.00172995
>TDP107|TDP107|generation1aar	ENFPHLWERTIVNH	ENFPHLWERTIVNH	W.ERTIVNH	PHLWERTI	NA	7	59.36	867.456	7	1	290.16	3	6.71	N	Y	0.33	13.76	1.4	5010000		621226	689670	559701	14536312	17159311	2688904	645224	517178	NA	3057264	473837	0.116092	0.0257192	TRUE	14.0449	2.16416	0.158493	0.539092	0.0142872	0.448876
>TDP178|TDP178|GenScript	YWLSTHLAGKRRDW	YWMSTHLAGKRRDW	YWLSTHLAGK.R	NA	LAGKRRDW	10	87.19	1174.61	10	4.4	392.547	3	27.85	Y	Y	0.8	60	1.9	4300000		143374	95603	124934	1198608	1236605	1404441	1328684	6605895	11564606	11583878	8713287	8.55993e-09	5.02515e-08	TRUE	10.6517	79.2797	4.66318e-06	0.00030199	3.49738e-05	0.00135398
>TDP84|TDP84|generation1aar	PDFYLGRSVPQWHE	PDFYLGRSVPQWHE	PDFYLGR.S	NA	YLGRSVPQ	7	96.03	866.429	7	3	434.223	2	25.95	N	Y	0.81	60	1.3	4450000		134989	107092	130768	2150694	1744294	1538533	1577215	8246165	13448889	9531039	8090909	4.3944e-09	3.79516e-08	TRUE	14.1024	79.0877	0.000186282	0.000485791	0.000253076	0.00181504
>TDP49|TDP49|generation2	KSHTNDLPLISVLR	KSHTNDLPLISVMR	K.SHTNDLPLISVLR	XXXKSHTN	NA	1	110	1463.81	13	7.3	732.917	2	44.76	N	Y	0.32	13.65	2.1	13000000		123168	835419	122504	3468313	6239750	7128066	7608868	26620772	26322424	31305796	20579953	2.41743e-05	2.22967e-05	TRUE	16.9586	72.7244	0.00356297	3.85719e-05	0.000999551	0.000443232
>TDP48|TDP48|generation2	ASLRIYIEPETFDK	ASMRIYIEPETFDK	R.IYIEPETFDK	ASMRIYIE	NA	4	104.35	1253.62	10	5.1	627.819	2	30.1	N	Y	0.75	60	2.2	3370000		107512	118581	114641	952086	710481	1023336	984565	6193587	9421414	6891674	8381352	1.61927e-09	3.71203e-08	TRUE	8.07918	67.9886	0.000205281	6.59538e-05	0.000253076	0.000595436
>TDP10|TDP10|generation1	HIGLQVHLRYINVL	HIGLQVHMRYINVM	HIGLQVHLR.Y	NA	VHMRYINV	9	72.63	1071.63	9	3.3	358.219	3	22.77	N	Y	0.67	60	2.7	928000		130127	136838	93476	1785161	1971194	952761	1376479	1604417	1108994	747820	280485	0.000586987	0.000342109	TRUE	12.6628	7.7857	0.00340599	0.456829	0.000980902	0.411246
>TDP65|TDP65|generation3	WKPHDVLGSRGLYT	WKPHDVMGSRGLYT	W.KPHDVLGSRGLYT	XXXWKPHD	NA	1	90.71	1441.77	13	2.7	481.598	3	18.97	N	Y	0.63	30.03	2.6	11000000		150580	641087	143215	NA	7104806	7057491	7044895	19987987	17548283	16496028	24397203	1.58423e-05	1.53573e-05	TRUE	22.6844	62.9193	2.1632e-06	0.000246113	2.028e-05	0.00117581
>TDP47|TDP47|generation2	LSYQWQNSDPKAGR	MSYQWQNSDPKAGR	L.SYQWQNSDPKAGR	XXXMSYQW	NA	1	103.36	1535.71	13	5.8	512.914	3	12.25	N	Y	0.35	14.05	2.5	1830000		NA	130963	73900	2329210	598449	1220946	952064	396174	5120646	712628	7534918	0.0349241	0.0093459	TRUE	12.449	33.5941	0.104735	0.281097	0.0103086	0.30567
>TDP21|TDP21|generation1	PLEPHSKVNFQQHI	PMEPHSKVNFQQHI	E.PHSKVNFQQHI	XPMEPHSK	NA	3	62.77	1333.69	11	3.7	334.431	4	13.47	N	Y	0.7	60	2.1	800000		118214	113931	70217	1147604	857966	1369153	1414714	833580	677479	678903	904522	1.12676e-06	1.78403e-06	TRUE	11.8801	7.67578	0.00077733	0.175982	0.000455467	0.216023
>TDP24|TDP24|generation1	LGWHALFRKYPILA	LGWHAMFRKYPIMA	LGWHALFR.K	NA	AMFRKYPI	8	66.33	998.545	8	4.1	333.857	3	36.54	Y	Y	0.32	60	1.7	2580000		92997	89260	110777	705564	906182	660581	791475	6041212	6256970	7551515	3161678	1.07269e-07	2.99723e-07	TRUE	7.84159	58.896	0.000141009	0.00108621	0.000251001	0.00351726
>TDP33|TDP33|generation1	GGLLDHFYTSQIPA	GGLLDHFYTSQIPA	G.GLLDHFYTSQIPA	XXXGGLLD	NA	1	69.29	1460.73	13	4.8	731.376	2	46.93	N	Y	0.63	60	2.4	2210000		66722	98606	91095	178516	591358	572363	448311	5037331	3898020	6349138	4530909	1.98366e-06	2.85527e-06	TRUE	5.23709	57.9572	0.0237631	8.72809e-05	0.00320545	0.000635904
>TDP232|TDP232|GenScript	HWAFRSRYHGPLAH	HWAFRSRYHGPLAH	HWAFR.S	NA	WAFRSRYH	5	52.93	715.355	5	2.7	358.686	2	16.41	Y	Y	0.54	60	0.8	3330000		114292	157214	107109	1887170	NA	NA	2265455	9321752	5408323	4193657	10124009	1.15658e-05	1.23146e-05	TRUE	16.4519	57.5408	0.00084277	0.00450023	0.0004717	0.011306
>TDP92|TDP92|generation1aar	VDYIEHKDQVRRLN	VDYIEHKDQVRRMN	VDYIEHKDQVR.R	NA	DQVRRMNX	11	99.14	1400.7	11	3.3	351.185	4	9.96	N	Y	0.46	18.74	2.1	1940000		132730	20384	103285	2159195	1517394	693046	1691922	4544354	4502141	NA	5609697	0.000190227	0.000133864	TRUE	17.7308	57.1617	0.0109543	0.00153454	0.00185251	0.00454927
>TDP72|TDP72|generation3	KYVLGWLNTSRQAE	KYVLGWLNTSRQAE	K.YVLGWLNTSRQAE	XXXKYVLG	NA	1	110.08	1535.77	13	4.7	768.898	2	39.33	N	Y	0.5	60	2	3110000		121927	112852	112135	654559	850875	1100969	994124	7045093	3826101	9237776	5891841	1.7342e-07	4.45267e-07	TRUE	7.78405	56.2116	0.00100319	0.00152365	0.000484964	0.00454927
>TDP100|TDP100|generation1aar	KHPLETVYADSSEW	KHPLETVYADSSEW	K.HPLETVYADSSEW	XXXKHPLE	NA	1	81.83	1532.68	13	3.5	767.349	2	32.87	N	Y	0.6	60	2.1	2460000		149509	89485	82117	NA	467981	479204	468385	3818333	6012444	6422454	6688485	3.43256e-07	6.93815e-07	TRUE	4.40835	53.5836	7.27866e-05	0.000768965	0.000160559	0.00263645
>TDP36|TDP36|generation1	LAIHGFEYVTASRG	MAIHGFEYVTASRG	L.AIHGFEYVTASRG	XXXMAIHG	NA	1	119.54	1406.69	13	5.7	469.908	3	23.56	N	Y	0.49	19.13	1.9	8140000		66648	750927	152452	3519318	2580987	3945137	3727963	15864904	16109899	17229185	17343590	5.14563e-05	4.25073e-05	TRUE	10.6492	51.4529	0.000544321	2.39848e-06	0.000371128	9.39401e-05
>TDP191|TDP191|GenScript	PWKDLRQQYLNTGE	PWKDMRQQYLNTGE	K.DLRQQYLNTGE	XPWKDMRQ	NA	3	100.16	1335.64	11	5.7	668.832	2	22.35	N	Y	0.52	60	1.1	2340000		148993	87863	128492	825425	761533	903359	872726	5010442	5638465	4582230	5244569	3.44025e-09	3.71856e-08	TRUE	6.90378	42.0333	9.22495e-06	2.59837e-06	4.94194e-05	9.39401e-05
>TDP110|TDP110|generation1aar	THATPGIHDVLLRP	THATPGIHDVLLRP	T.PGIHDVLLRP	THATPGIH	NA	4	86.2	1115.65	10	2.2	558.831	2	27.13	N	Y	0.76	60	2	37500000		4771102	7752185	NA	57805219	58001309	54624979	71309244	38541858	42863838	37830891	NA	1.16664e-05	1.23146e-05	TRUE	9.65165	6.34746	0.000653991	0.398737	0.000402044	0.374849
>TDP191|TDP191|GenScript	PWKDLRQQYLNTGE	PWKDMRQQYLNTGE	P.WKDLRQQYLNTGE	XXXPWKDM	NA	1	53.11	1649.82	13	6.6	550.95	3	25.08	N	Y	0.4	6.44	2.3	4790000		1768692	104198	119144	8347754	7204075	5314291	4540468	2437997	1316121	5095440	3111888	0.00530628	0.00203265	TRUE	9.56557	4.50348	0.00395313	0.854293	0.00105888	0.543592
>TDP169|TDP169|GenScript	QYELPSRNGWHHNP	QYELPSRNGWHHNP	QYELPSRNGWHHNP	NA	NA		67.26	1733.8	14	1.7	867.91	2	17.02	Y	Y	0.73	60	2.2	3300000		193246	1140648	NA	4233382	6665187	3274676	10801534	4203751	766659	1532298	1750956	0.0169843	0.00510795	TRUE	9.36161	3.09382	0.0926085	0.88358	0.00933553	0.548544
>TDP215|TDP215|GenScript	NDNTIVYGFLPEIW	NDNTIVYGFLPEIW	NDNTIVYGFLPEIW	NA	NA		55.55	1679.82	14	0.4	840.917	2	66.26	Y	Y	0.5	20.25	2.2	306000		67691	NA	67842	699613	721826	484144	596474	NA	75084	151763	275506	0.00140866	0.000680925	TRUE	9.23043	2.471	0.0024071	0.63847	0.000771506	0.478807
>TDP176|TDP176|GenScript	FLKAHSDVWPYQDA	FLKAHSDVWPYQDA	FLKAHSDVWPYQD.A	NA	PYQDAXXX	13	60.28	1604.76	13	3.4	535.93	3	30.34	N	Y	0.33	13.75	3.6	6310000		NA	963214	1371387	6826116	9444712	16443954	10323590	2653114	227265	1502971	6356550	0.0408685	0.0107252	TRUE	9.2175	2.30016	0.0348632	0.874791	0.00434708	0.548544
>TDP114|TDP114|generation1aar	DPGSFKNNPIDWHH	DPGSFKNNPIDWHH	D.PGSFKNNPIDWHH	XXXDPGSF	NA	1	122.54	1547.73	13	3.8	387.94	4	21.71	N	Y	0.63	24.29	2.7	3380000		111264	1679288	105010	3876350	5161975	5801257	7666222	3432914	1316121	2067502	2970816	0.0050578	0.00196119	TRUE	8.90467	3.87247	0.00470156	0.358071	0.00115992	0.353886
>TDP43|TDP43|generation2	KARSAFAELWPDHG	KARSAFAEMWPDHG	R.SAFAELWPDHG	XKARSAFA	NA	3	100.5	1228.55	11	5.7	615.286	2	40.29	N	Y	0.64	31.56	3.5	2990000		169227	95021	134960	1657650	2382450	2081960	1309567	6390778	3768566	6173180	5468625	2.40098e-07	5.30448e-07	TRUE	13.9619	40.9583	0.00162328	0.000426328	0.000609221	0.00172561
>TDP232|TDP232|GenScript	HWAFRSRYHGPLAH	HWAFRSRYHGPLAH	R.SRYHGPLAH	WAFRSRYH	NA	5	117.76	1036.52	9	2.5	346.515	3	8.78	Y	Y	0.78	60	1.5	18200000		100428	98126	144070	10880982	6636825	8963013	6480921	45712436	43726869	4149668	63233566	4.9746e-05	4.1455e-05	TRUE	72.1529	343.283	0.00123622	0.0291412	0.000526797	0.0534124
>TDP183|TDP183|GenScript	LHAEGVKNQDRLGN	LHAEGVKNQDRMGN	LHAEGVKNQDRLG.N	NA	DRMGNXXX	13	99.57	1435.75	13	1.9	359.946	4	10.36	N	Y	0.66	32.8	1.1	2290000		105941	1204018	91844	4471404	2864612	4919071	3966935	2204953	1075911	NA	1999907	0.00729248	0.00260446	TRUE	8.67919	3.76713	0.00197431	0.825663	0.000673062	0.538304
>TDP226|TDP226|GenScript	FSLSKLNPVSQVLH	FSLSKMNPVSQVLH	FSLSKLNPV.S	NA	MNPVSQVL	9	70.09	1003.57	9	9	502.797	2	37.99	N	Y	0.76	60	2.2	2110000		135436	124418	108649	596754	537469	769266	594562	4517464	6386424	4530909	3983217	7.03887e-09	4.45795e-08	TRUE	5.08419	39.5207	0.000391452	0.000140397	0.000311802	0.000883121
>TDP32|TDP32|generation1	RGSPLDGYAQNKHA	RGSPMDGYAQNKHA	RGSPLDGYAQNKH.A	NA	QNKHAXXX	13	107.58	1441.71	13	1.1	481.577	3	10.05	N	Y	0.48	16.83	3.2	1320000		105706	688614	72025	3893352	653756	3034721	2246337	1012844	445899	NA	562629	0.0208088	0.00597231	TRUE	8.5083	2.33322	0.0478954	0.655497	0.0055264	0.483621
>TDP237|TDP237|GenScript	ANLQILDPDNFKRE	ANMQILDPDNFKRE	Q.ILDPDNFKRE	ANMQILDP	NA	4	60.57	1245.64	10	0.1	623.825	2	35.87	N	Y	0.86	60	1.6	1630000		93771	678052	144576	2150694	1829381	3444056	2552221	1245888	863030	1620277	1410723	0.00147922	0.000702631	TRUE	8.16485	4.20662	0.00428189	0.345176	0.0010961	0.35238
>TDP51|TDP51|generation2	VSPAPTYGRLWIHK	VSPAPTYGRLWIHK	VSPAPTYGR.L	NA	TYGRLWIH	9	108.81	946.487	9	4	474.253	2	10.83	N	Y	0.56	60	1.3	1310000		97785	87662	93717	736166	1120319	769266	688239	3047496	3408970	NA	4331748	1.17887e-07	3.19979e-07	TRUE	8.90334	38.6447	0.00148559	0.000285721	0.000592654	0.00130105
>TDP34|TDP34|generation1	SALLKIGEVARPLG	SAMMKIGEVARPLG	K.IGEVARPLG	AMMKIGEV	NA	5	76.59	910.524	9	2.4	456.27	2	19.64	N	Y	0.73	60	1.5	1570000		87811	137879	75610	553400	416929	NA	NA	3388098	4876121	2976617	4182378	4.08091e-06	5.22802e-06	TRUE	4.83071	38.3917	0.00647578	0.00016276	0.00134912	0.000911659
>TDP220|TDP220|GenScript	HEQEYFRLIRWAVL	HEQEYFRMIRWAVL	HEQEYFR.L	NA	EYFRMIRW	7	83.41	1007.45	7	2.5	504.732	2	9.94	N	Y	0.66	60	2.2	1650000		100945	119527	145926	825425	714735	832784	646180	4463685	3308283	NA	6273566	5.04207e-07	9.03767e-07	TRUE	6.18001	38.3341	8.35628e-05	0.00209224	0.000174089	0.00585506
>TDP35|TDP35|generation1	IARQPWNLLKDDLG	IARQPWNMLKDDMG	IARQPWNLLK.D	NA	NMLKDDMG	10	64.52	1237.73	10	2.5	413.585	3	33.66	N	Y	0.58	60	3	1220000		71558	89459	72400	NA	435364	310530	304928	2581408	2732929	3167237	2688671	1.64093e-08	7.08582e-08	TRUE	4.50191	35.8915	0.00316873	1.02897e-05	0.000933723	0.000176395
>TDP183|TDP183|GenScript	LHAEGVKNQDRLGN	LHAEGVKNQDRMGN	L.HAEGVKNQDRLGN	XXXLHAEG	NA	1	116.22	1436.71	13	1.1	479.912	3	6.63	N	Y	0.46	60	1.6	571000		120650	83338	97280	801622	673609	868071	NA	81655	NA	36951	221566	0.00407036	0.00162473	TRUE	7.77813	1.12913	0.00030349	0.479916	0.00027853	0.422222
>TDP105|TDP105|generation1aar	YEQTHNYRPDLEWQ	YEQTHNYRPDMEWQ	YEQTHNYRPDL.E	NA	RPDMEWQX	11	74.78	1434.65	11	6.6	479.228	3	16.4	N	Y	0.73	60	0.7	2120000		161405	103277	130457	690262	553069	966876	534341	4616060	3380202	4208320	5734172	1.97653e-07	4.69427e-07	TRUE	5.20933	34.0489	0.00552666	0.000168506	0.00123363	0.000911659
>TDP153|TDP153|GenScript	LTHGRPEDTAQFWG	LTHGRPEDTAQFWG	L.THGRPEDTAQFWG	XXXLTHGR	NA	1	70.69	1500.67	13	7.4	501.236	3	22.97	N	Y	0.39	60	4.2	1550000		92002	146997	86493	419088	NA	314764	NA	2617261	2977455	4252310	4398135	6.23563e-06	7.49854e-06	TRUE	3.38189	32.8238	0.0112782	0.000308712	0.00185251	0.00136314
>TDP43|TDP43|generation2	KARSAFAELWPDHG	KARSAFAEMWPDHG	KARSAFAELWPDHG	NA	NA		107.1	1583.78	14	5.4	528.938	3	33.44	Y	Y	0.38	11.84	3.1	192000000		17577744	72874762	20110452	237171414	221227486	316881337	364193326	167612265	98816970	170825537	101240093	0.000670386	0.000374627	TRUE	7.72958	3.65286	0.00212282	0.422451	0.000693566	0.388374
>TDP237|TDP237|GenScript	ANLQILDPDNFKRE	ANMQILDPDNFKRE	L.QILDPDNFKRE	XANMQILD	NA	3	67.36	1373.69	11	0.6	687.855	2	35.69	N	Y	0.62	21.74	3	1080000		187787	364374	110002	1632147	1401107	1912580	1701481	1138329	497681	850462	979207	0.000265877	0.000179137	TRUE	7.52909	3.92541	0.000147254	0.472376	0.000251001	0.419396
>TDP193|TDP193|GenScript	DAWAPLVIKKESSI	DAWAPMVIKKESSI	A.WAPLVIKKESSI	XXDAWAPM	NA	2	60.91	1369.8	12	3.6	685.908	2	38.63	N	Y	0.82	49.6	2.3	3220000		824298	1045594	214188	3731837	4594725	6083557	6050771	2572445	1481535	3159906	2323543	0.00134847	0.000662555	TRUE	7.36328	3.43224	0.00160255	0.31759	0.000609221	0.337791
>TDP87|TDP87|generation1aar	VHSDAYVTELPKTN	VHSDAYVTELPKTN	V.TELPKTN	DAYVTELP	NA	7	79.22	801.423	7	0.6	401.719	2	20.6	N	Y	0.41	11.19	2.5	1540000		159129	994899	88085	4981450	1318856	2787709	NA	976991	1070158	931109	1742657	0.0200636	0.0058111	TRUE	7.31658	2.85053	0.0767828	0.760157	0.00799821	0.518239
>TDP49|TDP49|generation2	KSHTNDLPLISVLR	KSHTNDLPLISVMR	S.HTNDLPLISVLR	XXKSHTND	NA	2	86.06	1376.78	12	4.9	459.935	3	44.49	N	Y	0.79	48.57	1.9	3330000		85289	1827150	74936	3009272	5034343	5511900	5830917	4947699	2085657	3079259	2298648	0.00743278	0.00263475	TRUE	7.31609	4.68379	0.00544356	0.104076	0.00122236	0.146525
>TDP168|TDP168|GenScript	VFIDLRWLAYEEPW	VFIDLRWMAYEEPW	VFIDLRWLAYEEPW	NA	NA		78.5	1835.92	14	2.7	918.972	2	66.02	Y	Y	0.46	60	1.5	225000		80025	158871	77975	243972	1357146	683165	NA	NA	NA	153230	46222	0.0400876	0.0105494	TRUE	7.20887	0.944163	0.113624	0.581243	0.0110386	0.464084
>TDP54|TDP54|generation2	ESIEYKGKPTRWQR	ESIEYKGKPTRWQR	ESIEYKGKPTR.W	NA	KPTRWQRX	11	115.9	1306.69	11	2.2	327.68	4	7.74	N	Y	0.51	14.3	1.1	913000		163446	138469	1310814	4522408	3162419	NA	NA	NA	2143192	NA	381725	0.147468	0.0313411	TRUE	7.14766	2.34843	0.0188054	0.876677	0.00266113	0.548544
>TDP127|TDP127|GenScript	GFSIHEWELDTQKW	GFSIHEWELDTQKW	GFSIHEWELDTQKW	NA	NA		66.24	1774.83	14	1.6	592.619	3	44.78	Y	Y	0.57	60	2.5	4400000		810105	NA	1211473	8585775	NA	6069442	6528715	160823	113958	96012	108215	1.03776e-06	1.69978e-06	TRUE	6.98594	0.118474	0.00931237	0.167176	0.00166741	0.210909
>TDP7|TDP7|generation1	KVHLPAEILQTTQL	KVHLPAEIMQTTQM	KVHLPAEILQTTQ.L	NA	QTTQMXXX	13	57.62	1476.83	13	3.7	493.286	3	32.86	N	Y	0.62	60	1.4	1570000		107141	103437	158921	230371	255262	402983	NA	4015524	3869253	4472257	2481212	1.50026e-06	2.2948e-06	TRUE	2.40492	30.1183	0.0380984	0.000168536	0.00460868	0.000911659
>TDP88|TDP88|generation1aar	LPEEVASHRLGKNF	MPEEVASHRMGKNF	P.EEVASHRLGKNF	XXMPEEVA	NA	2	73.25	1385.71	12	4.7	462.911	3	21.82	N	Y	0.46	60	3.7	662000		111957	139242	161014	1419628	236827	581537	1510303	1201072	863030	NA	912821	0.00843138	0.00291266	TRUE	6.81983	7.22181	0.0836317	0.228534	0.0086159	0.25915
>TDP19|TDP19|generation1	DLFPGQHRISDAEL	DMFPGQHRISDAEL	DLFPGQHRISDAE.L	NA	SDAELXXX	13	60.12	1483.71	13	4.6	495.578	3	26.2	N	Y	0.34	60	2.3	692000		127854	133199	118095	657109	594194	1397383	776181	959065	289115	1004425	821538	0.000958789	0.000491118	TRUE	6.7748	6.08102	0.0204071	0.0525247	0.00284472	0.0859956
>TDP97|TDP97|generation1aar	PPNRDEGWALQHTF	PPNRDEGWALQHTF	P.NRDEGWALQHT.F	XXPPNRDE	LQHTFXXX	2 ; 13	86.93	1325.61	11	0.4	663.813	2	16.83	N	Y	0.48	60	4.3	1460000		120237	138736	73563	238872	310569	237132	269560	2706893	3768566	3108585	4182378	6.69137e-08	2.06893e-07	TRUE	2.382	31.0487	0.00201372	5.98479e-05	0.000680309	0.00058138
>TDP77|TDP77|generation1aar	RDLVDHIGPTAAYH	RDLVDHIGPTAAYH	RDLVDHIGPTAAY.H	NA	TAAYHXXX	13	94.59	1426.72	13	3.2	476.582	3	26.69	N	Y	0.68	60	1.5	1820000		93530	164296	159489	832225	NA	959819	730298	3585289	3466505	4318294	3800653	3.07673e-07	6.35411e-07	TRUE	6.04422	27.2649	0.00056333	9.93153e-06	0.000376139	0.000176395
>TDP90|TDP90|generation1aar	NHQLAWGEDRNTFY	NHQLAWGEDRNTFY	NHQLAWGEDRNTFY	NA	NA		104.45	1749.79	14	4.7	875.904	2	29.29	Y	Y	0.56	12.44	2.8	150000000		32644381	80690316	1245394	235471260	262353109	202549986	260957422	128174085	101406061	155429244	80494172	0.0309599	0.0084372	TRUE	6.29253	3.04702	0.000512328	0.615036	0.000362496	0.478807
>TDP58|TDP58|generation2	LRAYKEQTNGNHVS	MRAYKEQTNGNHVS	LRAYKEQTNGNH.V	NA	NGNHVSXX	12	108.09	1429.71	12	0.4	477.576	3	6.43	N	Y	0.33	10.76	4.4	362000		NA	191164	157249	1768160	1276312	224428	NA	97699	86015	NA	228205	0.0712041	0.0171766	TRUE	6.25484	0.788181	0.217334	0.34675	0.0187789	0.35238
>TDP219|TDP219|GenScript	HNLFRLQDEQATVG	HNLFRLQDEQATVG	H.NLFRLQDEQATVG	XXXHNLFR	NA	1	91.04	1489.75	13	2.4	745.885	2	32.7	N	Y	0.67	39.3	2.6	4940000		381033	393946	443399	1734157	1531575	1905523	2513985	6991314	13909172	10484142	10953846	1.95624e-07	4.69427e-07	TRUE	4.73082	26.0624	0.00180096	0.000510124	0.000649386	0.00185831
>TDP136|TDP136|GenScript	GLYFRYEIPQADQW	GLYFRYEIPQADQW	GLYFRYEIPQA.D	NA	IPQADQWX	11	71.59	1355.69	11	3	678.853	2	41.27	Y	Y	0.57	60	2.5	1560000		119996	136181	138004	NA	577177	280182	488459	3379135	2186343	5073445	3004009	7.53349e-06	8.61291e-06	TRUE	3.41421	25.9581	0.022834	0.00604945	0.00310245	0.0144507
>TDP27|TDP27|generation1	DGIYRLHVQLGGAA	DGIYRMHVQLGGAA	R.LHVQLGGAA	GIYRMHVQ	NA	5	65.36	864.482	9	5	433.25	2	22.87	N	Y	0.72	60	1.3	1620000		145268	141303	122601	994590	900509	538487	518091	2957864	4056242	3130580	3584895	2.8431e-07	6.05128e-07	TRUE	5.41034	25.1659	0.00897238	8.0866e-05	0.00162543	0.000635904
>TDP132|TDP132|GenScript	EPLDLQKQRYFDWL	EPLDMQKQRYFDWL	EPLDLQKQRYFD.W	NA	RYFDWLXX	12	88.2	1550.77	12	8.1	517.936	3	28.42	Y	Y	0.41	15.17	2.9	6580000		1572171	NA	1574915	12071090	631066	11080261	14147142	493874	3078141	610720	NA	0.206657	0.0417711	TRUE	6.02614	0.886055	0.155641	0.364549	0.0141321	0.35771
>TDP158|TDP158|GenScript	QTRDQNKVGEAAWY	QTRDQNKVGEAAWY	T.RDQNKVGEAAWY	XXQTRDQN	NA	2	77.52	1435.68	12	6.5	479.572	3	19.48	N	Y	0.35	60	3.6	451000		114682	66940	165220	787171	638156	582243	NA	107903	140116	126721	419897	0.00564388	0.0021109	TRUE	5.78814	1.7183	0.00119906	0.661953	0.000526182	0.485924
>TDP208|TDP208|GenScript	NLRPFKHDVQVLLE	NMRPFKHDVQVMLE	NLRPFKHD.V	NA	FKHDVQVM	8	70.67	1025.54	8	5.5	513.78	2	9.18	N	Y	0.8	38.88	1.4	4110000		161059	3316330	89617	7650691	5658318	7480940	6385332	4356126	3495273	NA	3701072	0.0200271	0.0058111	TRUE	5.71388	3.2387	0.00309696	0.642458	0.000933723	0.478807
>TDP50|TDP50|generation2	NTLIQVPVKHEGPK	NTLIQVPVKHEGPK	I.QVPVKHEGPK	NTLIQVPV	NA	4	76.78	1117.62	10	3.8	373.55	3	21.04	N	Y	0.93	60	1.7	2350000		98326	1457495	164945	3918854	3148237	2117247	3861787	2760673	2876768	2206802	2041399	0.00611905	0.00226191	TRUE	5.68618	4.30868	0.00743304	0.290584	0.00146705	0.314812
>TDP219|TDP219|GenScript	HNLFRLQDEQATVG	HNLFRLQDEQATVG	HNLFRLQD.E	NA	RLQDEQAT	8	79.69	1041.54	8	5.7	348.188	3	24	N	Y	0.67	60	1.1	351000		93256	108022	105283	514296	503434	572363	688239	419479	313568	354115	167627	9.5603e-05	7.15141e-05	TRUE	5.57393	3.06984	0.000241653	0.386037	0.000253076	0.365978
>TDP61|TDP61|generation3	QKESAEYNPTRLHS	QKESAEYNPTRLHS	QKESAEYNPTRLHS	NA	NA		110.05	1658.8	14	6.9	830.414	2	11.37	Y	Y	0.52	14.2	2.4	80300000		1310142	32952066	39494020	166615043	81967620	158087794	141471423	80041579	21863434	1730250	83813520	0.137141	0.0296099	TRUE	5.57385	1.9061	0.00603719	0.763005	0.00129368	0.518239
>TDP58|TDP58|generation2	LRAYKEQTNGNHVS	MRAYKEQTNGNHVS	LRAYKE.Q	NA	AYKEQTNG	6	78.24	778.434	6	1.2	390.225	2	7.07	N	Y	0.52	14.24	1.1	285000		114866	117243	465206	1377124	1209661	NA	NA	124092	680356	109853	137385	0.053389	0.0135252	TRUE	5.56445	1.13115	0.00732725	0.46623	0.00145382	0.41807
>TDP53|TDP53|generation2	YTRLNGEAVLFLSK	YTRLNGEAVMFMSK	YTRLNGEAVLFLSK	NA	NA		119.14	1609.88	14	3.5	537.637	3	39.78	Y	Y	0.37	10.36	2.8	65100000		16049244	10371452	38524842	164064813	175847489	58647749	76375451	48491035	29918384	47361930	35600000	0.00507972	0.00196168	TRUE	5.48462	1.86354	0.0432977	0.658654	0.00508985	0.484724
>TDP94|TDP94|generation1aar	LHSPWTLANFLRGP	MHSPWTMANFLRGP	W.TLANFLRGP	HSPWTMAN	NA	5	83.5	987.55	9	7.2	494.786	2	37.77	N	Y	0.78	42.6	3.3	4090000		1113621	1045594	1688793	6792113	11983155	4926129	4234584	2769636	4185697	3995705	2472914	0.000961557	0.000491118	TRUE	5.44489	2.61641	0.0407224	0.648286	0.00483257	0.479515
>TDP7|TDP7|generation1	KVHLPAEILQTTQL	KVHLPAEIMQTTQM	K.VHLPAEILQTTQL	XXXKVHLP	NA	1	68.02	1461.82	13	6.3	731.921	2	48.72	N	Y	0.6	60	2.9	1570000		130299	149158	155690	NA	334677	204667	217942	3289503	1898667	4413604	4597296	5.5216e-06	6.902e-06	TRUE	1.7403	24.4729	0.0628519	0.00569072	0.00687156	0.0138203
>TDP212|TDP212|GenScript	NWKILYIRFNPFLA	NWKIMYIRFNPFLA	NWKILYIRFNPFLA	NA	NA		78.43	1794	14	4.1	898.01	2	65.81	Y	Y	0.31	13.28	3.2	8400000		339545	326352	86015	2167696	15882999	30064911	9348585	6785160	9220040	4912151	3950023	0.000637778	0.000363783	TRUE	57.3181	24.8041	0.100663	0.00475559	0.00998643	0.0118454
>TDP219|TDP219|GenScript	HNLFRLQDEQATVG	HNLFRLQDEQATVG	HNLFR.L	NA	NLFRLQDE	5	51.67	685.366	5	0.9	343.691	2	11.6	N	Y	0.67	45.23	1.4	1750000		270763	138623	96727	1317619	354531	395219	NA	6121881	4574061	2272786	2937622	0.000433106	0.000272484	TRUE	4.0848	23.5713	0.177937	0.00829736	0.0157745	0.0190401
>TDP110|TDP110|generation1aar	THATPGIHDVLLRP	THATPGIHDVLLRP	THATPGIHDVLL.R	NA	DVLLRPXX	12	99.62	1272.68	12	5.7	425.237	3	30.82	N	Y	0.56	60	2.3	1190000		90701	150551	104843	277975	NA	378987	NA	2742746	NA	2617370	2638881	1.5402e-05	1.52416e-05	TRUE	2.84732	23.1121	0.0170833	1.46218e-07	0.00247346	1.42041e-05
>TDP146|TDP146|GenScript	TWRGVSWNSEDILT	TWRGVSWNSEDILT	W.RGVSWNSEDILT	XXTWRGVS	NA	2	96.16	1375.67	12	7.5	688.849	2	34.17	N	Y	0.77	60	1.6	1180000		100034	112310	132553	289026	395657	446739	377576	1828497	2042505	3247885	2829744	1.93258e-07	4.69427e-07	TRUE	3.28141	21.6339	0.00119099	0.00044354	0.000526182	0.00172995
>TDP160|TDP160|GenScript	INDFLVRTWKLPGL	INDFLVRTWKMPGL	INDFLVRTWK.L	NA	RTWKMPGL	10	67.7	1290.71	10	7	431.246	3	33.87	N	Y	0.49	60	4	1220000		105180	136766	154972	NA	225482	225134	NA	1980872	2790465	4215652	2165874	1.2499e-05	1.27678e-05	TRUE	1.70293	21.074	0.0158002	0.00681483	0.00237004	0.0160164
>TDP64|TDP64|generation3	HRRVYLTSPKAPES	HRRVYLTSPKAPES	H.RRVYLTSPKAPES	XXXHRRVY	NA	1	69.9	1502.82	13	6.9	501.951	3	15.08	N	Y	0.82	60	2.4	3580000		153259	521741	149787	2533229	1900287	2561869	2418397	5377934	5811071	5454687	NA	5.7548e-05	4.59417e-05	TRUE	8.56019	20.1794	0.000178125	0.000997537	0.000253076	0.00326641
>TDP39|TDP39|generation1	HAWFSVIIPNLGDG	HAWFSVIIPNLGDG	HAWFSVIIPNLGDG	NA	NA		89.64	1524.77	14	4.3	763.397	2	59.81	Y	Y	0.34	60	1.3	233000		87849	152461	125803	1139103	NA	315470	388091	NA	NA	107774	176755	0.0300056	0.0082148	TRUE	5.03305	1.16574	0.135655	0.573696	0.0126544	0.461854
>TDP27|TDP27|generation1	DGIYRLHVQLGGAA	DGIYRMHVQLGGAA	DGIYRLHVQLGGAA	NA	NA		92.98	1468.78	14	4.5	735.4	2	34.86	Y	Y	0.65	22.47	2.6	47400000		13538138	7551515	19940846	52789766	109479243	46720589	62610664	43919791	45309091	60558753	49126340	0.000695819	0.000386566	TRUE	4.9646	3.63597	0.0248607	0.0506959	0.00330595	0.0839444
>TDP143|TDP143|GenScript	VINYPLKFTKVLQQ	VINYPLKFTKVMQQ	VINYPLKFTK.V	NA	KFTKVMQQ	10	63.6	1221.71	10	5.4	408.247	3	29.56	N	Y	0.37	60	3.2	489000		76613	147717	125326	460742	368712	225840	296325	NA	3063758	NA	1510303	0.00031116	0.000205279	TRUE	2.89918	19.6224	0.0160588	0.0134231	0.00238026	0.0287639
>TDP69|TDP69|generation3	GWKTLADSQESARD	GWKTMADSQESARD	GWKTLADSQESAR.D	NA	ESARDXXX	13	109.79	1447.71	13	1.5	483.577	3	16.08	N	Y	0.68	54.13	2.8	1430000		212898	104969	75503	960587	751606	1206831	1156624	2115321	2531556	2045508	3394033	6.56954e-06	7.70502e-06	TRUE	7.77064	19.2308	0.000943344	0.00111534	0.000484964	0.00357189
>TDP29|TDP29|generation1	AGSWKGVRNDFTEA	AGSWKGVRNDFTEA	G.SWKGVRNDFTEA	XXAGSWKG	NA	2	72.45	1408.67	12	2.7	705.346	2	20.67	N	Y	0.48	60	1.7	225000		133434	108113	92064	521947	NA	410746	672945	NA	NA	293996	143562	0.00383674	0.00153793	TRUE	4.8129	1.96737	0.00528738	0.977266	0.00121952	0.5742
>TDP1|TDP1|generation1	LVATVYEFGHIDHL	LVATVYEFGHIDHM	V.ATVYEFGHIDHL	XXLVATVY	NA	2	80.88	1400.67	12	6.9	467.901	3	35.1	N	Y	0.89	60	1.4	1400000		119578	160257	112483	986089	1097629	1150371	1386038	2420070	2675394	2470738	2041399	1.50462e-08	6.80661e-08	TRUE	8.83236	18.367	0.000155967	0.000180313	0.000253076	0.000938365
>TDP58|TDP58|generation2	LRAYKEQTNGNHVS	MRAYKEQTNGNHVS	LRAYKEQTNG.N	NA	QTNGNHVS	10	115.12	1178.6	10	2.3	590.311	2	6.7	N	Y	0.33	9.06	1.3	245000		79328	75424	424016	1368624	415511	NA	NA	85821	877414	90536	130801	0.230526	0.0456027	TRUE	4.62396	1.53503	0.167196	0.616789	0.0149282	0.478807
>TDP125|TDP125|GenScript	EVDNTKPKVLYWHF	EVDNTKPKVMYWHF	EVDNTKPKVLYWHF	NA	NA		95.36	1774.9	14	5.4	888.464	2	37.9	Y	Y	0.47	10.16	1.8	246000000		14520745	146805679	69780846	243972028	465144971	318292835	387134638	219598957	109892525	243408061	119496503	0.0186672	0.00554182	TRUE	4.59055	2.247	0.00780156	0.402669	0.00148507	0.377028
>TDP103|TDP103|generation1aar	GDQPVSRGLYFITH	GDQPVSRGLYFITH	D.QPVSRGLYFITH	XXGDQPVS	NA	2	67.71	1416.75	12	2.7	709.385	2	34.13	N	Y	0.74	40.5	2.1	848000		271855	331633	NA	1351622	982761	1573820	1586774	644456	499119	674504	505371	8.65231e-05	6.57576e-05	TRUE	4.55268	1.92502	0.00724321	0.821604	0.00145382	0.536859
>TDP234|TDP234|GenScript	ADIVANFTGHGYHQ	ADIVANFTGHGYHQ	A.DIVANFTGHGYHQ	XXXADIVA	NA	1	112.66	1457.67	13	3.9	729.845	2	26.16	N	Y	0.62	29.98	1.8	3100000		257661	393946	NA	1598144	1545756	1489131	1816187	5906764	5235717	6840353	5800559	2.25858e-07	5.2333e-07	TRUE	4.9487	18.2498	0.000364739	0.000189462	0.000310857	0.000968679
>TDP194|TDP194|GenScript	PQLIGHVKLFRFNW	PQMIGHVKLFRFNW	PQLIGHVK.L	NA	GHVKLFRF	8	66.67	890.534	8	4.3	297.853	3	14.15	N	Y	0.67	39.07	1.5	958000		132144	70974	128639	534698	350277	448856	328825	1864350	2056889	1942866	2041399	4.92807e-07	9.0032e-07	TRUE	3.75875	17.8719	0.00345278	5.1922e-06	0.000980902	0.000126096
>TDP40|TDP40|generation1	AAPYHKLETNITSG	AAPYHKMETNITSG	A.APYHKLETNITSG	XXXAAPYH	NA	1	103.54	1429.72	13	4.3	715.87	2	17.23	N	Y	0.55	60	2.3	871000		127315	84457	124897	236321	171593	264656	263825	1478932	2344566	1781571	2340140	2.8664e-07	6.05128e-07	TRUE	2.08601	17.6996	0.0077221	0.000146153	0.00148507	0.000887356
>TDP126|TDP126|GenScript	EYPRPQEWADGNHL	EYPRPQEWADGNHL	EYPRPQE.W	NA	RPQEWADG	7	77.98	917.424	7	0.5	459.72	2	9.58	N	Y	0.63	30.06	1.9	416000		157685	113769	283485	1453631	883492	549779	433973	NA	349527	NA	539394	0.0202389	0.00584398	TRUE	4.48816	2.40275	0.0650373	0.91057	0.00700833	0.552846
>TDP141|TDP141|GenScript	WILAGLQGHVNSTQ	WILAGMQGHVNSTQ	WILAGLQGHVNSTQ	NA	NA		90.3	1522.79	14	2	762.403	2	39.74	Y	Y	0.7	24.43	2.1	54100000		16267601	26615130	18220554	55510012	138267179	80455395	89279939	36480317	16109899	53520447	43981352	0.00477439	0.00185888	TRUE	4.46186	1.84227	0.0190766	0.513476	0.00268009	0.435961
>TDP115|TDP115|generation1aar	EHPELVHYQINQKH	EHPEMVHYQINQKH	EHPELVHYQINQKH	NA	NA		105.68	1770.88	14	4	443.729	4	16.6	Y	Y	0.5	8.99	2.4	256000000		88216254	145749523	11363617	327279550	355949353	330290569	436840813	259037137	163975758	185488673	264717949	0.0190423	0.00561231	TRUE	4.43392	2.66953	0.0014647	0.33655	0.000590604	0.34904
>TDP95|TDP95|generation1aar	HQVVQDKHEIYGDP	HQVVQDKHEIYGDP	D.KHEIYGD.P	VVQDKHEI	IYGDPXXX	6 ; 13	58.29	860.403	7	1.6	431.209	2	7.89	N	Y	0.47	9.76	1.9	196000		NA	104771	208373	799072	588522	NA	NA	NA	244525	NA	367618	0.0492151	0.0126363	TRUE	4.43117	1.95483	0.0445358	0.833894	0.00520278	0.538848
>TDP193|TDP193|GenScript	DAWAPLVIKKESSI	DAWAPMVIKKESSI	DAWAPLVIKKESS.I	NA	KESSIXXX	13	73.4	1442.78	13	3.9	481.935	3	33.38	N	Y	0.47	60	3.5	819000		116221	130910	101614	139897	107314	128920	152161	1747828	1999354	2133486	2290350	2.27732e-09	3.71203e-08	TRUE	1.13613	17.5723	0.287615	2.97186e-06	0.0238092	9.39401e-05
>TDP165|TDP165|GenScript	IEPPWVDSHAKRNL	IEPPWVDSHAKRNM	V.DSHAKRNL	PPWVDSHA	NA	6	77.12	939.489	8	1.7	470.752	2	6.17	N	Y	0.71	27.39	1.4	8120000		2434681	4721017	1303545	11221013	11968974	11856585	13382432	8093790	5293253	7404884	5659487	0.00111711	0.000561509	TRUE	4.29374	2.34519	0.00024232	0.492707	0.000253076	0.425253
>TDP2|TDP2|generation1	LLDKLLNWPQRRGL	MLDKLMNWPQRRGM	LLDKLLN.W	NA	KLMNWPQR	7	55.43	827.512	7	0.9	414.763	2	33.18	N	Y	0.6	13.38	3	1310000		378850	296780	782612	2550230	2609350	1178601	1978688	1066624	1524687	1114398	912821	0.00214868	0.000940668	TRUE	4.27751	2.37539	0.0118683	0.788165	0.00192668	0.526821
>TDP102|TDP102|generation1aar	AQNEAHLKTDWWAY	AQNEAHMKTDWWAY	AQNEAHLKTDWWAY	NA	NA		89.77	1731.8	14	1.9	866.909	2	34.85	Y	Y	1.18	60	2.2	186000000		6823658	110896376	NA	175965888	303478731	252658170	268604526	171197554	186989899	239009120	186713287	0.0310844	0.0084372	TRUE	4.25037	3.32955	0.020482	0.080082	0.00284472	0.121526
>TDP177|TDP177|GenScript	LEYFPIWEVNDDVK	LEYFPIWEVNDDVK	LEYFPIWEVNDDVK	NA	NA		100.74	1765.86	14	3.2	883.938	2	53.37	Y	Y	0.37	6.81	1.6	52500000		14629923	30417292	8334934	25417295	138976241	79043897	58309168	30206061	25171717	42816358	62652681	0.0418125	0.0108827	TRUE	4.23943	2.25984	0.101654	0.0798914	0.0100581	0.121526
>TDP223|TDP223|GenScript	VYHKWDTQDPNLDH	VYHKWDTQDPNLDH	VYHKWDTQD.P	NA	DTQDPNLD	9	99.07	1190.54	9	5	596.278	2	9.41	N	Y	0.6	11.93	2	9070000		52187	6960068	4143238	20911888	12663855	13832682	14720675	6937534	2085657	274934	7684289	0.154788	0.0323895	TRUE	4.17703	1.14175	0.00775124	0.468663	0.00148507	0.418962
>TDP146|TDP146|GenScript	TWRGVSWNSEDILT	TWRGVSWNSEDILT	TWRGVSWNSEDILT	NA	NA		94.71	1662.8	14	5.1	832.412	2	43.15	Y	Y	0.86	34.6	2.5	14200000		4487238	9431473	978870	5457493	45521810	19972699	11566245	7251247	5250101	20601706	19833100	0.142304	0.0305166	TRUE	4.15428	2.665	0.200586	0.114413	0.0175198	0.156542
>TDP188|TDP188|GenScript	LLQATDEPRGHLYN	LLQATDEPRGHMYN	Q.ATDEPRGHLYN	XLLQATDE	NA	3	52.29	1271.59	11	4	636.805	2	20.72	N	Y	0.7	32.97	2.4	727000		150530	484776	145157	1334621	564414	1390326	994124	596951	386925	573329	707021	0.00734128	0.00261207	TRUE	4.11629	2.17585	0.0209027	0.901182	0.0028818	0.551744
>TDP103|TDP103|generation1aar	GDQPVSRGLYFITH	GDQPVSRGLYFITH	R.GLYFITH	PVSRGLYF	NA	7	79.76	849.438	7	0.8	425.726	2	33	N	Y	0.32	60	1.6	1040000		122630	151212	153187	NA	270862	274536	286766	2348364	2804848	2133486	2165874	1.01562e-08	5.07808e-08	TRUE	1.94873	16.6018	0.000251151	6.74244e-05	0.000254544	0.000595436
>TDP52|TDP52|generation2	PSFNLYGYDLQTAK	PSFNMYGYDLQTAK	S.FNLYGYDLQTAK	XXPSFNMY	NA	2	92.77	1431.7	12	2.6	716.861	2	36.99	N	Y	0.63	29.93	2.9	933000		94767	114065	NA	504096	534633	542015	563018	1541674	1553455	2045508	1775851	3.15521e-08	1.11017e-07	TRUE	5.13274	16.5599	2.33482e-05	0.000408226	8.75557e-05	0.00167561
>TDP150|TDP150|GenScript	TDHRSHVGLYWTLN	TDHRSHVGMYWTLN	TDHRSHVGL.Y	NA	HVGMYWTL	9	84.93	1020.51	9	2.4	341.178	3	8.7	N	Y	0.75	53.83	1.3	2070000		NA	472102	1320506	4785932	3672944	3387596	2762516	1828497	2229495	NA	1933520	0.006556	0.00239546	TRUE	4.07479	2.22823	0.0158709	0.889734	0.00237115	0.549351
>TDP190|TDP190|GenScript	LWKSGDQRYYVLNE	MWKSGDQRYYVMNE	LWKSGDQRYYVLNE	NA	NA		86.44	1769.87	14	4.8	885.948	2	30.56	Y	Y	0.84	36.43	2.3	25000000		5884723	8713287	NA	19381750	25242623	30064911	42537016	27875623	14671515	33505266	18007459	0.00707368	0.00253621	TRUE	4.01515	3.22167	0.0415164	0.106162	0.0048958	0.148743
>TDP105|TDP105|generation1aar	YEQTHNYRPDLEWQ	YEQTHNYRPDMEWQ	R.PDLEWQ	HNYRPDME	NA	8	68.91	786.355	6	3.5	394.186	2	28.21	N	Y	0.79	31.02	2.3	1560000		401777	770994	489435	1768160	2424994	2173707	2494868	985955	1418246	1913539	1360932	0.000278908	0.000186593	TRUE	3.99848	2.56226	0.000586623	0.176419	0.000379282	0.216023
>TDP70|TDP70|generation3	EWHNFHLAIGARSD	EWHNFHMAIGARSD	W.HNFHLAIGARSD	XXEWHNFH	NA	2	101.38	1336.66	12	3.9	446.563	3	21.55	N	Y	0.76	37.37	2.7	7760000		1408403	4911125	NA	11901075	16875686	10303937	11183890	7188505	NA	6605743	6572308	0.0113379	0.00370139	TRUE	3.97693	2.14853	0.0186253	0.828329	0.00264563	0.538837
>TDP60|TDP60|generation3	RKWQSPQVDLYDKS	RKWQSPQVDLYDKS	RKWQSPQVDLYDKS	NA	NA		113.98	1748.88	14	6.4	583.972	3	24.95	Y	Y	0.56	11.43	2.6	351000000		90945717	167928798	NA	526197510	431109973	504610592	557282700	246488625	149591919	291063254	246461538	0.00105621	0.000533724	TRUE	3.89996	1.8032	0.00129494	0.819496	0.000545622	0.536684
>TDP165|TDP165|GenScript	IEPPWVDSHAKRNL	IEPPWVDSHAKRNM	D.SHAKRNL	PWVDSHAK	NA	7	70.63	824.462	7	0.5	413.238	2	5.98	N	Y	0.6	9.03	1.8	3030000		120669	121295	7535362	8500768	11401724	NA	NA	NA	6228202	NA	6439534	0.207647	0.0418821	TRUE	3.83856	2.44321	0.116868	0.545553	0.0112952	0.452962
>TDP23|TDP23|generation1	LGNNGSLEQDVWIA	MGNNGSLEQDVWIA	LGNNGSLEQDVWIA	NA	NA		83.74	1514.74	14	8	758.382	2	45.01	Y	Y	0.6	13.9	3	8770000		1987049	3073414	1230857	7463674	NA	7339790	9014024	4642949	NA	7206931	14688112	0.0112015	0.00366944	TRUE	3.78577	4.21819	0.00153273	0.132641	0.000594317	0.175706
>TDP219|TDP219|GenScript	HNLFRLQDEQATVG	HNLFRLQDEQATVG	HNLFRLQ.D	NA	FRLQDEQA	7	76.93	926.509	7	6.8	464.265	2	24.42	N	Y	0.66	60	2.7	1040000		121057	163154	129932	409737	258099	414275	572577	2025688	2848000	1891545	2273753	1.07056e-06	1.72379e-06	TRUE	2.99659	16.3693	0.015667	9.07757e-05	0.002369	0.000645235
>TDP231|TDP231|GenScript	HDFGVWKAILSQPP	HDFGVWKAILSQPP	D.FGVWKAILSQPP	XXHDFGVW	NA	2	54.73	1341.74	12	6.8	671.884	2	49.18	N	Y	0.69	17.86	1.3	1810000		781718	1204018	196501	NA	3417681	2477179	2188984	1989835	799741	2426749	1576690	0.0455665	0.0117312	TRUE	3.70438	2.33465	0.0140744	0.0974205	0.00217198	0.138493
>TDP105|TDP105|generation1aar	YEQTHNYRPDLEWQ	YEQTHNYRPDMEWQ	YEQTHNYRPDLE.W	NA	PDMEWQXX	12	72.86	1563.7	12	6.1	522.242	3	15.19	N	Y	0.35	6.91	6	1100000		107035	1032921	116804	1564141	1574119	1743200	1300008	923212	1170844	288131	1800746	0.043152	0.0111701	TRUE	3.68893	2.49626	0.00991374	0.50164	0.00174538	0.429074
>TDP189|TDP189|GenScript	PETGHWLLLHFQED	PETGHWLMMHFQED	W.LLLHFQED	TGHWLMMH	NA	6	70.36	1013.52	8	3.7	507.768	2	35.72	N	Y	0.98	60	1.2	2600000		755515	862879	1141208	3816845	NA	3062951	3278696	1425152	2804848	2008850	2265455	0.00056068	0.000333695	TRUE	3.68114	2.31129	0.000610009	0.560853	0.000387718	0.456595
>TDP1|TDP1|generation1	LVATVYEFGHIDHL	LVATVYEFGHIDHM	LVATVYEFGHIDHL	NA	NA		103.39	1612.83	14	7.6	807.426	2	43.82	Y	Y	0.48	7.51	1.8	64500000		30460811	29361136	23696412	85857752	192864988	57871425	65860683	57185361	11449535	70089791	73689510	0.10475	0.0239212	TRUE	3.61407	1.90749	0.106973	0.617546	0.0104896	0.478807
>TDP146|TDP146|GenScript	TWRGVSWNSEDILT	TWRGVSWNSEDILT	TWRGVSWNSED.I	NA	NSEDILTX	11	71.71	1335.58	11	1.5	668.801	2	26.15	N	Y	0.5	9.58	2.6	686000		136264	637918	95041	680061	845202	1347981	1309567	802208	NA	462622	605781	0.0284833	0.00787582	TRUE	3.60909	2.15205	0.0275835	0.298214	0.00356684	0.320694
>TDP223|TDP223|GenScript	VYHKWDTQDPNLDH	VYHKWDTQDPNLDH	VYHKWDTQDPNLDH	NA	NA		98.58	1766.8	14	4.8	589.944	3	15.88	Y	Y	0.47	8.13	3.5	379000000		155033516	265095147	29802236	487093979	458054346	685282356	531473725	279652549	174044444	176690791	347701632	0.0268292	0.00751852	TRUE	3.60373	1.6304	0.00519449	0.925882	0.00121543	0.558414
>TDP141|TDP141|GenScript	WILAGLQGHVNSTQ	WILAGMQGHVNSTQ	W.ILAGLQGHVNSTQ	XXXWILAG	NA	1	102.5	1336.71	13	8.7	669.368	2	22.76	N	Y	0.75	55.08	2.4	5420000		323168	1816588	1116978	3085779	4736537	4220379	3288255	12010718	26610101	4113010	2721865	0.0190749	0.00561231	TRUE	3.5306	10.4681	0.00537468	0.126276	0.00121952	0.169587
>TDP87|TDP87|generation1aar	VHSDAYVTELPKTN	VHSDAYVTELPKTN	S.DAYVTELPKTN	XVHSDAYV	NA	3	118.2	1249.62	11	4.8	625.82	2	23.63	N	Y	0.65	60	1.2	682000		102213	113076	78323	207419	NA	254070	NA	1613380	1668525	1429656	1651375	4.22413e-07	8.02585e-07	TRUE	2.35765	16.2534	0.00894	3.68951e-07	0.00162543	2.15046e-05
>TDP116|TDP116|generation1aar	RPVLEFATGGYHPN	RPVMEFATGGYHPN	V.LEFATGGYHPN	XRPVMEFA	NA	3	103.59	1204.55	11	4.9	603.286	2	24.29	N	Y	0.42	60	1.3	825000		132779	98422	80565	NA	826767	525783	732210	2133247	1711677	1334345	1319441	4.12738e-06	5.22802e-06	TRUE	6.68694	15.6336	0.00280283	0.00114101	0.000861526	0.00361439
>TDP29|TDP29|generation1	AGSWKGVRNDFTEA	AGSWKGVRNDFTEA	AGSWKGVRND.F	NA	VRNDFTEA	10	74.99	1088.54	10	2.3	545.277	2	8.07	N	Y	0.37	7.55	2.4	878000		NA	590391	433707	1810663	1772656	1792603	NA	1469969	289115	NA	954312	0.102113	0.0234316	TRUE	3.49961	1.76636	0.000226377	0.945233	0.000253076	0.566807
>TDP148|TDP148|GenScript	NRSVENGEKTQRWI	NRSVENGEKTQRWI	NRSVENGEKTQRWI	NA	NA		116.01	1715.87	14	4.7	572.967	3	18.21	Y	Y	0.54	7.99	2	160000000		70310975	118289468	17784424	227820570	214136862	258304163	260957422	122796151	84433131	101908797	149370629	0.0150498	0.00465709	TRUE	3.49306	1.66621	0.00164084	0.901107	0.000609221	0.551744
>TDP92|TDP92|generation1aar	VDYIEHKDQVRRLN	VDYIEHKDQVRRMN	VDYIEHKDQVRRLN	NA	NA		90.84	1783.93	14	3.1	892.976	2	13.22	Y	Y	0.56	8.47	2	856000000		72276188	631581267	353750122	1504635852	988433063	681753611	1701480629	932175164	537955556	101908797	1045594406	0.144641	0.0308784	TRUE	3.45802	1.85629	0.0373554	0.971853	0.00454814	0.5742
>TDP44|TDP44|generation2	GASTSPHLIWAKPG	GASTSPHMIWAKPG	S.TSPHLIWAKPG	XGASTSPH	NA	3	60.64	1205.66	11	4.2	603.838	2	27.08	N	Y	0.86	37.21	1	2880000		966230	1594796	760805	5687013	2595169	3803988	3125754	2375254	4142545	3423842	1277949	0.0141506	0.00445133	TRUE	3.43453	2.53315	0.0223335	0.689228	0.00305659	0.495953
>TDP94|TDP94|generation1aar	LHSPWTLANFLRGP	MHSPWTMANFLRGP	A.NFLRGP	WTMANFLR	NA	8	72.77	702.381	6	1	352.198	2	19.82	N	Y	0.8	60	1.1	846000		159028	78963	108925	408887	605539	258304	314487	1729902	2128808	1436987	1933520	7.04481e-06	8.16167e-06	TRUE	3.43141	15.6289	0.0284964	6.66606e-05	0.00365964	0.000595436
>TDP237|TDP237|GenScript	ANLQILDPDNFKRE	ANMQILDPDNFKRE	A.NLQILDPDNFKRE	XXXANMQI	NA	1	76.9	1600.82	13	5.7	534.617	3	36.19	N	Y	0.5	20.46	3	5380000		1047022	248197	501550	2686243	3559494	5370750	4263260	9321752	9277576	9824301	8207086	4.50027e-05	3.85023e-05	TRUE	6.62846	15.2902	0.00481145	1.63066e-05	0.00117763	0.000250116
>TDP19|TDP19|generation1	DLFPGQHRISDAEL	DMFPGQHRISDAEL	D.LFPGQHRISD.A	XXXDMFPG	RISDAELX	1 ; 11	100.1	1168.6	10	4.9	390.542	3	16.59	N	Y	0.49	6.9	1.5	1050000		81598	1299072	80375	756568	2127187	931589	2829428	1595454	930634	NA	1053893	0.0712377	0.0171766	TRUE	3.41097	2.45029	0.143102	0.160987	0.0131851	0.205773
>TDP21|TDP21|generation1	PLEPHSKVNFQQHI	PMEPHSKVNFQQHI	PLEPHSKVNFQQH.I	NA	FQQHIXXX	13	114.83	1559.78	13	6	390.956	4	13.95	N	Y	0.68	27.47	2.2	9620000		1921542	4911125	1116978	9010814	7927318	9174738	9750058	16940491	17116768	1876881	21824709	0.0694485	0.0168436	TRUE	3.38345	5.44919	0.00194981	0.0726545	0.000670807	0.11203
>TDP224|TDP224|GenScript	QDRNTKNLGLVIEG	QDRNTKNLGMVIEG	Q.DRNTKNLGLVIEG	XXXQDRNT	NA	1	60.9	1427.77	13	2.2	476.933	3	29.28	N	Y	0.61	60	2.6	1010000		106585	107564	121988	616306	770042	988049	1233096	1631307	1740444	1715587	1510303	2.37348e-07	5.30448e-07	TRUE	8.04916	14.7209	0.00420088	4.76375e-05	0.0010961	0.000495819
>TDP144|TDP144|GenScript	LIVQHRLFTYFRAW	MIVQHRLFTYFRAW	R.LFTYFR.A	VQHRLFTY	TYFRAWXX	6 ; 12	61.45	845.443	6	5.5	423.731	2	32.03	Y	Y	0.61	60	1.9	731000		94394	160564	101234	157264	NA	281594	NA	1452042	2272646	1634940	1676270	2.94053e-05	2.61075e-05	TRUE	1.84812	14.8148	0.157386	9.80089e-05	0.0142216	0.000680062
>TDP186|TDP186|GenScript	LQSSWQTERHVYFA	MQSSWQTERHVYFA	LQSSWQTERHVYF.A	NA	HVYFAXXX	13	90.23	1679.81	13	6.9	840.916	2	29.28	N	Y	0.44	10.61	2.5	11000000		1495746	5407519	NA	19891796	9728337	2159592	14625086	15775272	14959192	19282024	9709091	0.107827	0.0244476	TRUE	3.36108	4.32589	0.231363	0.303496	0.0197633	0.325174
>TDP47|TDP47|generation2	LSYQWQNSDPKAGR	MSYQWQNSDPKAGR	LSYQWQNSDPKAG.R	NA	PKAGRXXX	13	70.29	1492.69	13	2.4	747.356	2	22.24	N	Y	0.59	60	2.5	909000		145036	147534	116099	289026	173011	NA	256178	1980872	2013737	1942866	NA	3.208e-06	4.29239e-06	TRUE	1.75745	14.5288	0.0455287	2.79791e-07	0.00530225	2.03848e-05
>TDP201|TDP201|GenScript	WDAGLFNYNQLRGF	WDAGLFNYNQMRGF	Y.NQLRGF	LFNYNQMR	NA	8	56.29	733.387	6	5	367.703	2	16.48	N	Y	0.52	5.12	1.7	460000		283864	285162	NA	1003091	1188389	609767	NA	460710	609875	375376	NA	0.0134948	0.00428764	TRUE	3.28192	1.69408	0.0601261	0.874152	0.00661211	0.548544
>TDP116|TDP116|generation1aar	RPVLEFATGGYHPN	RPVMEFATGGYHPN	L.EFATGGYHPN	RPVMEFAT	NA	4	87.75	1091.47	10	8	546.745	2	14.91	N	Y	0.53	60	2.3	1000000		164068	89062	117491	266074	NA	NA	270516	1694049	1797980	1730250	NA	3.578e-05	3.11844e-05	TRUE	2.17172	14.0906	0.0144226	7.59688e-07	0.00221659	3.68992e-05
>TDP176|TDP176|GenScript	FLKAHSDVWPYQDA	FLKAHSDVWPYQDA	FLKAHSDVWPYQDA	NA	NA		123.08	1675.8	14	3.9	838.904	2	31.41	Y	Y	0.39	5.48	3.7	387000000		188878861	305229074	16960622	447990449	514779343	633762673	635665516	322676018	386925253	419365696	15186014	0.231479	0.0456027	TRUE	3.27578	1.67906	0.00729754	0.733892	0.00145382	0.515013
>TDP182|TDP182|GenScript	LQGISQEHYNAPDN	LQGISQEHYNAPDN	L.QGISQEHYNAPDN	XXXLQGIS	NA	1	69.2	1471.63	13	3.7	736.826	2	11.38	N	Y	0.33	60	0.7	868000		143125	151369	107610	666460	238245	438976	411032	2662077	1553455	36438	2854639	0.250788	0.0482956	TRUE	3.27287	13.2552	0.0333778	0.0623871	0.00420023	0.0998977
>TDP86|TDP86|generation1aar	LPNGQLIRWHFSEN	LPNGQMIRWHFSEN	LPNGQLIRWHFSEN	NA	NA		98.78	1709.86	14	5.8	855.944	2	39.42	Y	Y	0.61	9.3	3.5	71800000		28058883	51012333	7268838	32812963	182938114	78338148	81728423	50731841	31356768	129035599	78170629	0.125789	0.0274081	TRUE	3.26457	2.51298	0.155174	0.114273	0.0141239	0.156542
>TDP84|TDP84|generation1aar	PDFYLGRSVPQWHE	PDFYLGRSVPQWHE	PDFYLGRSVPQWHE	NA	NA		116.34	1729.82	14	6.2	865.923	2	36.9	Y	Y	0.46	6.03	3.7	475000000		308975246	301004450	52820224	NA	718989330	697280091	730298427	406033990	273292929	652509562	277995338	0.0614697	0.0151909	TRUE	3.23864	1.82163	0.00427747	0.21073	0.0010961	0.245651
>TDP27|TDP27|generation1	DGIYRLHVQLGGAA	DGIYRMHVQLGGAA	D.GIYRLHVQLGGAA	XXXDGIYR	NA	1	54.11	1353.75	13	3.2	677.885	2	30.75	N	Y	0.58	60	1.7	212000		136898	113537	104038	313678	524706	272419	415811	203465	NA	290330	121986	0.00554294	0.0020896	TRUE	3.23004	1.73717	0.0111975	0.614263	0.00185251	0.478807
>TDP188|TDP188|GenScript	LLQATDEPRGHLYN	LLQATDEPRGHMYN	D.EPRGHLYN	QATDEPRG	NA	6	86.62	984.478	8	2.9	493.248	2	8.06	N	Y	0.42	6.28	3	624000		NA	736141	155553	2210200	1375581	610473	NA	NA	817002	NA	912821	0.253314	0.0486158	TRUE	3.13729	1.93993	0.230096	0.844329	0.0197155	0.541986
>TDP82|TDP82|generation1aar	IQLDPRYNHTQQFP	IQMDPRYNHTQQFP	IQLDPRYNHTQQFP	NA	NA		64.94	1755.87	14	2.8	878.944	2	29.8	N	Y	1.64	60	2.4	111000000		50222125	52913414	44824502	160664506	116428055	155970547	184486383	110247640	76090505	104108267	82485781	7.25999e-05	5.60731e-05	TRUE	3.13032	1.89037	0.0015373	0.600367	0.000594317	0.473485
>TDP193|TDP193|GenScript	DAWAPLVIKKESSI	DAWAPMVIKKESSI	D.AWAPLVIKKESSI	XXXDAWAP	NA	1	84.2	1440.83	13	3.8	481.287	3	35.67	N	Y	0.79	22.96	2.1	6940000		3384535	4150693	1746944	7429671	8281849	11009686	11661834	5835058	6285737	7067632	4721772	0.00200691	0.0008951	TRUE	3.10135	1.93195	0.00486756	0.212711	0.00117763	0.246972
>TDP1|TDP1|generation1	LVATVYEFGHIDHL	LVATVYEFGHIDHM	LVATVYEFGHID.H	NA	GHIDHMXX	12	79.56	1362.68	12	5.5	682.352	2	40.3	N	Y	0.36	5.1	3.3	281000		135381	168985	55243	198068	540306	393808	342208	391693	72926	194287	415748	0.112115	0.0250609	TRUE	3.07499	2.2413	0.0371496	0.190445	0.00453782	0.2284
>TDP160|TDP160|GenScript	INDFLVRTWKLPGL	INDFLVRTWKMPGL	INDFLVRT.W	NA	LVRTWKMP	8	74.41	976.534	8	3.5	489.276	2	30.07	N	Y	0.72	22.03	2.5	1750000		783902	617851	1121824	2728746	4353643	1750258	1510303	923212	3495273	1510303	1311142	0.0541652	0.0136491	TRUE	3.0739	2.15169	0.0738607	0.532802	0.00775848	0.446189
>TDP50|TDP50|generation2	NTLIQVPVKHEGPK	NTLIQVPVKHEGPK	NTLIQVPVKHEGP.K	NA	HEGPKXXX	13	79.31	1430.79	13	2	477.938	3	26.85	N	Y	0.59	60	0.6	566000		71171	98221	145376	93889	82119	121705	115425	1523748	1855515	1275693	1236457	3.85826e-07	7.4803e-07	TRUE	0.984387	14.0375	0.941337	7.48206e-05	0.0716027	0.000620522
>TDP114|TDP114|generation1aar	DPGSFKNNPIDWHH	DPGSFKNNPIDWHH	P.GSFKNNPIDWHH	XXDPGSFK	NA	2	87.46	1450.67	12	5.5	484.568	3	20.72	N	Y	0.76	30.55	2.2	33200000		11463746	18905192	NA	51769674	38572998	44321042	50279708	26889668	13866020	21848073	27467599	0.00299492	0.00124788	TRUE	3.04494	1.48295	0.00359838	0.677227	0.000999551	0.491721
>TDP95|TDP95|generation1aar	HQVVQDKHEIYGDP	HQVVQDKHEIYGDP	HQVVQDKHEIYGD.P	NA	IYGDPXXX	13	101.43	1566.74	13	4.7	523.257	3	10.52	N	Y	0.6	11.15	2.4	139000000		4312552	129907184	67600194	294126556	92887182	205372982	225589567	128174085	89035960	10777405	175925408	0.232389	0.0456027	TRUE	3.03975	1.50101	0.0642439	0.758092	0.00698373	0.518239
>TDP209|TDP209|GenScript	DWFNAGRGHELNLQ	DWFNAGRGHEMNLQ	DWFNAGRGHELNLQ	NA	NA		114.54	1655.78	14	6	828.903	2	35.83	Y	Y	0.42	5.53	1.7	261000000		110270318	129907184	85045406	222720109	371548727	335230813	382355198	190020322	205688889	NA	185883450	0.000605904	0.000350981	TRUE	3.02528	1.78829	0.00435881	0.173697	0.00110036	0.215406
>TDP21|TDP21|generation1	PLEPHSKVNFQQHI	PMEPHSKVNFQQHI	P.LEPHSKVNFQQHI	XXXPMEPH	NA	1	83.5	1575.82	13	3.3	526.281	3	18.46	N	Y	0.61	11.19	1.8	14200000		7380469	7213545	4700515	19466758	17442936	18137751	22272190	13982627	8213172	10924036	13526340	0.000367164	0.000235679	TRUE	3.0055	1.81319	0.000304526	0.601141	0.00027853	0.473485
>TDP77|TDP77|generation1aar	RDLVDHIGPTAAYH	RDLVDHIGPTAAYH	RDLVDHIGPTAAYH	NA	NA		128.64	1563.78	14	7.7	522.271	3	21.9	Y	Y	0.55	6.56	2.8	1260000000		718394743	990674295	53789402	1844666553	1630843648	1602050411	1978688147	1272777628	933511111	916446014	1037296037	0.0745726	0.0178	TRUE	3.00205	1.76987	0.00585017	0.728527	0.00127547	0.512835
>TDP234|TDP234|GenScript	ADIVANFTGHGYHQ	ADIVANFTGHGYHQ	I.VANFTGHGYHQ	XADIVANF	NA	3	79.47	1229.56	11	2.6	615.788	2	26.79	N	Y	1.1	58.72	1.7	5740000		2565696	4045077	1817210	8390258	NA	8539564	8364020	5279338	4343919	5007461	4257063	0.00135301	0.000662555	TRUE	3.00117	1.68081	0.00102312	0.740458	0.000484964	0.515013
>TDP70|TDP70|generation3	EWHNFHLAIGARSD	EWHNFHMAIGARSD	F.HLAIGARSD	WHNFHMAI	NA	5	60.62	938.493	9	1.1	470.255	2	11.6	N	Y	0.68	51.8	2.3	312000		111493	96213	205466	504946	344604	443916	359414	504629	404186	NA	548522	0.000797152	0.000428712	TRUE	3.00035	3.52719	0.00343605	0.081732	0.000980902	0.121526
>TDP143|TDP143|GenScript	VINYPLKFTKVLQQ	VINYPLKFTKVMQQ	VINYPLKFTKV.L	NA	FTKVMQQX	11	62.12	1320.78	11	4.4	441.269	3	34.79	N	Y	0.52	60	2.4	557000		143385	70449	93489	102306	141767	111807	128089	1452042	1855515	1356340	1028998	7.25775e-07	1.25361e-06	TRUE	1.18109	13.8931	0.41256	0.000246081	0.0334146	0.00117581
>TDP179|TDP179|GenScript	LWQPVSARINTTFD	LWQPVSARINTTFD	LWQPVSAR.I	NA	VSARINTT	8	56.48	955.524	8	5.1	478.772	2	22.87	N	Y	0.59	60	1.8	843000		158291	152766	145630	104746	130466	131571	81059	1469969	2056889	2324107	2522704	6.96904e-08	2.06893e-07	TRUE	0.735474	13.7518	0.0394765	0.000142425	0.00472961	0.000883121
>TDP101|TDP101|generation1aar	LEFHWRILQGKKAP	MEFHWRIMQGKKAP	W.RILQGKKAP	EFHWRIMQ	NA	5	60.43	1009.64	9	2.2	505.828	2	8.11	Y	Y	0.66	16.2	1.9	16100000		746781	15208646	NA	26777418	26660748	20960748	20742769	13444834	17835960	695766	14107226	0.243208	0.0471525	TRUE	2.98148	1.44414	0.0363582	0.737867	0.00447784	0.515013
>TDP32|TDP32|generation1	RGSPLDGYAQNKHA	RGSPMDGYAQNKHA	RGSPLDGYAQNKHA	NA	NA		142.09	1512.74	14	3.5	505.257	3	8.99	Y	Y	0.42	6.87	2.9	514000000		67035619	363317652	341635391	909582125	467981221	818668932	863166858	483117705	350965657	34678317	660550117	0.209132	0.0420032	TRUE	2.97226	1.48575	0.0165653	0.868574	0.00241711	0.548544
>TDP230|TDP230|GenScript	AHLFNALTWPSGHN	AHLFNAMTWPSGHN	AHLFNALTWPSGHN	NA	NA		129.42	1563.76	14	0.3	782.887	2	40.11	Y	Y	0.47	7.67	1.2	435000000		246743483	139412587	183659310	479443288	520451842	564599264	682504028	429338369	218634343	472886143	292932401	0.00264407	0.00112137	TRUE	2.95753	1.86085	0.00137606	0.379015	0.000567058	0.363342
>TDP198|TDP198|GenScript	DELWVQLIKSKEDQ	DELWVQMIKSKEDQ	W.VQLIKSKEDQ	DELWVQMI	NA	4	85.19	1186.66	10	3.2	594.337	2	11.52	N	Y	0.65	15.28	2.1	8570000		420337	6020089	5209334	7480675	7076443	15808779	15389797	4732582	7925495	1107067	17841492	0.242028	0.0470197	TRUE	2.94571	2.0348	0.0646038	0.454943	0.00698373	0.411246
>TDP134|TDP134|GenScript	GEWHWPSLNKVGQA	GEWHWPSMNKVGQA	GEWHWPSLNKVGQA	NA	NA		115.8	1607.78	14	5.4	804.904	2	37.45	Y	Y	0.39	5.2	3.9	183000000		84722541	136244120	39009431	157264199	270861858	279476636	307795934	146996853	179797980	254405413	41823776	0.0924994	0.0213287	TRUE	2.9293	1.79735	0.0146447	0.356469	0.00224153	0.353886
>TDP235|TDP235|GenScript	ALETGTIFLPVRHD	ALETGTIFLPVRHD	E.TGTIFLPVRHD	XALETGTI	NA	3	101.34	1254.67	11	4.4	628.346	2	38.46	N	Y	0.81	22.78	3.1	3430000		1692267	1837711	966755	4445901	4382006	NA	4272819	3298466	2632242	3321200	3045501	0.000721915	0.000396428	TRUE	2.91339	2.05106	0.000471289	0.322234	0.000345098	0.341069
>TDP48|TDP48|generation2	ASLRIYIEPETFDK	ASMRIYIEPETFDK	ASLRIYIEPETFDK	NA	NA		111.45	1680.87	14	5.8	561.301	3	38.9	Y	Y	0.46	6.49	2.7	75700000		29478204	33374529	39009431	88407982	165920615	61329595	78573993	63280352	61850505	113639306	80826107	0.00838502	0.00291266	TRUE	2.90269	2.35315	0.0654723	0.1274	0.0070311	0.170312
>TDP25|TDP25|generation1	SGPDYQKERLFFWA	SGPDYQKERLFFWA	SGPDYQKERLFF.W	NA	RLFFWAXX	12	83.54	1485.73	12	3.1	496.25	3	33.9	N	Y	0.45	60	3.5	1290000		127204	120991	155614	1606645	1659206	1383268	1271331	1613380	1726061	2338770	1402424	6.94916e-08	2.06893e-07	TRUE	10.9961	13.151	6.16426e-05	0.0233323	0.000160559	0.0447348
>TDP193|TDP193|GenScript	DAWAPLVIKKESSI	DAWAPMVIKKESSI	DAWAPLVIKKESSI	NA	NA		97.77	1555.86	14	5.6	778.942	2	40.02	Y	Y	1.73	58.93	2.3	611000000		276221687	406620047	220488089	626506567	842366197	931588785	1032359033	525244852	375418182	653975875	434004662	0.00175122	0.000811541	TRUE	2.85014	1.65109	0.00422896	0.332055	0.0010961	0.348095
>TDP17|TDP17|generation1	RLENYLVLTKAAPV	RMENYMVLTKAAPV	RLENYLVLTK.A	NA	VLTKAAPV	10	68.6	1247.72	10	5.8	624.873	2	30.41	N	Y	0.56	60	0.6	674000		149025	146054	98845	122893	118948	132477	116971	1720939	1956202	1781571	1410723	9.52133e-09	5.02515e-08	TRUE	0.935375	13.0789	0.576074	8.66769e-06	0.0450058	0.000176395
>TDP147|TDP147|GenScript	LRKDWGDIQFATAN	LRKDWGDIQFATAN	L.RKDWGDIQFATAN	XXXLRKDW	NA	1	86	1520.74	13	2.9	761.378	2	28.99	N	Y	0.46	60	3.3	826000		107728	130648	83391	455641	NA	515197	NA	1299667	1376533	NA	1435618	1.3663e-05	1.3663e-05	TRUE	4.52581	12.7789	0.000909302	0.000117406	0.000484964	0.000760344
>TDP114|TDP114|generation1aar	DPGSFKNNPIDWHH	DPGSFKNNPIDWHH	DPGSFKNNPIDWHH	NA	NA		109.52	1662.75	14	8.9	832.392	2	25.12	Y	Y	0.61	10.21	2.1	427000000		196521358	308397542	132292854	612055262	557323090	619647692	606032988	357632587	303498990	403969403	320317016	0.000766231	0.000415954	TRUE	2.81899	1.63064	0.00039873	0.764656	0.000311802	0.518239
>TDP116|TDP116|generation1aar	RPVLEFATGGYHPN	RPVMEFATGGYHPN	R.PVLEFATGGYHPN	XXXRPVME	NA	1	122.32	1400.67	13	7.7	701.349	2	34.14	N	Y	0.92	60	2.5	6840000		3722988	3083975	3174059	8169238	8253487	10233362	10801534	7080946	5034343	6473775	5070303	5.64991e-05	4.54866e-05	TRUE	2.81466	1.77783	0.00071397	0.337786	0.000431836	0.349079
>TDP14|TDP14|generation1	LLVDQELSGNTIKV	MMVDQELSGNTIKV	L.VDQELSGNTIKV	XXMMVDQE	NA	2	75.63	1301.68	12	4.3	651.851	2	26.58	N	Y	0.73	20.26	2	706000		181236	454147	356173	1071097	789896	846899	1003682	1003881	618505	580660	510350	0.00535125	0.0020335	TRUE	2.80739	2.05238	0.00210334	0.49321	0.000693566	0.425253
>TDP198|TDP198|GenScript	DELWVQLIKSKEDQ	DELWVQMIKSKEDQ	DELWVQLIKSKEDQ	NA	NA		97.07	1729.89	14	5.3	865.956	2	42.15	Y	Y	0.7	9.99	2.7	134000000		74678116	115121000	22073038	NA	207046237	193375248	182574607	73408794	85152323	200151809	164307692	0.0839385	0.0196408	TRUE	2.75164	1.85143	0.0113198	0.218544	0.00185251	0.249764
>TDP57|TDP57|generation2	GRDLHTVTAESLLS	GRDLHTVTAESLMS	GRDLHTVTA.E	NA	TVTAESLM	9	99.52	968.504	9	5.6	485.262	2	9.27	N	Y	0.38	60	1.5	450000		160812	113849	120713	125567	69063	154894	96389	1855387	1382287	NA	1551795	5.90792e-06	7.19555e-06	TRUE	0.845869	12.1138	0.455001	5.60992e-05	0.0362262	0.000563755
>TDP19|TDP19|generation1	DLFPGQHRISDAEL	DMFPGQHRISDAEL	DLFPGQHRIS.D	NA	HRISDAEL	10	104.02	1168.6	10	2.7	390.541	3	24.73	N	Y	0.89	60	1.2	2970000		539342	497449	NA	1419628	1004032	1559705	1347802	5180743	7306990	5535334	6016317	9.77912e-07	1.62985e-06	TRUE	2.57099	11.5932	0.01014	0.000354535	0.00176042	0.00151943
>TDP12|TDP12|generation1	VLFLREKQYDPVSL	VMFLREKQYDPVSL	VLFLREKQYD.P	NA	KQYDPVSL	10	102.45	1309.7	10	3.5	655.861	2	26.29	N	Y	0.57	6.72	1.1	21500000		9280175	17215342	7317297	30687771	27227998	33381931	31735481	19091664	13549576	19575287	13194406	0.00199944	0.0008951	TRUE	2.72899	1.45088	0.00121906	0.96878	0.000526182	0.5742
>TDP200|TDP200|GenScript	WHSVQPQEYEGDNN	WHSVQPQEYEGDNN	WHSVQPQEYEGD.N	NA	YEGDNNXX	12	66.17	1473.62	12	3.4	737.818	2	17.93	N	Y	0.76	20.43	2.2	591000		191062	531246	219277	901081	601285	924531	994124	435613	296307	345317	610760	0.0110979	0.00366078	TRUE	2.72494	1.34454	0.0109767	0.836735	0.00185251	0.539488
>TDP139|TDP139|GenScript	WLAKEDQFPVRPTE	WLAKEDQFPVRPTE	WLAKEDQFPVRPT.E	NA	VRPTEXXX	13	72.11	1585.83	13	7	529.619	3	30.11	N	Y	0.56	8.35	3.2	7840000		756607	4150693	5451629	7344663	8253487	10233362	11757422	2079468	8615919	10630774	12696503	0.129426	0.0281361	TRUE	2.72149	2.46329	0.0157627	0.179426	0.00237004	0.218785
>TDP92|TDP92|generation1aar	VDYIEHKDQVRRLN	VDYIEHKDQVRRMN	VDYIEHKD.Q	NA	EHKDQVRR	8	89.73	1017.48	8	3.5	340.167	3	8.57	N	Y	0.71	30.2	1.7	1550000		NA	742478	1104863	3255794	1474850	2808881	2437514	1685086	680356	NA	1775851	0.0695019	0.0168436	TRUE	2.70038	1.49451	0.0533542	0.728009	0.00594764	0.512835
>TDP103|TDP103|generation1aar	GDQPVSRGLYFITH	GDQPVSRGLYFITH	G.DQPVSRGLYFITH	XXXGDQPV	NA	1	57.98	1531.78	13	7	511.604	3	35.93	N	Y	0.42	16.11	2.2	1670000		347188	124691	107369	1513137	2027919	2159592	1787511	1398263	2430869	3240553	1883730	5.64645e-05	4.54866e-05	TRUE	9.69553	11.5927	0.000240512	0.0161346	0.000253076	0.0329058
>TDP61|TDP61|generation3	QKESAEYNPTRLHS	QKESAEYNPTRLHS	Y.NPTRLHS	SAEYNPTR	NA	7	59.02	823.43	7	0.5	275.484	3	6.52	N	Y	0.34	60	1.3	85800		94408	139039	152442	567001	NA	NA	117574	NA	NA	52567	68047	0.156487	0.032673	TRUE	2.66103	0.468842	0.295473	0.342907	0.0242456	0.35238
>TDP32|TDP32|generation1	RGSPLDGYAQNKHA	RGSPMDGYAQNKHA	P.LDGYAQNKHA	RGSPMDGY	NA	4	100.93	1115.54	10	3.5	558.777	2	8.43	N	Y	0.4	10.04	1.3	1020000		NA	520685	566969	2108190	962907	1340923	1376479	851506	844331	NA	NA	0.0186184	0.00554182	TRUE	2.661	1.55917	0.0658111	0.768054	0.0070311	0.519334
>TDP235|TDP235|GenScript	ALETGTIFLPVRHD	ALETGTIFLPVRHD	L.ETGTIFLPVRHD	XXALETGT	NA	2	83.8	1383.71	12	2.7	692.866	2	38.44	N	Y	1.61	55.75	0.9	13700000		7533319	7319161	5427399	16236466	16592061	20325573	18544227	13713731	11679677	13050191	12032634	1.73327e-05	1.66324e-05	TRUE	2.65158	1.86674	0.000296622	0.205867	0.00027853	0.241918
>TDP52|TDP52|generation2	PSFNLYGYDLQTAK	PSFNMYGYDLQTAK	G.YDLQTAK	NMYGYDLQ	NA	7	73.7	837.423	7	4.6	419.721	2	10.63	N	Y	0.6	11.99	1.8	303000		NA	217568	155795	551700	321914	637291	468385	275171	NA	NA	401641	0.0281837	0.00783813	TRUE	2.65062	1.81275	0.0396999	0.867571	0.00474123	0.548544
>TDP103|TDP103|generation1aar	GDQPVSRGLYFITH	GDQPVSRGLYFITH	GDQPVSRGLYFITH	NA	NA		104.39	1588.8	14	4.1	795.41	2	36.83	Y	Y	0.82	21.73	3.1	1630000000		1023002848	337969909	799572193	1742657343	1758474890	1976097423	2150747986	1514784642	1156460606	1371003236	1053892774	0.00664041	0.00241701	TRUE	2.64794	1.76905	0.00212694	0.374071	0.000693566	0.359785
>TDP42|TDP42|generation2	PASQTARWNDVDGG	PASQTARWNDVDGG	A.SQTARWNDVDGG	XXPASQTA	NA	2	71.91	1304.57	12	4.8	653.298	2	14.09	N	Y	0.65	17.05	2.2	230000		NA	182715	58635	330680	238245	327468	369929	168509	152469	245608	239823	0.0282173	0.00783813	TRUE	2.62341	1.67062	0.0255798	0.88477	0.00336576	0.548544
>TDP159|TDP159|GenScript	REANYHEQSIGGWE	REANYHEQSIGGWE	REANYHEQSIGG.W	NA	SIGGWEXX	12	71.34	1359.62	12	4.6	680.819	2	7.89	N	Y	0.32	60	0.5	106000		128897	124341	163655	416538	304897	NA	NA	NA	306376	NA	205800	0.0169906	0.00510795	TRUE	2.59576	1.84283	0.0156179	0.684996	0.002369	0.494128
>TDP126|TDP126|GenScript	EYPRPQEWADGNHL	EYPRPQEWADGNHL	EYPRPQEWADGNHL	NA	NA		102.85	1710.78	14	4.5	856.399	2	26.5	Y	Y	0.5	5.93	2.8	195000000		100662607	140468743	68327078	259273410	269443733	256892665	284854622	161338009	113200808	211149162	157668998	0.00199319	0.0008951	TRUE	2.59437	1.55923	0.000340657	0.700836	0.000304158	0.500597
>TDP132|TDP132|GenScript	EPLDLQKQRYFDWL	EPLDMQKQRYFDWL	EPLDLQKQR.Y	NA	QKQRYFDW	9	95.49	1125.61	9	4.9	563.817	2	13.77	N	Y	0.8	39.89	2	2360000		NA	662210	1807518	4020863	3077331	2660674	3011047	4024487	4056242	NA	NA	0.0242969	0.00689016	TRUE	2.58529	3.27191	0.024958	0.23674	0.00330715	0.265357
>TDP4|TDP4|generation1	GIQSTYFHDLNPYL	GIQSTYFHDLNPYM	GIQSTYFH.D	NA	TYFHDLNP	8	83.04	951.445	8	2	476.731	2	20.24	N	Y	0.54	60	3.6	637000		136370	143749	120771	220170	146439	157397	163274	1541674	1524687	1275693	1850536	3.00465e-08	1.09785e-07	TRUE	1.28579	11.5853	0.118926	2.43508e-05	0.0113259	0.00033793
>TDP88|TDP88|generation1aar	LPEEVASHRLGKNF	MPEEVASHRMGKNF	LPEEVASHRLGKN.F	NA	MGKNFXXX	13	103.12	1448.77	13	3.2	363.202	4	14.07	N	Y	0.43	60	1.8	2310000		74842	108078	146497	764219	442455	896301	602209	6758270	6717253	70310	8273473	0.0664985	0.01624	TRUE	6.15903	49.6771	0.00483946	0.0304133	0.00117763	0.0544932
>TDP25|TDP25|generation1	SGPDYQKERLFFWA	SGPDYQKERLFFWA	SGPDYQKERLFFWA	NA	NA		96.03	1742.84	14	8.7	872.436	2	45.83	Y	Y	0.53	8.66	2.2	79000000		1277389	78894851	NA	44629030	184356238	108685358	71213656	138929952	46891313	101908797	45889977	0.165326	0.0341435	TRUE	2.55004	2.08065	0.293112	0.257829	0.0241576	0.284616
>TDP39|TDP39|generation1	HAWFSVIIPNLGDG	HAWFSVIIPNLGDG	W.FSVIIPNLGDG	XHAWFSVI	NA	3	95.95	1130.6	11	6	566.309	2	52.37	N	Y	0.81	32.69	1.1	219000		92583	90935	NA	225270	NA	213136	262869	171198	194182	207483	263058	0.000807783	0.000428712	TRUE	2.54752	2.27749	0.00521825	0.157909	0.00121543	0.203027
>TDP100|TDP100|generation1aar	KHPLETVYADSSEW	KHPLETVYADSSEW	KHPLETVYADSSE.W	NA	DSSEWXXX	13	74.75	1474.69	13	4	738.357	2	16.6	N	Y	0.45	6.72	2.8	1620000		529516	1309633	NA	1623647	3431862	2314857	1997806	1308631	2071273	1004425	1767552	0.0530775	0.0134823	TRUE	2.54688	1.67248	0.0874229	0.371282	0.00888445	0.358908
>TDP33|TDP33|generation1	GGLLDHFYTSQIPA	GGLLDHFYTSQIPA	L.LDHFYTSQIPA	XGGLLDHF	NA	3	110.38	1290.62	11	7	646.324	2	29.78	N	Y	0.51	60	2.1	457000		77269	159659	74068	128416	145965	123026	85230	1102476	1467152	1209709	929417	3.35289e-06	4.42395e-06	TRUE	1.16393	11.3557	0.568995	8.62552e-05	0.0446387	0.000635904
>TDP191|TDP191|GenScript	PWKDLRQQYLNTGE	PWKDMRQQYLNTGE	PWKDLRQQYLNTGE	NA	NA		120.53	1746.87	14	1	874.443	2	27.19	Y	Y	0.49	4.27	2	423000000		197613143	321071413	102490617	518546819	504852468	554013027	NA	341498786	315006061	348982642	352680653	0.0134711	0.00428764	TRUE	2.5394	1.63984	0.00799989	0.567112	0.00149829	0.457819
>TDP218|TDP218|GenScript	NNFVKAGKSWQDIP	NNFVKAGKSWQDIP	N.NFVKAGKSWQDIP	XXXNNFVK	NA	1	75.1	1488.77	13	2.2	745.395	2	27.88	N	Y	0.97	49.87	2.9	39500000		24346813	26298284	13520039	52874774	46230872	56742226	61081243	32357234	32651313	32698794	32280653	0.000643199	0.000363783	TRUE	2.5356	1.51938	0.00122074	0.71193	0.000526182	0.506041
>TDP32|TDP32|generation1	RGSPLDGYAQNKHA	RGSPMDGYAQNKHA	RGSPLDGYAQNK.H	NA	AQNKHAXX	12	117.83	1304.65	12	2.5	435.891	3	13.1	N	Y	0.63	13.49	3.1	871000		NA	674884	317406	1632147	801241	1079796	1491185	1012844	929196	NA	1211562	0.0365843	0.00970811	TRUE	2.52163	2.11874	0.0689856	0.68298	0.0073078	0.493895
>TDP97|TDP97|generation1aar	PPNRDEGWALQHTF	PPNRDEGWALQHTF	PPNRDEGWALQHTF	NA	NA		103.93	1666.79	14	5	834.404	2	31.17	Y	Y	0.72	16.36	2.3	254000000		136473165	180602670	107578804	313678322	343186228	378987256	385222862	201672511	208565657	252939100	157668998	0.000487379	0.000298716	TRUE	2.50982	1.44973	0.000478536	0.691786	0.000345098	0.496567
>TDP167|TDP167|GenScript	HYGFVTKPNHQIWD	HYGFVTKPNHQIWD	HYGFVTKPNHQI.W	NA	NHQIWDXX	12	104.25	1439.73	12	1.7	480.918	3	17.13	N	Y	0.42	9.01	2.7	3710000		519690	1552549	NA	3026273	2467537	NA	2255896	2007762	733576	938441	2298648	0.144309	0.0308768	TRUE	2.49318	1.4425	0.0499585	0.79866	0.00569282	0.52932
>TDP172|TDP172|GenScript	FDWWGNRSPLEKLV	FDWWGNRSPLEKMV	W.GNRSPLEKLV	FDWWGNRS	NA	4	96.59	1111.63	10	6.1	371.555	3	25.3	Y	Y	0.82	26.54	2.1	4140000		2008885	2767129	2737929	6477585	6736093	7339790	4301496	2312511	3739798	3042601	2696970	0.000910295	0.000477779	TRUE	2.48088	1.177	0.00597984	0.620275	0.00128876	0.478807
>TDP97|TDP97|generation1aar	PPNRDEGWALQHTF	PPNRDEGWALQHTF	P.NRDEGWALQHTF	XXPPNRDE	NA	2	104.28	1472.68	12	4	737.35	2	30.8	N	Y	0.72	16.18	1.8	199000000		110270318	128851028	82137871	259273410	248171859	273124894	281986958	172093876	166852525	190620771	164307692	4.0922e-05	3.53417e-05	TRUE	2.48061	1.61989	0.00010723	0.502059	0.000201057	0.429074
>TDP68|TDP68|generation3	SFIEPDVSQVKHLE	SFIEPDVSQVKHME	I.EPDVSQVKHLE	XSFIEPDV	NA	3	76.19	1279.64	11	1.4	640.829	2	32.59	N	Y	0.96	60	1.3	2700000		1342896	1351880	NA	2958267	2708619	3782815	3900023	2823415	2747313	2485402	2954219	0.000250726	0.00017136	TRUE	2.47696	2.04291	0.0110208	0.120359	0.00185251	0.163907
>TDP95|TDP95|generation1aar	HQVVQDKHEIYGDP	HQVVQDKHEIYGDP	D.KHEIYGDP	VVQDKHEI	NA	6	81.5	957.456	8	4.1	479.737	2	9.17	N	Y	0.82	31.84	2.1	1400000		NA	1140648	748690	2932765	1914469	2328972	2179425	1317594	NA	NA	1327739	0.00629777	0.00230999	TRUE	2.4759	1.40014	0.0156025	0.764454	0.002369	0.518239
>TDP33|TDP33|generation1	GGLLDHFYTSQIPA	GGLLDHFYTSQIPA	G.LLDHFYTSQIPA	XXGGLLDH	NA	2	97.05	1403.71	12	2.2	702.863	2	38.49	N	Y	0.86	24.12	3.1	6750000		3788495	4087324	2061927	7174648	6636825	9598187	9166966	7125762	7364525	6495769	6472727	0.00142027	0.000681445	TRUE	2.45855	2.07231	0.0049776	0.0548403	0.0011876	0.088789
>TDP218|TDP218|GenScript	NNFVKAGKSWQDIP	NNFVKAGKSWQDIP	NNFVKAGK.S	NA	KAGKSWQD	8	102.01	876.482	8	1.8	439.249	2	6.86	N	Y	0.45	15.95	1.5	2170000		135903	139171	2396294	2176196	2098825	NA	NA	NA	8500848	NA	10704895	0.0850973	0.0198216	TRUE	2.40047	10.7842	0.289815	0.00188415	0.0239385	0.00538328
>TDP222|TDP222|GenScript	QNALDASHQTHVLL	QNALDASHQTHVLL	QNALDASHQTHVL.L	NA	THVLLXXX	13	67.82	1432.71	13	5.3	478.578	3	18.88	N	Y	0.45	17.83	2.6	3250000		NA	324240	852877	1768160	886328	1609108	1204419	7027167	7148768	4574898	5667786	0.000212589	0.0001485	TRUE	2.32263	10.3722	0.0839367	0.00140773	0.00862364	0.00431846
>TDP163|TDP163|GenScript	IWQKGALHTSLDPQ	IWQKGALHTSMDPQ	IWQKGALHTSLD.P	NA	TSMDPQXX	12	84.88	1367.72	12	4.4	684.87	2	23.94	N	Y	0.55	6.16	2.5	89400000		12883067	86076711	41432377	106259594	99835994	121388842	122353663	60860282	65734141	76248308	71614918	0.044553	0.0115014	TRUE	2.40312	1.4662	0.0181544	0.756627	0.00259843	0.518239
>TDP100|TDP100|generation1aar	KHPLETVYADSSEW	KHPLETVYADSSEW	KHPLETVY.A	NA	ETVYADSS	8	79.23	985.523	8	6.8	493.772	2	15.17	N	Y	0.31	60	1.4	423000		134460	103458	68134	112369	154029	154116	72312	1093513	847208	835799	1419021	1.22982e-05	1.26992e-05	TRUE	1.2077	10.2814	0.486243	0.000472351	0.0384686	0.00179193
>TDP21|TDP21|generation1	PLEPHSKVNFQQHI	PMEPHSKVNFQQHI	S.KVNFQQHI	EPHSKVNF	NA	6	68.59	1012.55	8	4.8	507.282	2	15.03	N	Y	0.8	16.32	1.6	441000		300241	262983	341635	452241	1232351	579420	629930	305646	350966	238276	323636	0.00702085	0.00253605	TRUE	2.39867	1.00998	0.0963755	0.492868	0.00968923	0.425253
>TDP85|TDP85|generation1aar	PYWDTKLHAENIAQ	PYWDTKMHAENIAQ	D.TKLHAENIAQ	PYWDTKMH	NA	4	95.95	1123.6	10	3.5	375.541	3	11	N	Y	0.62	10.22	1.9	12400000		325352	9906743	12357025	20231827	11444268	17855452	22272190	13624099	11809131	NA	13941259	0.205611	0.0416484	TRUE	2.38402	1.74307	0.0534495	0.641354	0.00594764	0.478807
>TDP87|TDP87|generation1aar	VHSDAYVTELPKTN	VHSDAYVTELPKTN	V.HSDAYVTELPKTN	XXXVHSDA	NA	1	126.96	1473.71	13	8	737.868	2	19.36	N	Y	0.44	17.09	3.4	1260000		145945	76576	533048	734466	1057921	428390	633754	2742746	2603475	2214134	2414825	0.000807134	0.000428712	TRUE	2.83349	9.90166	0.0646228	3.52852e-05	0.00698373	0.000428463
>TDP236|TDP236|GenScript	AWHANENYPYQSKL	AWHANENYPYQSKL	Y.PYQSKL	NENYPYQS	NA	8	66.26	734.396	6	3	368.207	2	10.36	N	Y	0.98	60	1.3	1960000		NA	1478618	1153322	3570322	2453356	2964146	3517668	1891240	1668525	NA	2165874	0.0021105	0.000928228	TRUE	2.37572	1.4503	0.011239	0.846773	0.00185251	0.54236
>TDP32|TDP32|generation1	RGSPLDGYAQNKHA	RGSPMDGYAQNKHA	RGSPLD.G	NA	SPMDGYAQ	6	57.37	643.329	6	2.1	322.672	2	8.4	N	Y	1.2	60	1	6060000		NA	3971146	3973632	10625959	7345887	10092212	9654469	6561079	5767919	NA	6456131	0.000582948	0.000341852	TRUE	2.37379	1.57631	0.00730234	0.975989	0.00145382	0.5742
>TDP16|TDP16|generation1	SLQFNVKSHPEELV	SMQFNVKSHPEELV	SLQFNVKSHPEELV	NA	NA		108.4	1625.84	14	5.2	813.932	2	33.58	Y	Y	0.6	6.46	2.8	1560000000		1211881709	783667726	489435100	1394125874	1786837388	2604214104	2064718067	1532711087	1124816162	1781571050	1178368298	0.0150324	0.00465709	TRUE	2.3692	1.69542	0.0225507	0.141672	0.00307509	0.185979
>TDP94|TDP94|generation1aar	LHSPWTLANFLRGP	MHSPWTMANFLRGP	LHSPWTLA.N	NA	WTMANFLR	8	60.33	923.486	8	4.5	462.753	2	36.14	N	Y	0.39	60	2.4	322000		162883	111992	91435	134525	101431	94817	102610	1102476	1343451	NA	1145175	1.59118e-06	2.3619e-06	TRUE	0.887328	9.80345	0.534758	1.46444e-05	0.042129	0.0002371
>TDP236|TDP236|GenScript	AWHANENYPYQSKL	AWHANENYPYQSKL	A.WHANENYPYQSKL	XXXAWHAN	NA	1	110.61	1648.76	13	3	825.391	2	21.91	N	Y	0.42	4.47	3.4	66900000		45418269	44464166	18608226	95208596	70338996	79043897	95397622	59874328	50774949	66277376	60163170	0.0079088	0.00278273	TRUE	2.35036	1.63901	0.00533898	0.627476	0.00121952	0.478807
>TDP30|TDP30|generation1	PGTQLIEAPLHYSA	PGTQMIEAPLHYSA	PGTQLIEAPLHY.S	NA	PLHYSAXX	12	108.53	1337.7	12	5.6	669.86	2	39.68	N	Y	0.82	60	2.2	1750000		363565	274601	NA	1402627	941635	1277406	1586774	2904084	3495273	2720012	2921026	5.77171e-06	7.12094e-06	TRUE	4.08079	9.43359	0.00878103	0.00135163	0.00160886	0.00420756
>TDP21|TDP21|generation1	PLEPHSKVNFQQHI	PMEPHSKVNFQQHI	L.EPHSKVNFQQHI	XXPMEPHS	NA	2	56.7	1462.73	12	3.8	488.586	3	15.63	N	Y	0.82	23.63	2.3	2030000		794820	1658165	NA	2975269	2155550	3571090	2781634	1989835	1495919	960435	2041399	0.0317304	0.00858801	TRUE	2.34073	1.32239	0.0323738	0.770465	0.00410141	0.519758
>TDP159|TDP159|GenScript	REANYHEQSIGGWE	REANYHEQSIGGWE	REANYHEQSIGGWE	NA	NA		87.12	1674.74	14	4.1	838.38	2	19.1	Y	Y	1.03	41.63	2.6	190000000		129922453	151030303	55485464	283925635	239663110	253363920	271472190	155960076	112337778	140032951	164307692	0.00796135	0.00279088	TRUE	2.33719	1.27655	0.00254053	0.815508	0.000800587	0.536484
>TDP51|TDP51|generation2	VSPAPTYGRLWIHK	VSPAPTYGRLWIHK	VSPAPTYGRLWIHK	NA	NA		93.55	1623.89	14	2.5	812.954	2	26.82	Y	Y	0.6	6.3	1.9	425000000		228183133	334801441	168152455	565301040	519033717	568128009	621327196	322676018	313567677	358513680	282974359	0.000721794	0.000396428	TRUE	2.33245	1.3107	0.00104088	0.959728	0.000484964	0.5742
>TDP203|TDP203|GenScript	WWYHYGPTVNKQLR	WWYHYGPTVNKQLR	Y.GPTVNKQL.R	WYHYGPTV	NKQLRXXX	5 ; 13	77.37	855.481	8	0.7	428.748	2	11.58	N	Y	0.49	60	2.3	316000		101252	90492	107801	76492	198537	154432	79260	777111	1189543	82847	1269650	0.0428138	0.0111129	TRUE	1.27373	8.31048	0.47711	0.0350761	0.037906	0.0615794
>TDP96|TDP96|generation1aar	GQYPLFVKISTTHW	GQYPMFVKISTTHW	GQYPLFVK.I	NA	MFVKISTT	8	72.24	950.523	8	6.8	476.272	2	30.8	N	Y	0.55	60	0.8	371000		141892	101874	118362	90185	147008	81669	163210	777111	1179475	872457	995804	3.74687e-06	4.87606e-06	TRUE	0.998415	7.92161	0.994398	7.18443e-05	0.0751813	0.000615808
>TDP76|TDP76|generation1aar	DDRQKEYSWLNLIQ	DDRQKEYSWMNLIQ	DDRQKEYSWLNLIQ	NA	NA		77.73	1806.89	14	3.4	603.306	3	52.76	Y	Y	0.34	4.92	1.6	63100000		26093669	50167408	NA	49049429	127773054	91747380	85265209	40782663	45165253	75515152	62652681	0.0789747	0.0186169	TRUE	2.31989	1.4694	0.117381	0.271833	0.0113099	0.296703
>TDP173|TDP173|GenScript	FNEYALWRLDIIPE	FNEYAMWRLDIIPE	W.RLDIIPE	YAMWRLDI	NA	7	63.88	854.486	7	6.6	428.253	2	31.66	Y	Y	0.75	15.97	2.2	1220000		638694	688614	608159	1521637	1344382	1616165	1491185	1487895	1162214	1099735	1170070	1.21569e-05	1.26913e-05	TRUE	2.3147	1.90648	6.52281e-05	0.172973	0.000160559	0.215406
>TDP116|TDP116|generation1aar	RPVLEFATGGYHPN	RPVMEFATGGYHPN	P.VLEFATGGYHPN	XXRPVMEF	NA	2	103.79	1303.62	12	6.3	652.821	2	30.41	N	Y	1.52	46.64	1.6	115000000		50986375	80795931	56696937	147913355	130183867	151736052	148162639	109351317	NA	107040894	107878788	0.000259555	0.000176127	TRUE	2.29997	1.72046	0.000361445	0.403641	0.000310857	0.377028
>TDP30|TDP30|generation1	PGTQLIEAPLHYSA	PGTQMIEAPLHYSA	P.GTQLIEAPLHYSA	XXXPGTQM	NA	1	88.69	1398.71	13	9.2	700.371	2	37.2	N	Y	0.73	16.57	2.4	414000		208531	195389	228242	558500	355949	505316	517135	422168	680356	409835	345212	0.00236438	0.00101636	TRUE	2.29795	2.20383	0.00357344	0.195043	0.000999551	0.232179
>TDP174|TDP174|GenScript	WFQHNPKTVFGSDL	WFQHNPKTVFGSDL	WFQHNPKTVFGSDL	NA	NA		110.56	1674.82	14	7.4	838.421	2	37.7	Y	Y	0.34	3.24	3.7	235000000		135381380	181658826	76565095	NA	307733106	304177853	290589950	280548872	149591919	318923213	163477855	0.0412013	0.0107827	TRUE	2.29291	1.73881	0.00533628	0.14406	0.00121952	0.188266
>TDP190|TDP190|GenScript	LWKSGDQRYYVLNE	MWKSGDQRYYVMNE	K.SGDQRYYVLNE	XMWKSGDQ	NA	3	83.33	1342.62	11	9	672.321	2	23.59	N	Y	0.48	60	1.6	395000		139739	94975	145923	94359	NA	NA	100368	932175	943580	909114	987506	1.52181e-06	2.2948e-06	TRUE	0.767373	7.43302	0.251723	2.14606e-08	0.0210706	6.25424e-06
>TDP209|TDP209|GenScript	DWFNAGRGHELNLQ	DWFNAGRGHEMNLQ	W.FNAGRGHELNLQ	XXDWFNAG	NA	2	117.2	1354.67	12	3.6	678.347	2	18.4	N	Y	0.49	4.36	0.7	65700000		44544841	57032422	5306252	66731025	88632807	84689890	86603452	49656254	60699798	49927979	45475058	0.10939	0.0246257	TRUE	2.29215	1.44381	0.0237095	0.58348	0.00320545	0.464598
>TDP77|TDP77|generation1aar	RDLVDHIGPTAAYH	RDLVDHIGPTAAYH	D.HIGPTAAYH	DLVDHIGP	NA	5	80.18	965.472	9	4.8	483.745	2	10.68	N	Y	0.96	60	1.3	1310000		NA	1046651	768074	2575733	1194061	2237225	2208101	1183145	798303	NA	1518601	0.0536542	0.0135562	TRUE	2.26346	1.2858	0.0656779	0.646344	0.0070311	0.479296
>TDP161|TDP161|GenScript	RNLEFKHDWYGTPL	RNMEFKHDWYGTPL	RNLEFKH.D	NA	EFKHDWYG	7	67.36	942.504	7	3	315.176	3	8.52	N	Y	0.42	60	1.9	787000		89319	149613	146914	578052	1002614	1700855	1825746	657901	881729	NA	1327739	0.000562013	0.000333695	TRUE	9.92741	7.43138	0.0218237	0.0199603	0.00299776	0.0393041
>TDP59|TDP59|generation2	AKGLGPFHIVKWAS	AKGMGPFHIVKWAS	AKGLGPFHIVK.W	NA	HIVKWASX	11	84.28	1165.7	11	5.3	389.575	3	25.33	N	Y	0.43	6.05	1.1	15500000		6681726	10878406	NA	21336926	18010186	19266950	20169237	16223433	23157980	14296558	12198601	0.0108784	0.00361344	TRUE	2.24324	1.87574	0.00278657	0.481001	0.000861526	0.422222
>TDP137|TDP137|GenScript	DITSQVWPVEYLQD	DITSQVWPVEYMQD	DITSQVWPVEYLQD	NA	NA		79.19	1691.8	14	4.8	846.913	2	55.42	Y	Y	0.68	31.22	2.2	8020000		2249078	2914990	448245	2201699	NA	5159026	5180913	2509702	2833616	6767037	NA	0.245111	0.0474248	TRUE	2.23466	2.15782	0.134467	0.170998	0.0126063	0.213879
>TDP174|TDP174|GenScript	WFQHNPKTVFGSDL	WFQHNPKTVFGSDL	W.FQHNPKTVFGSDL	XXXWFQHN	NA	1	81.22	1488.74	13	4.4	497.255	3	28.76	N	Y	1.1	60	1.4	22300000		6354191	8375317	230664	15726420	17868374	20184424	16250096	33074292	45740606	35997999	31118881	0.0199399	0.0058107	TRUE	3.51079	7.31601	0.00321916	0.000728624	0.000935802	0.00252788
>TDP134|TDP134|GenScript	GEWHWPSLNKVGQA	GEWHWPSMNKVGQA	W.PSLNKVGQA	EWHWPSMN	NA	5	94.92	912.503	9	4.3	457.261	2	12.42	N	Y	0.5	5.99	2.4	18800000		3177095	16792880	15628002	21081903	21271874	30982385	32022248	15147846	19562020	3900394	23899301	0.204127	0.041436	TRUE	2.21976	1.31699	0.0358328	0.808964	0.00443475	0.534593
>TDP214|TDP214|GenScript	NEIDGWTYWPEAVN	NEIDGWTYWPEAVN	NEIDGWTYWPEAVN	NA	NA		54.53	1692.74	14	7	847.384	2	50.24	Y	Y	0.72	24.03	1.7	3660000		1266471	2376351	218550	1122101	NA	4474449	2934576	1828497	1610990	5828597	9377156	0.212262	0.042542	TRUE	2.20935	3.62149	0.247938	0.122218	0.0208788	0.165665
>TDP108|TDP108|generation1aar	KQDDLLSEQFTNLY	KQDDLMSEQFTNMY	KQDDLLSEQFTNLY	NA	NA		87.12	1712.83	14	4.2	857.424	2	46.89	Y	Y	0.98	35.37	1.5	274000000		135381380	237635092	53547107	96908750	494925594	341582555	323090142	185538711	189866667	387106796	404960373	0.223143	0.0443485	TRUE	2.20924	2.05269	0.168245	0.0665607	0.0149862	0.104289
>TDP115|TDP115|generation1aar	EHPELVHYQINQKH	EHPEMVHYQINQKH	H.PELVHYQINQKH	XXEHPEMV	NA	2	100.87	1504.78	12	3.5	377.203	4	17.97	N	Y	0.69	15.94	3.1	2530000		1364732	2006696	NA	3179287	3531131	3634608	4502232	1747828	1510303	1656934	2116084	0.000669831	0.000374627	TRUE	2.20192	1.04276	0.0120852	0.406478	0.00194212	0.378464
>TDP79|TDP79|generation1aar	GHTFQESLLDIPKQ	GHTFQESMLDIPKQ	H.TFQESLLDIPKQ	XXGHTFQE	NA	2	95.31	1417.75	12	3.5	709.882	2	39.08	N	Y	0.48	4.9	1.4	12400000		8079211	8734410	4870122	13176190	12848212	17220278	20360414	7143689	7867960	9457723	8796270	0.0028038	0.00117859	TRUE	2.19998	1.1506	0.0138991	0.830641	0.00215378	0.538848
>TDP50|TDP50|generation2	NTLIQVPVKHEGPK	NTLIQVPVKHEGPK	L.IQVPVKHEGPK	XNTLIQVP	NA	3	84.64	1230.71	11	3	616.363	2	21.3	N	Y	0.99	39.2	2.2	15400000		10797757	9758881	7147691	21591950	19995561	14185556	24853088	16492330	13362586	14149926	12115618	0.00293993	0.00123037	TRUE	2.18268	1.51927	0.0112923	0.625094	0.00185251	0.478807
>TDP234|TDP234|GenScript	ADIVANFTGHGYHQ	ADIVANFTGHGYHQ	D.IVANFTGHGYHQ	XXADIVAN	NA	2	101.34	1342.64	12	2.7	672.33	2	17.44	N	Y	0.78	15.3	2	15000000		8679693	13096334	7099232	23547126	16166624	21031323	23228078	12189983	11133091	9384407	11783683	0.00158286	0.000744413	TRUE	2.1811	1.1556	0.00626311	0.616509	0.00131948	0.478807
>TDP216|TDP216|GenScript	QAVRPNGLYWHYLL	QAVRPNGMYWHYLM	QAVRPNGL.Y	NA	PNGMYWHY	8	80.34	853.477	8	4.5	427.748	2	14.64	Y	Y	0.9	48.82	0.7	916000		223816	546033	959487	1513137	1857744	811611	842137	650730	1232695	607787	1178368	0.132018	0.028634	TRUE	2.17914	1.59147	0.112247	0.753386	0.0109431	0.518239
>TDP200|TDP200|GenScript	WHSVQPQEYEGDNN	WHSVQPQEYEGDNN	WHSVQPQEYEGDNN	NA	NA		120.45	1701.7	14	4.4	851.862	2	18.25	Y	Y	0.42	3.84	1.8	153000000		86796933	145749523	62754302	206568651	163084365	249129425	238016110	96802806	87022222	96043542	NA	0.00559021	0.00209909	TRUE	2.17608	0.947741	0.0130956	0.437475	0.00206301	0.399663
>TDP46|TDP46|generation2	HTNKRISQWLWEIR	HTNKRISQWMWEIR	R.ISQWLWEIR	TNKRISQW	NA	5	65.25	1229.66	9	6.8	615.839	2	47.46	Y	Y	0.48	60	1.7	412000		118576	152764	163326	63586	NA	NA	55250	1129366	579669	1371003	717809	8.92703e-05	6.7307e-05	TRUE	0.410094	6.55304	0.0169544	0.00418455	0.0024643	0.0106043
>TDP158|TDP158|GenScript	QTRDQNKVGEAAWY	QTRDQNKVGEAAWY	QTRDQNKVGEAAWY	NA	NA		96.52	1664.79	14	5.3	833.407	2	19.26	Y	Y	0.75	12.67	2.4	173000000		140840307	113008688	53062518	208268804	204209987	235014444	238971998	131759374	103132121	134900853	161818182	0.0121642	0.00393061	TRUE	2.16626	1.2991	0.0042967	0.908766	0.0010961	0.552846
>TDP113|TDP113|generation1aar	QEGHQSNKPPAFLH	QEGHQSNKPPAFMH	Q.EGHQSNKPPAFLH	XXXQEGHQ	NA	1	83.5	1460.72	13	4.5	487.915	3	16	N	Y	0.41	5.02	3.2	1110000		439989	605177	901336	1334621	1077775	1552648	1644127	1003881	2013737	580660	1103683	0.0654695	0.0160713	TRUE	2.16125	1.8117	0.0100643	0.361594	0.0017585	0.356009
>TDP47|TDP47|generation2	LSYQWQNSDPKAGR	MSYQWQNSDPKAGR	LSYQWQNSD.P	NA	QNSDPKAG	9	67.05	1139.49	9	8.1	570.756	2	24.44	N	Y	0.54	4.19	2.6	3220000		1812364	2682636	2883306	NA	2680256	5765970	7398573	NA	3524040	2507396	5244569	0.179858	0.0366985	TRUE	2.14748	1.52826	0.118159	0.206994	0.0113259	0.242265
>TDP91|TDP91|generation1aar	AETSIKVFLPYYGH	AETSIKVFMPYYGH	AETSIKVFLPYYGH	NA	NA		133.29	1623.83	14	7.2	812.928	2	42.25	Y	Y	0.54	4.52	2.4	248000000		112453888	197501166	94979485	159814429	482162470	251246672	260001534	224080568	126433939	299861136	264717949	0.118892	0.0261453	TRUE	2.13595	1.69489	0.131971	0.0941272	0.0124344	0.134467
>TDP81|TDP81|generation1aar	WQKSNDGAQYLLGQ	WQKSNDGAQYMMGQ	D.GAQYLLGQ	KSNDGAQY	NA	6	68.57	848.439	8	5.2	425.229	2	29.16	N	Y	0.43	4.72	2.7	2220000		827573	1351880	1209050	2159195	2297362	2604214	2561780	2420070	2804848	1671598	2033100	0.00181905	0.000834828	TRUE	2.12982	1.97645	0.000904488	0.0633448	0.000484964	0.100352
>TDP26|TDP26|generation1	FGSLGANHTWVVKA	FGSMGANHTWVVKA	G.SLGANHTWVVKA	XXFGSMGA	NA	2	54.23	1281.68	12	5.6	428.237	3	24.2	N	Y	0.94	36.84	1.1	1490000		1091785	1277949	632389	2014682	2141369	2053730	2313249	1012844	1153584	1011756	1111981	0.000958739	0.000491118	TRUE	2.12925	1.07178	0.0014565	0.553752	0.000590604	0.456595
>TDP50|TDP50|generation2	NTLIQVPVKHEGPK	NTLIQVPVKHEGPK	N.TLIQVPVKHEGPK	XXXNTLIQ	NA	1	87.08	1444.84	13	5.6	362.219	4	20.2	N	Y	0.7	13.22	0.8	12700000		8515926	7393092	7753427	16491489	17868374	11856585	20551592	12727776	13046141	11950456	9709091	0.00155932	0.000736994	TRUE	2.11627	1.50344	0.00975277	0.457209	0.00173331	0.411246
>TDP235|TDP235|GenScript	ALETGTIFLPVRHD	ALETGTIFLPVRHD	ALETGTIFLPVRH.D	NA	PVRHDXXX	13	97.96	1452.81	13	4.9	727.415	2	38.16	N	Y	0.53	5.65	2.2	24800000		15284995	14469337	10927487	26522395	23115436	31617559	32978136	25903714	23877172	18182289	19667133	0.00134135	0.000662555	TRUE	2.10598	1.61553	0.00369075	0.230186	0.00101024	0.260011
>TDP81|TDP81|generation1aar	WQKSNDGAQYLLGQ	WQKSNDGAQYMMGQ	W.QKSNDGAQYLLGQ	XXXWQKSN	NA	1	68.62	1420.69	13	3.8	711.357	2	25.09	N	Y	0.94	60	1.2	3180000		819931	NA	1046713	2567232	1659206	1990212	2217660	6381815	6717253	4919482	4970723	1.56607e-05	1.53378e-05	TRUE	2.25922	6.15792	0.0163353	0.00194002	0.00240225	0.00548911
>TDP65|TDP65|generation3	WKPHDVLGSRGLYT	WKPHDVMGSRGLYT	W.KPHDVLGSRGL.Y	XXXWKPHD	SRGLYTXX	1 ; 12	97.13	1177.66	11	3.5	393.561	3	16.17	N	Y	0.82	19.49	2.2	2540000		1084143	1932765	NA	3145284	3318412	2907686	3278696	2384217	3308283	2096828	3070396	0.0108177	0.00360589	TRUE	2.09653	1.79981	0.0049499	0.323012	0.0011876	0.341069
>TDP197|TDP197|GenScript	WEIRDLKNLAPAND	WEIRDMKNLAPAND	WEIRDLKNLAPAND	NA	NA		115.74	1653.85	14	6.1	827.936	2	37.39	Y	Y	0.74	11.5	3	348000000		217265279	269319771	94494895	226120416	428273723	460148400	503752973	203465156	293430303	403236246	263058275	0.0869546	0.020148	TRUE	2.08873	1.50133	0.0551181	0.164607	0.00609713	0.20857
>TDP209|TDP209|GenScript	DWFNAGRGHELNLQ	DWFNAGRGHEMNLQ	F.NAGRGHELNLQ	XDWFNAGR	NA	3	75.06	1207.61	11	3.3	403.544	3	11.93	N	Y	0.32	60	1.2	446000		143749	128936	81840	650309	382894	811611	575445	642663	829947	NA	690424	0.000119929	8.83197e-05	TRUE	5.12007	6.10122	0.00596885	0.0359503	0.00128876	0.0627362
>TDP67|TDP67|generation3	LFNDVNIFEIHGVD	LFNDVNIFEIHGVD	LFNDVNIFEIHGVD	NA	NA		83.62	1630.8	14	4.2	816.41	2	55.12	Y	Y	0.34	5.7	2	8330000		3231685	2735444	8456082	11391028	NA	8963013	9654469	6435594	5250101	6737711	8140699	0.0562785	0.0140696	TRUE	2.08057	1.38132	0.0575258	0.934154	0.00634476	0.561318
>TDP183|TDP183|GenScript	LHAEGVKNQDRLGN	LHAEGVKNQDRMGN	LHAEGVKNQDRL.G	NA	QDRMGNXX	12	69.31	1378.73	12	2.7	460.586	3	10.31	N	Y	0.34	60	3	81800		125247	119083	82977	266924	NA	225840	187354	113165	100255	117628	99713	0.00101393	0.000515099	TRUE	2.07792	0.987057	0.0113346	0.35513	0.00185251	0.353886
>TDP68|TDP68|generation3	SFIEPDVSQVKHLE	SFIEPDVSQVKHME	E.PDVSQVKHLE	SFIEPDVS	NA	4	93.27	1150.6	10	0.6	384.54	3	15.66	N	Y	0.77	33.46	1.9	589000		NA	298892	564546	884080	643829	1058624	994124	687479	635766	NA	600802	0.0310224	0.0084372	TRUE	2.07349	1.48557	0.0435925	0.748135	0.0051085	0.51738
>TDP52|TDP52|generation2	PSFNLYGYDLQTAK	PSFNMYGYDLQTAK	P.SFNLYGYDLQTAK	XXXPSFNM	NA	1	96.81	1518.74	13	7.4	760.381	2	37.21	N	Y	0.65	22.16	1.6	1260000		340637	371767	NA	490494	530379	572363	578312	1640270	2387717	2588044	2074592	2.14659e-06	2.99891e-06	TRUE	1.5241	6.0995	0.00437209	0.000824396	0.00110036	0.00279363
>TDP53|TDP53|generation2	YTRLNGEAVLFLSK	YTRLNGEAVMFMSK	Y.TRLNGEAVLFLSK	XXXYTRLN	NA	1	90.56	1446.82	13	4.7	483.283	3	36.71	N	Y	0.57	60	1.3	360000		120178	92206	85929	482844	1057921	NA	NA	644456	576792	598256	586695	0.000132991	9.71858e-05	TRUE	7.74739	6.04952	0.0522956	0.00584289	0.00590689	0.0140726
>TDP82|TDP82|generation1aar	IQLDPRYNHTQQFP	IQMDPRYNHTQQFP	D.PRYNHTQQFP	IQMDPRYN	NA	4	114.66	1286.62	10	4	644.318	2	13.96	Y	Y	0.86	20.6	3.4	144000000		77516758	115121000	89649003	192967423	141670679	206078731	233236671	117418218	92631919	107040894	131944056	0.00221864	0.000962424	TRUE	2.0563	1.19303	0.00981806	0.817761	0.00173668	0.536684
>TDP85|TDP85|generation1aar	PYWDTKLHAENIAQ	PYWDTKMHAENIAQ	PYWDTKLHAENIAQ	NA	NA		103.94	1684.82	14	7.1	843.424	2	28.62	Y	Y	0.52	4.66	2.7	340000000		204163855	281993643	139803986	309427938	414092474	494730105	485591101	284134161	353842424	326254781	273016317	0.0100469	0.00338461	TRUE	2.04147	1.48242	0.0164139	0.128292	0.00240438	0.170721
>TDP53|TDP53|generation2	YTRLNGEAVLFLSK	YTRLNGEAVMFMSK	G.EAVLFLSK	RLNGEAVM	NA	6	91.8	905.522	8	2.3	453.769	2	35.5	N	Y	0.71	44.88	2.2	1260000		353738	214400	608159	683462	635320	804554	772357	2025688	2905535	2177476	2215664	7.91321e-05	6.06254e-05	TRUE	1.84628	5.94516	0.0267847	0.000163469	0.00349975	0.000911659
>TDP218|TDP218|GenScript	NNFVKAGKSWQDIP	NNFVKAGKSWQDIP	NNFVKAGKSWQDIP	NA	NA		99.81	1602.82	14	5.4	802.419	2	29.62	Y	Y	0.76	13.48	1.7	317000000		216173494	249252808	126477783	383384615	401329350	503199094	317354814	259933459	353842424	290330097	242312354	0.0109906	0.00363801	TRUE	2.03403	1.45262	0.0137547	0.493062	0.00214026	0.425253
>TDP91|TDP91|generation1aar	AETSIKVFLPYYGH	AETSIKVFMPYYGH	AETSIKVF.L	NA	IKVFMPYY	8	60.94	893.486	8	4.8	447.752	2	28.26	N	Y	0.43	60	3.4	225000		99195	133531	71518	162720	115831	105084	134152	651626	809810	444293	480476	2.77551e-05	2.48749e-05	TRUE	1.27641	5.8823	0.242593	0.00145563	0.0205355	0.00441887
>TDP81|TDP81|generation1aar	WQKSNDGAQYLLGQ	WQKSNDGAQYMMGQ	WQKSNDGAQYLLGQ	NA	NA		94.46	1606.77	14	3.7	804.397	2	29.94	Y	Y	0.87	23.42	2.2	228000000		143023877	179546514	117512883	272874638	258098734	303472104	344119678	172093876	185551515	219213886	206629371	0.000726438	0.000396618	TRUE	2.00854	1.33524	0.00278997	0.638106	0.000861526	0.478807
>TDP63|TDP63|generation3	SKLGQRPTDNYEPS	SKLGQRPTDNYEPS	S.KLGQRPTDNYEPS	XXXSKLGQ	NA	1	73.58	1503.73	13	1.3	502.252	3	11.07	N	Y	0.72	24.83	3	1990000		NA	1478618	1303545	3536319	1900287	3387596	2351484	1774718	1697293	NA	3377436	0.118065	0.0260237	TRUE	2.00845	1.64128	0.0791893	0.854019	0.00822604	0.543592
>TDP186|TDP186|GenScript	LQSSWQTERHVYFA	MQSSWQTERHVYFA	W.QTERHVYFA	QSSWQTER	NA	5	90.65	1149.56	9	3.5	384.194	3	14.9	N	Y	0.64	7.57	2.4	2310000		1484828	1394126	1291430	2388716	2722800	3154698	2858105	3504620	1970586	1334345	2381632	0.0240029	0.00682717	TRUE	2.00059	1.65294	0.000814949	0.253976	0.000463039	0.28143
>TDP44|TDP44|generation2	GASTSPHLIWAKPG	GASTSPHMIWAKPG	GASTSPHLIWAKPG	NA	NA		118.8	1420.75	14	6.4	711.385	2	27.75	Y	Y	0.99	36.01	1.9	971000000		585196933	831194745	545162859	1309118199	1239441172	1284463325	1395596471	769940833	900428283	850461901	653911422	0.000485983	0.000298716	TRUE	1.99916	1.21386	0.000571731	0.900369	0.000376139	0.551744
>TDP96|TDP96|generation1aar	GQYPLFVKISTTHW	GQYPMFVKISTTHW	GQYPLFVKISTTHW	NA	NA		112.67	1675.87	14	8	559.636	3	46.8	Y	Y	0.72	27.82	2.3	13200000		4519991	7678254	NA	13431213	NA	10586236	12426544	11383293	6041212	17155869	8381352	0.160811	0.0335023	TRUE	1.99176	1.76098	0.0321349	0.566542	0.00408495	0.457819
>TDP105|TDP105|generation1aar	YEQTHNYRPDLEWQ	YEQTHNYRPDMEWQ	YEQTHNYRPDLEWQ	NA	NA		97.33	1877.83	14	0.3	939.924	2	26.22	Y	Y	0.86	16.85	2.9	208000000		113545674	184827294	73657560	136862357	311987480	380398754	158677407	164026976	153907071	258071197	203310023	0.153849	0.0323355	TRUE	1.99162	1.57107	0.16229	0.0872875	0.0145595	0.127829
>TDP96|TDP96|generation1aar	GQYPLFVKISTTHW	GQYPMFVKISTTHW	GQYPLFVKISTTH.W	NA	STTHWXXX	13	94.17	1489.79	13	6.8	497.608	3	36.24	N	Y	0.71	39.63	2.8	1600000		317710	435136	397363	1419628	2424994	1714970	1376479	2411107	2560323	2162813	1701166	1.04689e-05	1.13017e-05	TRUE	4.5227	5.76118	0.00539839	0.00276875	0.00121952	0.00747124
>TDP201|TDP201|GenScript	WDAGLFNYNQLRGF	WDAGLFNYNQMRGF	W.DAGLFNYNQLRGF	XXXWDAGL	NA	1	99.85	1513.73	13	8.5	757.879	2	47.48	N	Y	0.66	60	1.6	345000		159323	130619	68257	269474	NA	250541	301105	597847	NA	539603	777557	0.000922199	0.000481368	TRUE	2.29236	5.34621	0.0073196	0.00161557	0.00145382	0.00466162
>TDP234|TDP234|GenScript	ADIVANFTGHGYHQ	ADIVANFTGHGYHQ	ADIVANFTGHGYHQ	NA	NA		120.74	1528.71	14	0.9	765.361	2	26.69	Y	Y	1.49	35.78	1.3	1320000000		784993647	1140648442	688116675	1768159645	1446487409	1870235061	1816187188	1138329287	1078787879	1099735216	1028997669	0.000800064	0.000428712	TRUE	1.98021	1.24701	0.00318711	0.97189	0.000933723	0.5742
>TDP50|TDP50|generation2	NTLIQVPVKHEGPK	NTLIQVPVKHEGPK	T.LIQVPVKHEGPK	XXNTLIQV	NA	2	77.46	1343.79	12	3.7	672.906	2	20.61	N	Y	1.23	34.51	1.5	37800000		27403812	25242128	21515761	53299812	48499872	34722855	58978289	37287007	34089697	36511209	29044289	0.00266034	0.00112326	TRUE	1.97711	1.3848	0.0121706	0.762385	0.00194212	0.518239
>TDP129|TDP129|GenScript	EDNYEVWVPQAGRN	EDNYEVWVPQAGRN	EDNYEVWVPQAGRN	NA	NA		125.7	1675.76	14	12.7	838.897	2	31.85	Y	Y	0.85	17.83	2.3	199000000		122279956	170041110	101279144	187016886	222645611	306295101	320222478	NA	143838384	184022360	165137529	0.0158224	0.00485912	TRUE	1.97443	1.25254	0.0281351	0.487895	0.00362565	0.425253
>TDP177|TDP177|GenScript	LEYFPIWEVNDDVK	LEYFPIWEVNDDVK	L.EYFPIWEVNDDVK	XXXLEYFP	NA	1	95.09	1652.77	13	5.4	827.398	2	45.62	N	Y	0.38	60	2.3	223000		68252	152897	73428	142881	162927	73659	141713	412308	227265	813804	606611	0.00309399	0.00127795	TRUE	1.32694	5.24478	0.368864	0.0194232	0.0300052	0.0387705
>TDP216|TDP216|GenScript	QAVRPNGLYWHYLL	QAVRPNGMYWHYLM	QAVRPNGLYWHYLL	NA	NA		54.33	1728.91	14	6.7	865.468	2	47.5	N	Y	0.51	14.87	1.5	530000		147400	235523	103111	128362	NA	274536	393826	640870	NA	1048414	NA	0.0293432	0.00805666	TRUE	1.63924	5.21347	0.295199	0.00636777	0.0242456	0.0150874
>TDP34|TDP34|generation1	SALLKIGEVARPLG	SAMMKIGEVARPLG	L.LKIGEVARPLG	XSAMMKIG	NA	3	55.37	1151.7	11	4	384.91	3	28.51	N	Y	0.46	60	1.6	271000		66507	133798	145801	104803	135180	123506	78580	603225	NA	584326	606611	0.000154353	0.000111088	TRUE	0.957949	5.18385	0.85543	3.29824e-06	0.0656005	9.39401e-05
>TDP119|TDP119|generation2aar	YHFQFPLHNGRVPD	YHFQFPMHNGRVPD	H.FQFPLHNGRVPD	XXYHFQFP	NA	2	109.01	1425.72	12	6.4	476.249	3	33.27	N	Y	0.87	24.38	1.8	3730000		2467435	2196804	2568323	4802934	4325281	4686174	4894147	4329237	5796687	3761094	1020699	0.233051	0.0456027	TRUE	1.94003	1.5459	4.80788e-05	0.560886	0.000150246	0.456595
>TDP236|TDP236|GenScript	AWHANENYPYQSKL	AWHANENYPYQSKL	W.HANENYPYQSKL	XXAWHANE	NA	2	115.31	1462.68	12	5.5	732.353	2	16.07	N	Y	0.89	40.15	1.8	2440000		1146375	1510303	1654872	2958267	2311544	3027664	2838987	3244687	2617859	1678929	3012308	0.00842148	0.00291266	TRUE	1.9372	1.83584	0.00205577	0.168541	0.000688315	0.211714
>TDP88|TDP88|generation1aar	LPEEVASHRLGKNF	MPEEVASHRMGKNF	LPEEVASHRLGKNF	NA	NA		113.53	1595.84	14	5.8	798.933	2	21.78	Y	Y	0.78	10.36	3.6	461000000		415970208	398170799	85772290	597603957	545978091	506727839	655739164	397967089	408501010	405435716	390023310	0.101786	0.0234132	TRUE	1.92189	1.33507	0.0364197	0.814229	0.00447784	0.536484
>TDP167|TDP167|GenScript	HYGFVTKPNHQIWD	HYGFVTKPNHQIWD	Y.GFVTKPNHQIWD	XXHYGFVT	NA	2	57.21	1440.71	12	10.2	721.372	2	25.13	N	Y	0.65	23.06	2.1	1280000		77021	708681	76152	1326120	1531575	1771430	1519862	1398263	1067281	1854887	1526900	0.00362714	0.00146629	TRUE	5.35095	5.08845	0.00178134	0.0363441	0.000648547	0.0630459
>TDP129|TDP129|GenScript	EDNYEVWVPQAGRN	EDNYEVWVPQAGRN	D.NYEVWVPQAGRN	XXEDNYEV	NA	2	96.5	1431.69	12	4.5	716.855	2	30.22	N	Y	0.73	14.23	2.9	1100000		684549	938923	506396	1360123	914691	1404441	1768393	692857	933511	1187714	1012401	0.0347521	0.00932613	TRUE	1.9183	1.34744	0.037569	0.70494	0.00455934	0.502298
>TDP211|TDP211|GenScript	NPTSTYDAQRWKNI	NPTSTYDAQRWKNI	N.PTSTYDAQRWKNI	XXXNPTST	NA	1	102.09	1578.78	13	5.8	527.27	3	21.62	N	Y	0.47	5.48	2.8	13000000		12227996	7139614	NA	24142180	22973624	12491759	14051554	13175937	5149414	10557458	13111422	0.124869	0.0272702	TRUE	1.90161	1.08414	0.140301	0.439326	0.013023	0.4001
>TDP116|TDP116|generation1aar	RPVLEFATGGYHPN	RPVMEFATGGYHPN	RPVLEFATGGYHPN	NA	NA		129.53	1556.77	14	5.3	519.935	3	30	Y	Y	0.86	16.89	1.8	1190000000		827573275	876609451	668733106	1394125874	1460668658	1602050411	1538979670	968028055	1212557576	901782877	1070489510	0.000214955	0.000149056	TRUE	1.89508	1.31258	0.00022621	0.593436	0.000253076	0.469957
>TDP56|TDP56|generation2	IKVYDWAFRIRSGT	IKVYDWAFRIRSGT	W.AFRIRSGT	VYDWAFRI	NA	6	82.77	906.504	8	1.4	303.175	3	11.54	N	Y	0.84	38.25	1.6	2680000		NA	1668726	2665241	4301388	4211831	3740470	4138995	2599335	2963071	NA	3452121	0.00938996	0.00322038	TRUE	1.89119	1.38665	0.00566574	0.88302	0.0012498	0.548544
>TDP69|TDP69|generation3	GWKTLADSQESARD	GWKTMADSQESARD	K.TLADSQESARD	XGWKTMAD	NA	3	113.73	1191.54	11	4.6	596.778	2	7.52	N	Y	0.55	10.7	1.5	592000		NA	307341	341635	1011591	649501	496142	297281	212428	NA	18109	336084	0.169981	0.0348772	TRUE	1.89107	0.582067	0.271218	0.214242	0.0225015	0.247335
>TDP50|TDP50|generation2	NTLIQVPVKHEGPK	NTLIQVPVKHEGPK	V.PVKHEGPK	LIQVPVKH	NA	6	62.64	890.497	8	1.8	446.257	2	20.69	N	Y	1.13	32.46	1.3	19800000		14848280	12040178	13301974	25842333	26802561	16302804	32117837	19539826	21000404	19648603	14605128	0.0159072	0.00485912	TRUE	1.886	1.39574	0.0300057	0.550237	0.00384033	0.455553
>TDP206|TDP206|GenScript	DNQEPWTWYGVKFR	DNQEPWTWYGVKFR	W.YGVKFR	PWTWYGVK	NA	8	86.77	768.428	6	4.9	385.223	2	13.23	N	Y	0.55	7.97	3.7	1050000		NA	1045594	598468	1504636	1250786	2265455	1175742	587987	724945	684768	896224	0.01429	0.00448036	TRUE	1.88455	0.880114	0.141492	0.2184	0.0131012	0.249764
>TDP126|TDP126|GenScript	EYPRPQEWADGNHL	EYPRPQEWADGNHL	EYPRPQEWAD.G	NA	EWADGNHL	10	61.23	1289.57	10	3.6	645.793	2	21.78	N	Y	1.04	31.62	2.3	6370000		4792938	5048426	3634419	9180829	8522931	7551515	8564756	3970708	2862384	6026549	6812960	0.0178	0.0053176	TRUE	1.88227	1.09489	0.000734094	0.640075	0.00043696	0.478807
>TDP79|TDP79|generation1aar	GHTFQESLLDIPKQ	GHTFQESMLDIPKQ	GHTFQESLLDIPKQ	NA	NA		133.22	1611.83	14	5	806.924	2	35.69	Y	Y	0.4	3.77	2.1	2390000000		1637677985	1499741471	1543416626	2592734095	2793706075	2794766355	3441196778	2411106915	2272646465	2353433363	2223962704	2.98912e-05	2.62931e-05	TRUE	1.86223	1.48389	0.00173819	0.107782	0.000639039	0.150291
>TDP143|TDP143|GenScript	VINYPLKFTKVLQQ	VINYPLKFTKVMQQ	VINYPLKFTKVLQQ	NA	NA		102.59	1689.98	14	4	846.001	2	41.69	Y	Y	0.56	3.81	2.1	991000000		729312596	986449672	431284395	782070612	1460668658	1432670632	1625009590	599639601	904743434	697965284	979207459	0.065791	0.0161086	TRUE	1.85153	1.11137	0.0643519	0.677983	0.00698373	0.491721
>TDP42|TDP42|generation2	PASQTARWNDVDGG	PASQTARWNDVDGG	PASQTARWNDVD.G	NA	NDVDGGXX	12	68.99	1358.62	12	10.9	680.325	2	15.9	N	Y	0.83	15.18	1.9	1230000		1031737	1161772	353750	1470633	897673	2307799	1605892	632804	460283	1055746	1327739	0.180016	0.0366985	TRUE	1.84963	1.02362	0.132556	0.675239	0.0124583	0.491721
>TDP1|TDP1|generation1	LVATVYEFGHIDHL	LVATVYEFGHIDHM	L.VATVYEFGHIDHL	XXXLVATV	NA	1	98.31	1499.74	13	4.2	750.881	2	37.88	N	Y	0.77	37.03	3.2	15000000		5229652	5660996	2907535	11221013	11430087	13056358	14529498	18643503	28048485	24780700	20331002	4.53922e-05	3.85023e-05	TRUE	2.73063	4.98999	0.00101418	0.000940254	0.000484964	0.00311383
>TDP228|TDP228|GenScript	RTQKEYQFVTYKLD	RTQKEYQFVTYKMD	K.EYQFVTYKLD	RTQKEYQF	NA	4	62.74	1304.63	10	3.6	653.324	2	35.65	N	Y	0.37	60	0.9	202000		162644	116825	155214	89856	88721	83566	99183	NA	824194	689167	591674	7.19563e-07	1.25361e-06	TRUE	0.62343	4.84269	0.00722357	0.000215696	0.00145382	0.00106542
>TDP17|TDP17|generation1	RLENYLVLTKAAPV	RMENYMVLTKAAPV	RLENYLVLTKAAPV	NA	NA		112.89	1585.92	14	10.9	529.653	3	40.98	Y	Y	0.57	4.25	2.1	1640000000		1157292442	1309633397	881952358	1725655808	1914468630	2067844803	2485308784	1747828433	1188105051	1495639894	1170069930	0.006194	0.00228074	TRUE	1.83493	1.25452	0.00789828	0.577256	0.00149589	0.463441
>TDP61|TDP61|generation3	QKESAEYNPTRLHS	QKESAEYNPTRLHS	K.ESAEYNPTRLHS	XXQKESAE	NA	2	80.43	1402.65	12	4.5	468.559	3	13.64	N	Y	0.67	12.76	1.7	800000		NA	702344	603314	1207109	NA	1206831	1166183	959065	975224	NA	1012401	0.000159038	0.000113599	TRUE	1.828	1.50457	0.00093378	0.483771	0.000484964	0.423378
>TDP112|TDP112|generation1aar	PHWQRVIFFRLNTP	PHWQRVIFFRLNTP	F.FRLNTP	RVIFFRLN	NA	8	52.24	746.408	6	6.5	374.213	2	21.96	N	Y	0.53	60	2.4	258000		84748	128999	131869	243122	NA	148913	NA	541379	677479	464088	524457	0.000292619	0.000194397	TRUE	1.70146	4.79015	0.138307	0.000366097	0.0128698	0.00154625
>TDP27|TDP27|generation1	DGIYRLHVQLGGAA	DGIYRMHVQLGGAA	L.HVQLGGAA	IYRMHVQL	NA	6	62.52	751.398	8	1.5	376.707	2	11.42	N	Y	0.86	35.39	1.4	1330000		NA	1026584	1056404	2278206	1401107	1983155	1940453	1380336	1304614	NA	1858834	0.0277605	0.00775661	TRUE	1.825	1.45425	0.0350547	0.89835	0.00435282	0.551744
>TDP9|TDP9|generation1	NLSEDWAFKPTGPL	NLSEDWAFKPTGPM	NLSEDWAFKPTGP.L	NA	PTGPMXXX	13	81.89	1460.69	13	4.5	731.357	2	36.95	N	Y	0.41	60	2.9	203000		128100	81105	108720	NA	26519	NA	41677	503733	596929	574795	344382	4.79998e-05	4.03538e-05	TRUE	0.321755	4.7649	0.0301647	0.00210955	0.00384754	0.00585506
>TDP139|TDP139|GenScript	WLAKEDQFPVRPTE	WLAKEDQFPVRPTE	WLAKED.Q	NA	AKEDQFPV	6	54.8	760.375	6	3.3	381.196	2	13.21	N	Y	0.71	9.24	2.3	663000		407236	650592	380403	1266614	528961	804554	892799	365699	378295	566730	635655	0.056221	0.0140696	TRUE	1.82147	1.01499	0.0981463	0.415432	0.00981562	0.385569
>TDP222|TDP222|GenScript	QNALDASHQTHVLL	QNALDASHQTHVLL	L.DASHQTHVLL	QNALDASH	NA	4	89.33	1119.57	10	2.9	374.197	3	20.2	N	Y	0.51	60	0.1	243000		160634	108478	130657	127722	81906	116756	80250	630115	674602	529339	649762	1.71778e-06	2.51061e-06	TRUE	0.762879	4.65985	0.158913	6.63905e-06	0.0142907	0.000148832
>TDP182|TDP182|GenScript	LQGISQEHYNAPDN	LQGISQEHYNAPDN	G.ISQEHYNAPDN	XLQGISQE	NA	3	61.76	1286.55	11	5.5	644.287	2	9.23	N	Y	0.46	7.52	1.4	81100		112282	112556	190686	308578	195701	NA	NA	NA	118523	NA	190862	0.21637	0.0431831	TRUE	1.8204	1.11685	0.125531	0.736424	0.0118874	0.515013
>TDP225|TDP225|GenScript	HLDWPQKPRIGHEL	HLDWPQKPRIGHEM	W.PQKPRIGHEL	HLDWPQKP	NA	4	71.82	1173.66	10	4.7	587.841	2	12.74	N	Y	0.95	45.21	1.5	58300000		15503352	66537826	NA	85857752	56583184	76926650	76757806	55213452	62138182	NA	60163170	0.176523	0.0361416	TRUE	1.80474	1.44249	0.14355	0.886543	0.0131939	0.548544
>TDP222|TDP222|GenScript	QNALDASHQTHVLL	QNALDASHQTHVLL	QNALDASHQTHVLL	NA	NA		89.09	1545.79	14	4.7	773.906	2	27.87	Y	Y	1.24	31.09	1.2	20700000		12446353	16898495	11848206	23887157	20137374	28159388	26095742	20705045	16829091	22361283	NA	0.00600702	0.00222917	TRUE	1.78937	1.45402	0.00662167	0.347025	0.00137189	0.35238
>TDP165|TDP165|GenScript	IEPPWVDSHAKRNL	IEPPWVDSHAKRNM	E.PPWVDSHAKRNL	XXIEPPWV	NA	2	91.47	1418.74	12	1.5	355.693	4	17.18	N	Y	0.42	4.83	3.2	25000000		NA	28516211	4385532	33748047	31056936	29288587	23610433	28951209	19705859	23827596	13028438	0.208095	0.0418835	TRUE	1.78872	1.29952	0.18265	0.925695	0.0161515	0.558414
>TDP158|TDP158|GenScript	QTRDQNKVGEAAWY	QTRDQNKVGEAAWY	Q.TRDQNKVGEAAWY	XXXQTRDQ	NA	1	101.27	1536.73	13	6.3	513.255	3	18.94	N	Y	0.79	14.95	1.9	9750000		6234094	8026785	NA	12836159	12536224	12844633	NA	10486971	6760404	7918094	11783683	0.038913	0.0102973	TRUE	1.78657	1.29547	0.00374468	0.927405	0.00101758	0.558414
>TDP90|TDP90|generation1aar	NHQLAWGEDRNTFY	NHQLAWGEDRNTFY	H.QLAWGEDRNTFY	XXNHQLAW	NA	2	72.73	1498.68	12	5.3	750.353	2	34.14	N	Y	0.31	13.74	3.4	203000		131479	16687	120375	NA	66794	113626	NA	416790	408501	NA	419897	0.0625482	0.015394	TRUE	1.00778	4.63686	0.989827	0.000893242	0.0749869	0.00299214
>TDP42|TDP42|generation2	PASQTARWNDVDGG	PASQTARWNDVDGG	PASQTARWNDVDGG	NA	NA		105.71	1472.66	14	4.4	737.343	2	16.71	Y	Y	0.71	8.7	2.2	448000000		311158817	434080102	249563442	598454034	475071845	705749080	577356348	256348170	254593939	281532215	NA	0.00185608	0.000843671	TRUE	1.77671	0.796615	0.0159565	0.20184	0.00237448	0.238145
>TDP99|TDP99|generation1aar	QPGLRHSAVEPNGW	QPGMRHSAVEPNGW	P.GLRHSAVEPNGW	XXQPGMRH	NA	2	113.97	1321.65	12	5.1	441.56	3	20.63	Y	Y	0.72	9.37	1.9	57300000		42907163	51117949	30044531	71406447	73600683	63940867	83353433	45353907	34377374	44942513	51947786	0.00477072	0.00185888	TRUE	1.76696	1.06768	0.0061505	0.63407	0.00131048	0.478807
>TDP204|TDP204|GenScript	WLDLSPTPFNIGYK	WMDLSPTPFNIGYK	L.DLSPTPFNIGYK	XXWMDLSP	NA	2	71.1	1350.68	12	0.9	676.349	2	40.51	N	Y	0.5	60	3.1	265000		136191	128108	111388	99459	229736	NA	NA	637285	384048	605588	688765	0.00138817	0.00067629	TRUE	1.31437	4.6229	0.484204	0.000496148	0.0383882	0.00183027
>TDP72|TDP72|generation3	KYVLGWLNTSRQAE	KYVLGWLNTSRQAE	KYVLGWLNTSRQAE	NA	NA		122.43	1663.87	14	4.6	832.945	2	35.36	Y	Y	0.34	2.76	2.9	293000000		212898138	229185844	149011181	259273410	422601224	313352591	393825853	268000360	303498990	348249485	235673660	0.0203001	0.00584398	TRUE	1.76247	1.46604	0.0273164	0.0633598	0.00354452	0.100352
>TDP234|TDP234|GenScript	ADIVANFTGHGYHQ	ADIVANFTGHGYHQ	ADIVANFTGHGYH.Q	NA	HGYHQXXX	13	81.35	1400.65	13	5	467.892	3	26.96	N	Y	0.4	60	1.2	213000		76586	165665	99918	127653	139644	97519	135624	524349	440145	583593	540224	2.44806e-05	2.23621e-05	TRUE	1.09691	4.57737	0.676846	2.79463e-05	0.0522257	0.000354103
>TDP36|TDP36|generation1	LAIHGFEYVTASRG	MAIHGFEYVTASRG	LAIHGFE.Y	NA	HGFEYVTA	7	65.08	785.407	7	4.2	393.712	2	27.4	N	Y	0.48	2.74	3.7	6130000		5044048	5682119	7147691	11986082	9231993	10092212	NA	NA	6817939	5586655	6032914	0.00447999	0.00175867	TRUE	1.75174	1.03153	0.0119514	0.514605	0.00193179	0.435961
>TDP218|TDP218|GenScript	NNFVKAGKSWQDIP	NNFVKAGKSWQDIP	N.NFVKAGK.S	XXXNNFVK	KAGKSWQD	1 ; 8	81.96	762.439	7	0.2	382.227	2	6.47	N	Y	0.47	17.32	1.3	156000		112162	142016	158461	311128	224064	NA	NA	NA	598368	NA	587524	0.00182963	0.000835649	TRUE	1.9455	4.31088	0.0386955	0.00349769	0.00466586	0.00894147
>TDP236|TDP236|GenScript	AWHANENYPYQSKL	AWHANENYPYQSKL	AWHANENYPYQSKL	NA	NA		124.66	1719.8	14	4.7	860.912	2	22.98	Y	Y	0.86	17.25	2.2	291000000		230366703	271432083	159429849	418237762	353113103	332407816	433973149	172990199	195620202	271268020	250610723	0.00707469	0.00253621	TRUE	1.74418	1.01004	0.00933748	0.455564	0.00166741	0.411246
>TDP235|TDP235|GenScript	ALETGTIFLPVRHD	ALETGTIFLPVRHD	ALETGTIFLPVRHD	NA	NA		110.98	1567.84	14	4.3	784.928	2	38.8	Y	Y	0.56	4.19	2.7	2870000000		2161734940	1922203857	1967432183	3281296265	3403499787	3444055508	3919140775	3074385397	1668525253	2734674904	2580792541	0.00800328	0.00279526	TRUE	1.74109	1.24662	0.000379402	0.693791	0.000311802	0.496783
>TDP60|TDP60|generation3	RKWQSPQVDLYDKS	RKWQSPQVDLYDKS	K.WQSPQVDLYDKS	XXRKWQSP	NA	2	74.31	1464.69	12	5	733.355	2	29.46	N	Y	0.41	60	2.8	190000		122054	78945	155285	132415	104452	147287	146832	342395	665972	486083	484625	0.000106974	7.93951e-05	TRUE	1.11776	4.16608	0.552567	0.00156504	0.0434408	0.00456096
>TDP113|TDP113|generation1aar	QEGHQSNKPPAFLH	QEGHQSNKPPAFMH	QEGHQSNKPPAFLH	NA	NA		97.05	1588.77	14	5.5	530.602	3	16.08	Y	Y	0.65	6.67	2.7	115000000		71293582	102975207	82380165	153013815	126496742	145384310	158677407	104869706	102844444	74781995	117006993	0.00535131	0.0020335	TRUE	1.70536	1.16746	0.0031698	0.903958	0.000933723	0.552284
>TDP54|TDP54|generation2	ESIEYKGKPTRWQR	ESIEYKGKPTRWQR	ESIEYK.G	NA	IEYKGKPT	6	55.77	767.37	6	4.1	384.694	2	8.79	N	Y	0.37	60	0.7	123000		76746	93170	164337	156306	105593	136532	100010	374663	478982	NA	498732	0.000474503	0.000294626	TRUE	1.11841	4.04597	0.650856	0.000518363	0.0503239	0.00186501
>TDP219|TDP219|GenScript	HNLFRLQDEQATVG	HNLFRLQDEQATVG	L.FRLQDEQATVG	XHNLFRLQ	NA	3	74.68	1262.63	11	7.2	632.325	2	22.73	N	Y	0.35	60	2.5	127000		98053	141787	77757	146513	146453	110803	77733	521660	326513	NA	357660	0.0011494	0.0005747	TRUE	1.13706	3.79674	0.588756	0.00330956	0.0459009	0.0086073
>TDP19|TDP19|generation1	DLFPGQHRISDAEL	DMFPGQHRISDAEL	DLFPGQHRISD.A	NA	RISDAELX	11	105.34	1283.63	11	3.7	428.884	3	25.43	N	Y	1.24	27.2	2.1	47700000		34937130	43830473	26167817	55254989	46372685	70151459	65669505	37197374	45021414	42816358	36180886	0.0117521	0.00382347	TRUE	1.69711	1.15225	0.0240031	0.970181	0.0032147	0.5742
>TDP147|TDP147|GenScript	LRKDWGDIQFATAN	LRKDWGDIQFATAN	W.GDIQFATAN	RKDWGDIQ	NA	5	66.36	935.435	9	4.1	468.727	2	22.62	N	Y	0.91	24.95	2.2	10500000		6234094	8396440	6372348	10370936	14110343	11009686	11757422	9232119	13448889	8797882	14190210	0.0145228	0.00453837	TRUE	1.68721	1.63082	0.00802021	0.0809706	0.00149829	0.121526
>TDP36|TDP36|generation1	LAIHGFEYVTASRG	MAIHGFEYVTASRG	LAIHGFEYVTASRG	NA	NA		134.72	1519.78	14	8.1	760.903	2	29.22	Y	Y	0.56	6.11	2.4	121000000		32535203	72557915	110728634	111360055	NA	124917587	127133103	109351317	NA	111439835	114517483	0.140863	0.030276	TRUE	1.68385	1.55364	0.10031	0.235439	0.00997778	0.264917
>TDP182|TDP182|GenScript	LQGISQEHYNAPDN	LQGISQEHYNAPDN	LQGISQEHYNAPDN	NA	NA		113.41	1584.72	14	4.5	793.369	2	17.3	Y	Y	0.74	10.66	1.6	833000000		NA	640030515	639657754	1096599011	999778062	1122141037	1089712313	748429098	630012121	589458076	801622378	0.000500202	0.00030461	TRUE	1.68331	1.08211	0.000399106	0.508926	0.000311802	0.433671
>TDP47|TDP47|generation2	LSYQWQNSDPKAGR	MSYQWQNSDPKAGR	LSYQWQNSDPKAGR	NA	NA		123.24	1648.8	14	3.5	825.408	2	18.73	Y	Y	0.54	3.73	2.9	647000000		478201972	616795084	380402528	867078288	757278703	797496460	888019946	483117705	420008081	454557223	594163170	0.002108	0.000928228	TRUE	1.68253	0.992195	0.00425325	0.417273	0.0010961	0.386048
>TDP205|TDP205|GenScript	DQVNLTEHRSDSEK	DQVNLTEHRSDSEK	DQVNLTEHRSDSE.K	NA	SDSEKXXX	13	85.43	1528.68	13	5.7	510.569	3	9.56	N	Y	0.58	8.94	2.3	178000		NA	154199	215642	287326	224064	418509	309708	201673	118523	NA	NA	0.0753427	0.0179243	TRUE	1.67586	0.865767	0.120768	0.388044	0.0114653	0.365978
>TDP29|TDP29|generation1	AGSWKGVRNDFTEA	AGSWKGVRNDFTEA	AGSWKGVRNDFTEA	NA	NA		117.03	1536.73	14	5.4	769.377	2	21.62	Y	Y	0.96	23.3	2.2	388000000		292598467	346419157	174936704	435239297	453799972	425566695	500885309	292201061	271854545	303526920	318657343	0.0098792	0.00335316	TRUE	1.67284	1.09303	0.0113621	0.785529	0.00185251	0.526821
>TDP82|TDP82|generation1aar	IQLDPRYNHTQQFP	IQMDPRYNHTQQFP	IQLDPRYNH.T	NA	RYNHTQQF	9	69.89	1154.58	9	8	385.871	3	18.05	Y	Y	0.72	9.21	2.3	475000		379941	384441	305291	635857	548814	570245	627063	490288	418570	318923	424047	0.00232688	0.00100479	TRUE	1.67012	1.15818	0.00079625	0.872759	0.000459375	0.548544
>TDP53|TDP53|generation2	YTRLNGEAVLFLSK	YTRLNGEAVMFMSK	N.GEAVLFLSK	TRLNGEAV	NA	5	89.94	962.544	9	1.2	482.28	2	35.3	N	Y	0.67	4.59	3.2	1260000		NA	832251	838339	1156104	1004032	1609108	1806628	1514785	1726061	901783	819879	0.247384	0.0477672	TRUE	1.66883	1.48526	0.118997	0.335059	0.0113259	0.34904
>TDP211|TDP211|GenScript	NPTSTYDAQRWKNI	NPTSTYDAQRWKNI	P.TSTYDAQRWKNI	XXNPTSTY	NA	2	106.36	1481.73	12	0.9	741.871	2	20.67	N	Y	0.75	8.91	2	3790000		2882313	3041729	1652449	4819935	3531131	4305069	4148554	4481611	2344566	4362283	3543403	0.0715328	0.0172041	TRUE	1.6635	1.45831	0.0178925	0.501795	0.00258065	0.429074
>TDP106|TDP106|generation1aar	TNLYQAGDNSKFQP	TNMYQAGDNSKFQP	TNLYQAGDNSKFQP	NA	NA		105.31	1581.74	14	5	791.882	2	25.37	Y	Y	1.07	27.13	2.3	599000000		473834830	561874974	465205639	901081358	720407455	825726423	868902186	601432245	513503030	523473963	NA	0.000462002	0.000288751	TRUE	1.65705	1.09161	0.0016262	0.678286	0.000609221	0.491721
>TDP28|TDP28|generation1	HGTPKFAWDESNGA	HGTPKFAWDESNGA	HGTPKFAWDESNGA	NA	NA		93.67	1515.67	14	4.6	758.848	2	22.75	Y	Y	1.16	22.06	3.1	153000000		125555312	148917991	61785124	181066348	192864988	181377513	187354047	121899829	119817374	142965578	149370629	0.0414253	0.0108115	TRUE	1.65646	1.19117	0.020576	0.878872	0.00284723	0.548544
>TDP99|TDP99|generation1aar	QPGLRHSAVEPNGW	QPGMRHSAVEPNGW	QPGLRHSAVEPNGW	NA	NA		105	1546.76	14	5.1	774.393	2	21.75	N	Y	0.97	19.68	2.3	4670000		4596416	5555380	1221165	6528589	4693993	4086287	9750058	3719737	3380202	4391609	1551795	0.233262	0.0456027	TRUE	1.65253	0.860155	0.241939	0.387651	0.0205265	0.365978
>TDP84|TDP84|generation1aar	PDFYLGRSVPQWHE	PDFYLGRSVPQWHE	PDFYLGRSVPQ.W	NA	SVPQWHEX	11	118.27	1277.64	11	4.4	639.83	2	30.83	N	Y	0.92	26.98	2.1	5670000		4530909	4171816	3779796	6197060	7345887	7410365	6538274	5162816	7004929	4325625	5277762	0.00517131	0.00198896	TRUE	1.6518	1.3081	0.00104752	0.356465	0.000484964	0.353886
>TDP112|TDP112|generation1aar	PHWQRVIFFRLNTP	PHWQRVIFFRLNTP	R.VIFFRLNTP	HWQRVIFF	NA	5	62.79	1105.63	9	1.2	553.822	2	45.64	N	Y	0.74	55.86	1.2	634000		172502	NA	334367	587403	588522	225840	267649	2034652	1016937	784478	771748	0.0164138	0.00496596	TRUE	1.64679	4.54537	0.353665	0.0857768	0.0288314	0.126892
>TDP90|TDP90|generation1aar	NHQLAWGEDRNTFY	NHQLAWGEDRNTFY	W.GEDRNTFY	QLAWGEDR	NA	6	74.04	1000.42	8	6.5	501.223	2	14.26	N	Y	0.95	29.31	1.8	2150000		1211882	1985573	1921396	3111281	2481719	2837111	2781634	1720939	1711677	1297688	2182471	0.011168	0.00366944	TRUE	1.64271	1.01284	0.00803084	0.474904	0.00149829	0.419396
>TDP108|TDP108|generation1aar	KQDDLLSEQFTNLY	KQDDLMSEQFTNMY	KQDDLLSEQFTNL.Y	NA	FTNMYXXX	13	93.9	1549.76	13	3.8	775.891	2	42.85	N	Y	0.66	17.11	3	55700000		20853100	25242128	17396753	NA	48499872	49049561	50088531	67582699	75658990	107040894	70536131	5.98011e-05	4.70792e-05	TRUE	2.3253	3.78968	0.000267294	0.00294181	0.000263777	0.0078654
>TDP85|TDP85|generation1aar	PYWDTKLHAENIAQ	PYWDTKMHAENIAQ	PYWDTKLHA.E	NA	KMHAENIA	9	83.3	1129.56	9	6.4	377.528	3	24.8	N	Y	0.68	27.02	1.3	441000		90542	253477	120697	505796	129758	603415	461694	494770	571038	623183	653911	0.0192505	0.00562706	TRUE	2.74468	3.78118	0.0897018	0.0144257	0.0090914	0.0302451
>TDP99|TDP99|generation1aar	QPGLRHSAVEPNGW	QPGMRHSAVEPNGW	R.HSAVEPNGW	PGMRHSAV	NA	5	77	995.446	9	3.7	498.732	2	18.85	N	Y	0.43	60	1.6	187000		146665	102440	135681	100875	154471	142909	161514	402449	539394	406169	567608	2.35497e-05	2.19335e-05	TRUE	1.09107	3.7338	0.576001	0.000211183	0.0450058	0.00106112
>TDP69|TDP69|generation3	GWKTLADSQESARD	GWKTMADSQESARD	GWKTLADSQESARD	NA	NA		126.03	1562.73	14	6.7	521.922	3	17.38	Y	Y	0.53	3.88	3.4	471000000		348279518	430911634	232118230	445440218	547396216	575185500	633753740	348669364	291991919	372443660	421557110	0.0192065	0.00562706	TRUE	1.63287	1.06396	0.0244882	0.924471	0.003268	0.558414
>TDP28|TDP28|generation1	HGTPKFAWDESNGA	HGTPKFAWDESNGA	G.TPKFAWDESNGA	XXHGTPKF	NA	2	77.51	1321.59	12	2.4	661.806	2	26.21	N	Y	0.68	11.71	2.3	608000		423613	474214	NA	717465	442455	903359	864123	510007	464598	687701	562629	0.148976	0.0315205	TRUE	1.63027	1.23907	0.146672	0.858589	0.0133825	0.545136
>TDP87|TDP87|generation1aar	VHSDAYVTELPKTN	VHSDAYVTELPKTN	D.AYVTELPKTN	VHSDAYVT	NA	4	124.07	1134.59	10	2	568.304	2	21.02	N	Y	0.86	16.58	3.2	12700000		10874182	10065166	9037589	19041719	15032124	14467856	16345685	10397338	9004283	9017829	13028438	0.00217806	0.000949157	TRUE	1.62343	1.03699	0.00468255	0.474483	0.00115992	0.419396
>TDP191|TDP191|GenScript	PWKDLRQQYLNTGE	PWKDMRQQYLNTGE	R.QQYLNTGE	KDMRQQYL	NA	6	75.31	951.43	8	5.6	476.725	2	14.46	N	Y	0.44	60	1.7	180000		98908	157235	118853	117028	103643	111938	78066	494770	553778	416433	396662	6.37674e-06	7.57238e-06	TRUE	0.821359	3.72333	0.260463	0.000109286	0.0217536	0.000723839
>TDP219|TDP219|GenScript	HNLFRLQDEQATVG	HNLFRLQDEQATVG	N.LFRLQDEQATVG	XXHNLFRL	NA	2	91.64	1375.71	12	6.9	688.867	2	29.03	N	Y	0.85	13.42	2.4	1390000		971689	1037145	692963	1037094	977088	1969040	1730157	1577527	2402101	1114398	1410723	0.109261	0.0246257	TRUE	1.58599	1.80567	0.146065	0.0530725	0.0133596	0.086407
>TDP211|TDP211|GenScript	NPTSTYDAQRWKNI	NPTSTYDAQRWKNI	NPTSTYDAQRWKNI	NA	NA		116.08	1692.82	14	4.7	847.422	2	23.12	Y	Y	1.31	19.07	3.6	542000000		414878423	565043441	365864852	701313321	716153080	NA	701621787	475947127	428638384	453824066	497902098	0.00447781	0.00175867	TRUE	1.57461	1.03451	0.0127697	0.560895	0.00202908	0.456595
>TDP68|TDP68|generation3	SFIEPDVSQVKHLE	SFIEPDVSQVKHME	SFIEPDVSQVKHLE	NA	NA		110.14	1626.83	14	3.4	543.284	3	32.72	Y	Y	0.76	9.05	3	1890000000		1200963855	1510303030	1272046670	1793661948	2183912363	1651452846	2733839662	1667159428	2948686869	1576287143	1817342657	0.079798	0.0187644	TRUE	1.57461	1.50807	0.0500968	0.158142	0.00569282	0.203027
>TDP72|TDP72|generation3	KYVLGWLNTSRQAE	KYVLGWLNTSRQAE	W.LNTSRQAE	VLGWLNTS	NA	6	72.47	917.457	8	1.5	459.735	2	6.47	N	Y	0.63	16.38	1	1640000		827573	523853	414324	NA	904764	924531	948241	905285	857277	1092404	531096	0.137517	0.0296238	TRUE	1.57301	1.43823	0.0532886	0.19519	0.00594764	0.232179
>TDP224|TDP224|GenScript	QDRNTKNLGLVIEG	QDRNTKNLGMVIEG	D.RNTKNLGLVIEG	XXQDRNTK	NA	2	69.49	1312.75	12	4.7	438.591	3	26.65	N	Y	1	23.55	1.7	10400000		6725398	9653266	7075002	11391028	10664299	12209459	14720675	10307706	11765980	9604354	8464336	0.0151312	0.0046671	TRUE	1.56645	1.28367	0.0190822	0.349067	0.00268009	0.353222
>TDP188|TDP188|GenScript	LLQATDEPRGHLYN	LLQATDEPRGHMYN	LLQATDEPRGHLYN	NA	NA		128.09	1625.82	14	3.8	813.918	2	21.46	Y	Y	0.84	11.39	2.3	1520000000		1266470975	1394125874	959486631	1938174996	1673387395	1863177570	2036041427	1362409855	1176597980	1107066784	1452214452	0.00346128	0.00141733	TRUE	1.55607	1.05625	0.00507019	0.619104	0.0011958	0.478807
>TDP32|TDP32|generation1	RGSPLDGYAQNKHA	RGSPMDGYAQNKHA	R.GSPLDGYAQNKHA	XXXRGSPM	NA	1	102.24	1356.64	13	1.3	453.222	3	13.91	N	Y	0.91	60	1.6	5230000		NA	3031168	2153999	5950537	3644581	6196477	5620621	9590648	8515232	NA	10704895	0.00141202	0.000680925	TRUE	2.06476	3.70426	0.0389999	0.0108488	0.00468749	0.0244508
>TDP191|TDP191|GenScript	PWKDLRQQYLNTGE	PWKDMRQQYLNTGE	W.KDLRQQYLNTGE	XXPWKDMR	NA	2	88.94	1463.74	12	6.3	732.88	2	16.91	N	Y	0.67	5.95	2.3	3460000		2794970	2355228	3270977	4173877	4779081	3938080	4511791	4445758	1388040	1305019	4671981	0.233294	0.0456027	TRUE	1.54992	1.05188	0.00425135	0.852054	0.0010961	0.543592
>TDP1|TDP1|generation1	LVATVYEFGHIDHL	LVATVYEFGHIDHM	Y.EFGHIDHL	ATVYEFGH	NA	6	77.09	966.456	8	4.5	323.161	3	23.43	N	Y	0.73	38.18	1.8	554000		151810	350644	139456	653709	598449	439682	483679	689272	801180	828467	822368	0.000619218	0.000356519	TRUE	2.54185	3.67024	0.0100821	0.00999515	0.0017585	0.0227568
>TDP207|TDP207|GenScript	PLTSNLQADWDFNR	PLTSNLQADWDFNR	PLTSNLQAD.W	NA	LQADWDFN	9	90.26	957.477	9	4.2	479.748	2	19.76	N	Y	1.17	24.41	1.3	6630000		4782020	5576503	5185105	8313751	7204075	8821863	7570633	6157734	5767919	4640883	7144895	0.00553582	0.0020896	TRUE	1.53971	1.14411	0.00194401	0.970691	0.000670807	0.5742
>TDP80|TDP80|generation1aar	PNITREWLHPFKVH	PNITREWLHPFKVH	W.LHPFKVH	TREWLHPF	NA	7	85.69	876.497	7	4.4	439.258	2	14.23	N	Y	0.51	2.36	1.7	29200000		24783527	29149905	4555139	33323009	23540874	29429737	33169313	27158565	26466263	23314387	30869930	0.255196	0.0488783	TRUE	1.53188	1.38244	0.192907	0.564527	0.0169415	0.457819
>TDP30|TDP30|generation1	PGTQLIEAPLHYSA	PGTQMIEAPLHYSA	PGTQLIEAPLHYSA	NA	NA		135.86	1495.77	14	5.2	748.895	2	40.35	Y	Y	0.52	3.07	2.9	85200000		64524513	67910829	56939232	97758827	80833120	93158879	114706559	73408794	97522424	90178288	77423776	0.0078482	0.00277167	TRUE	1.53053	1.34073	0.0121532	0.269259	0.00194212	0.294999
>TDP25|TDP25|generation1	SGPDYQKERLFFWA	SGPDYQKERLFFWA	SGPDYQKERL.F	NA	KERLFFWA	10	97.9	1191.59	10	1.1	398.204	3	11.56	N	Y	0.41	60	3.1	108000		89757	98709	116434	147063	NA	NA	58978	277860	355281	NA	330275	0.00948256	0.00324044	TRUE	1.01365	3.15978	0.970326	0.000353566	0.0736584	0.00151943
>TDP77|TDP77|generation1aar	RDLVDHIGPTAAYH	RDLVDHIGPTAAYH	D.LVDHIGPTAAYH	XXRDLVDH	NA	2	105.15	1292.65	12	0.4	647.333	2	20.27	N	Y	0.83	11.63	1.7	7360000		5033130	7033999	5524317	10710967	6523375	8468989	9549321	6919608	6587798	4860830	6240373	0.0338119	0.00912537	TRUE	1.50297	1.04917	0.0527488	0.522941	0.00594018	0.440462
>TDP21|TDP21|generation1	PLEPHSKVNFQQHI	PMEPHSKVNFQQHI	PLEPHSKVNFQ.Q	NA	VNFQQHIX	11	65.89	1294.67	11	NA	648.341	2	16.89	N	Y	0.52	3.6	2.7	2370000		1921542	2048943	2015891	3051776	2127187	3218216	3565462	1819534	1884283	1524966	2282051	0.012163	0.00393061	TRUE	1.49873	0.940991	0.0413493	0.261103	0.00489148	0.287142
>TDP68|TDP68|generation3	SFIEPDVSQVKHLE	SFIEPDVSQVKHME	S.FIEPDVSQVKHLE	XXXSFIEP	NA	1	87.61	1539.79	13	6.3	514.275	3	32.04	N	Y	0.61	13.07	2.3	12000000		3024245	6769960	7462674	6664602	8154218	13338658	9444173	16850859	22438788	15176346	18090443	0.0035108	0.00143144	TRUE	1.6342	3.15337	0.134974	0.000590484	0.0126222	0.0020733
>TDP29|TDP29|generation1	AGSWKGVRNDFTEA	AGSWKGVRNDFTEA	AGSWKGVRNDF.T	NA	RNDFTEAX	11	79.15	1235.6	11	5.9	412.878	3	18.88	N	Y	0.59	3.62	1	1140000		472743	1256826	NA	NA	1301839	1178601	1357361	654315	808372	579194	879627	0.121253	0.0266028	TRUE	1.47929	0.844577	0.261084	0.634212	0.021757	0.478807
>TDP191|TDP191|GenScript	PWKDLRQQYLNTGE	PWKDMRQQYLNTGE	D.LRQQYLNTGE	PWKDMRQQ	NA	4	105.03	1220.62	10	3.5	611.317	2	14.34	N	Y	1.15	20.95	1.5	6890000		5950230	6611536	4967039	8356254	7019718	9386463	9750058	6068102	5221333	4618888	5891841	0.00361049	0.0014658	TRUE	1.47668	0.932757	0.0199489	0.241929	0.00279136	0.270134
>TDP99|TDP99|generation1aar	QPGLRHSAVEPNGW	QPGMRHSAVEPNGW	QPGLRHSAVEPNG.W	NA	EPNGWXXX	13	63.03	1360.68	13	3.9	681.352	2	10.58	Y	Y	0.59	18.45	1.7	204000		125063	104448	202316	230371	198537	204667	NA	397071	211442	NA	225716	0.0754707	0.0179243	TRUE	1.4672	1.93186	0.0984668	0.126117	0.0098205	0.169587
>TDP8|TDP8|generation1	ELFDNRVGKWSYRL	ELFDNRVGKWSYRM	ELFDNRVGK.W	NA	RVGKWSYR	9	99.32	1076.56	9	3.2	539.29	2	15.75	N	Y	0.63	4.65	1.7	9560000		4913034	7625446	10757880	11476036	13472187	10162787	10132413	9769913	13175596	8504619	7742378	0.16174	0.0336221	TRUE	1.45656	1.26176	0.0901677	0.587929	0.00911399	0.466864
>TDP21|TDP21|generation1	PLEPHSKVNFQQHI	PMEPHSKVNFQQHI	PLEPHSKVNF.Q	NA	KVNFQQHI	10	95.7	1166.61	10	3	389.878	3	19.68	N	Y	0.53	3.76	1.7	4780000		3919509	3622615	4361303	6613597	5261243	5279003	5936064	4687765	4041859	3482495	4804755	0.00693977	0.00251633	TRUE	1.45483	1.07218	0.00777477	0.632569	0.00148507	0.478807
>TDP30|TDP30|generation1	PGTQLIEAPLHYSA	PGTQMIEAPLHYSA	G.TQLIEAPLHYSA	XXPGTQMI	NA	2	110.69	1341.69	12	2.3	671.852	2	35.84	N	Y	1.19	18.44	1.6	4580000		4170620	3337453	2713700	4581914	5020162	4777921	5381649	5584088	4832970	4670209	4157483	0.0125205	0.00403204	TRUE	1.44997	1.41204	0.0131482	0.0733122	0.00206301	0.112449
>TDP87|TDP87|generation1aar	VHSDAYVTELPKTN	VHSDAYVTELPKTN	VHSDAYVTELPKTN	NA	NA		132.41	1572.78	14	2.7	787.399	2	20.87	Y	Y	0.75	7.6	2.9	1360000000		1244635268	1225140920	1126669908	1895671158	1531574904	1545590484	1883099348	941138387	1140638384	1114398352	199990676	0.108105	0.0244523	TRUE	1.42973	0.708234	0.00879511	0.112989	0.00160886	0.156058
>TDP153|TDP153|GenScript	LTHGRPEDTAQFWG	LTHGRPEDTAQFWG	LTHGRPEDTAQFWG	NA	NA		92.32	1613.76	14	2.8	807.889	2	25.78	Y	Y	0.55	5.06	2.5	307000000		331902738	385496927	193835683	513446359	442454972	580125743	193089375	262622426	297745455	95310385	41574825	0.116142	0.0257192	TRUE	1.42316	0.57388	0.298588	0.0927053	0.0244477	0.133089
>TDP32|TDP32|generation1	RGSPLDGYAQNKHA	RGSPMDGYAQNKHA	RGSPLDG.Y	NA	PMDGYAQN	7	72.52	700.35	7	7.4	351.185	2	8.87	N	Y	0.84	27.95	2	2680000		NA	2397474	3077141	4709425	2680256	4488564	3699287	2751709	2488404	NA	2912727	0.114895	0.0255621	TRUE	1.42271	0.992805	0.18305	0.386408	0.0161515	0.365978
>TDP139|TDP139|GenScript	WLAKEDQFPVRPTE	WLAKEDQFPVRPTE	D.QFPVRPTE	AKEDQFPV	NA	6	93.45	972.503	8	5.7	487.262	2	19.13	N	Y	0.41	1.25	1.8	5710000		NA	4456978	4530909	7081139	6509193	4855554	7092689	5153853	5120646	5359376	4423030	0.0355606	0.00947627	TRUE	1.42072	1.11577	0.0753165	0.671866	0.00788929	0.491721
>TDP26|TDP26|generation1	FGSLGANHTWVVKA	FGSMGANHTWVVKA	F.GSLGANHTWVVKA	XXXFGSMG	NA	1	88.18	1338.7	13	8.2	670.365	2	23.78	N	Y	0.77	26.51	1.6	330000		155034	205950	NA	242272	211301	304178	319267	566476	550901	546935	NA	0.000556538	0.000333695	TRUE	1.49178	3.07366	0.0981562	0.000168925	0.00981562	0.000911659
>TDP139|TDP139|GenScript	WLAKEDQFPVRPTE	WLAKEDQFPVRPTE	L.AKEDQFPVRPTE	XXWLAKED	NA	2	86.19	1415.7	12	5.8	472.911	3	18.36	N	Y	0.53	3.98	2.4	1530000		1037196	910406	1521610	1470633	1252204	1806718	1950012	1335520	2358949	1715587	1427319	0.133584	0.0289077	TRUE	1.4008	1.47815	0.115696	0.138109	0.0112108	0.182122
>TDP135|TDP135|GenScript	GNGTFPTKLDELQF	GNGTFPTKLDELQF	GNGTFPTKLDELQF	NA	NA		103.18	1565.77	14	6.5	783.899	2	47.12	Y	Y	0.7	16.49	2.9	1180000000		532791238	613626616	7123461	635857411	1730112392	1453843104	1577215190	1156255732	737890909	1356340100	1153473193	0.105003	0.0239216	TRUE	3.509	2.86333	0.0329031	0.0161464	0.00415443	0.0329058
>TDP219|TDP219|GenScript	HNLFRLQDEQATVG	HNLFRLQDEQATVG	HNLFRLQDEQATVG	NA	NA		112.52	1626.81	14	7.9	814.419	2	29.28	Y	Y	0.51	2.78	2.5	1230000000		755515444	994898919	1206627127	1020092103	1143008678	1573820447	1730157269	1407225969	1481535354	1217040306	904522145	0.251137	0.0482956	TRUE	1.38663	1.27078	0.156052	0.154325	0.0141351	0.199888
>TDP149|TDP149|GenScript	FRIHGFDEAHNAWL	FRIHGFDEAHNAWM	FRIHGFD.E	NA	HGFDEAHN	7	97.52	890.44	7	4.9	297.822	3	23.53	N	Y	0.56	5.68	2	3380000		NA	4604840	3222518	6188559	4651450	5137853	5677975	413205	3624727	450158	3443823	0.0864407	0.0200779	TRUE	1.38334	0.506679	0.0835627	0.0897088	0.0086159	0.130695
>TDP188|TDP188|GenScript	LLQATDEPRGHLYN	LLQATDEPRGHMYN	LLQATDEPRGHLY.N	NA	GHMYNXXX	13	84.22	1511.77	13	7.6	504.935	3	23.05	N	Y	0.95	60	0.9	1490000		573187	826970	NA	1462132	1191225	1482073	1577215	1658196	1941818	2008850	2381632	0.000396016	0.00025081	TRUE	2.04	2.85343	0.00767049	0.0141364	0.00148507	0.0300596
>TDP40|TDP40|generation1	AAPYHKLETNITSG	AAPYHKMETNITSG	AAPYHKLETNITSG	NA	NA		94.19	1500.76	14	3.9	751.389	2	19.51	Y	Y	0.81	7.74	1.6	313000000		277313472	305229074	183417015	364682927	343186228	340171056	NA	287719450	224387879	236076493	280484848	0.0719144	0.0172522	TRUE	1.36827	1.00724	0.06692	0.556375	0.00712926	0.456595
>TDP21|TDP21|generation1	PLEPHSKVNFQQHI	PMEPHSKVNFQQHI	PLEPHSKVNFQQHI	NA	NA		109.97	1672.87	14	3.3	837.444	2	21.41	Y	Y	0.54	3.37	1.6	2190000000		1823281490	1848272939	NA	2507726420	2651893584	2286627018	2504426544	1649232983	2157575758	2126154751	2041398601	0.00988299	0.00335316	TRUE	1.3551	1.08597	0.00451522	0.788093	0.00112881	0.526821
>TDP143|TDP143|GenScript	VINYPLKFTKVLQQ	VINYPLKFTKVMQQ	K.FTKVLQQ	YPLKFTKV	NA	7	77.62	862.491	7	3.2	432.254	2	16.55	N	Y	0.41	60	2.2	135000		154625	75244	140424	96151	113580	139527	156687	339706	381172	288864	372597	0.000534443	0.000323389	TRUE	1.02475	2.79982	0.910712	0.000179122	0.069414	0.000938365
>TDP131|TDP131|GenScript	ELKELGRSANAFQT	EMKELGRSANAFQT	ELKELGR.S	NA	ELGRSANA	7	65.96	843.481	7	0.4	422.748	2	9.68	N	Y	0.71	20.74	1.7	1110000		NA	643199	1090326	977588	873565	889244	1041918	2420070	2416485	NA	NA	0.00304351	0.00126259	TRUE	1.09093	2.79001	0.625133	0.00315584	0.0485352	0.0082856
>TDP50|TDP50|generation2	NTLIQVPVKHEGPK	NTLIQVPVKHEGPK	NTLIQVPVKHEGPK	NA	NA		116.92	1558.88	14	2.9	780.451	2	21.23	Y	Y	0.78	6.99	1.9	2700000000		2532941950	2492528078	2357526495	3493815453	3063149808	2964146134	3727963176	2706893265	2675393939	1400329509	2381631702	0.0604584	0.0150355	TRUE	1.3459	0.930948	0.0112731	0.327822	0.00185251	0.344898
>TDP9|TDP9|generation1	NLSEDWAFKPTGPL	NLSEDWAFKPTGPM	N.LSEDWAFKPTGPL	XXXNLSED	NA	1	97.49	1459.73	13	6.3	730.879	2	44.93	N	Y	0.67	16.37	3.2	603000		257661	341138	NA	238021	666519	623176	563974	1012844	468913	997093	854732	0.0615629	0.0151909	TRUE	1.74657	2.78356	0.205781	0.0148208	0.0178629	0.0308514
>TDP197|TDP197|GenScript	WEIRDLKNLAPAND	WEIRDMKNLAPAND	D.LKNLAPAND	EIRDMKNL	NA	5	95.84	954.513	9	5.5	478.267	2	13.99	N	Y	0.47	5.57	1.7	14400000		NA	13201950	10975946	15641412	12465318	17079128	18926582	13265570	12269414	10557458	15517949	0.148212	0.0314289	TRUE	1.32585	1.06731	0.141922	0.832714	0.0131086	0.538848
>TDP90|TDP90|generation1aar	NHQLAWGEDRNTFY	NHQLAWGEDRNTFY	W.GEDRNTF.Y	QLAWGEDR	RNTFYXXX	6 ; 13	71.66	837.362	7	2.9	419.689	2	8.13	N	Y	0.69	21.7	2.2	614000		NA	301004	574238	678361	622557	618942	541033	1066624	1132008	NA	1311142	0.00379661	0.0015283	TRUE	1.40584	2.67337	0.131115	0.00828066	0.0123849	0.0190401
>TDP107|TDP107|generation1aar	ENFPHLWERTIVNH	ENFPHLWERTIVNH	ENFPHL.W	NA	FPHLWERT	6	51.81	755.36	6	6	378.69	2	26.81	N	Y	1.19	17.13	1.7	27500000		20307207	25136512	29559942	33238001	36729435	29782611	30684005	20256883	35815758	25733804	21658741	0.151539	0.0319915	TRUE	1.30428	1.0346	0.0467267	0.799169	0.00542492	0.52932
>TDP222|TDP222|GenScript	QNALDASHQTHVLL	QNALDASHQTHVLL	Q.NALDASHQTHVLL	XXXQNALD	NA	1	114.58	1417.73	13	4.9	709.876	2	28.59	N	Y	1.15	15.95	1.4	3870000		3264438	3569807	2641011	4326891	3091512	4848496	4158113	3343282	3840485	4692204	3194872	0.217647	0.0433468	TRUE	1.3001	1.19291	0.112349	0.538609	0.0109431	0.448876
>TDP27|TDP27|generation1	DGIYRLHVQLGGAA	DGIYRMHVQLGGAA	DGIYRL.H	NA	IYRMHVQL	6	66.89	735.391	6	3	368.704	2	25.24	N	Y	0.92	15.53	1.4	1340000		1342896	1309633	1102440	2006181	1172789	1594993	1701481	1201072	1346327	967767	871329	0.0580112	0.0144647	TRUE	1.29337	0.876138	0.145926	0.175704	0.0133596	0.216023
>TDP12|TDP12|generation1	VLFLREKQYDPVSL	VMFLREKQYDPVSL	VLFLREKQYDPVSL	NA	NA		99.3	1705.94	14	4.3	853.981	2	44.56	Y	Y	0.67	11.78	2.3	581000000		343912377	252421276	26167817	239721644	1123154930	698691589	725518987	640870425	399870707	718493675	419897436	0.0851284	0.0198216	TRUE	3.35793	2.62545	0.0845403	0.0195753	0.00863831	0.0388082
>TDP235|TDP235|GenScript	ALETGTIFLPVRHD	ALETGTIFLPVRHD	A.LETGTIFLPVRHD	XXXALETG	NA	1	108.9	1496.8	13	4.1	749.404	2	36.44	N	Y	0.62	7.24	2.7	20000000		9629547	17215342	3052912	14366297	16592061	23854319	21794246	20973941	28480000	24487437	25144056	0.0356108	0.00947627	TRUE	1.92172	2.4856	0.0861059	0.00740899	0.00877438	0.0172735
>TDP201|TDP201|GenScript	WDAGLFNYNQLRGF	WDAGLFNYNQMRGF	D.AGLFNYNQLRGF	XXWDAGLF	NA	2	88.23	1398.7	12	3.1	700.362	2	45.09	N	Y	0.77	17.32	3.2	2530000		1331978	1858834	598468	1402627	3332594	2561869	2733840	4490575	2200727	3607132	2165874	0.0502262	0.0128612	TRUE	1.98539	2.46702	0.0796391	0.0270128	0.00824991	0.0504634
>TDP185|TDP185|GenScript	LLNNFADPGLIQYL	LMNNFADPGMIQYL	A.DPGLIQYL	NNFADPGM	NA	6	75.97	917.486	8	6.2	459.753	2	49.7	Y	Y	0.37	60	0.6	105000		110961	68856	153911	162596	114907	114670	72701	176575	329390	362179	199161	0.0170866	0.00512059	TRUE	1.04473	2.3986	0.874375	0.0314174	0.0667802	0.0554905
>TDP28|TDP28|generation1	HGTPKFAWDESNGA	HGTPKFAWDESNGA	HGTPKF.A	NA	TPKFAWDE	6	69.52	685.355	6	4	343.686	2	8.22	N	Y	0.41	4.3	0.7	421000		NA	431968	489435	569551	605539	514491	616548	513593	592614	NA	469688	0.0910761	0.0210517	TRUE	1.25142	1.14021	0.0402473	0.62599	0.00479134	0.478807
>TDP35|TDP35|generation1	IARQPWNLLKDDLG	IARQPWNMLKDDMG	W.NLLKDDLG	RQPWNMLK	NA	6	57.2	886.476	8	2.2	444.246	2	26.79	N	Y	0.76	22.46	1.5	4700000		1856035	NA	2859076	3255794	7189893	5638935	6031653	NA	5437091	5271397	5277762	0.0243919	0.00689653	TRUE	2.34525	2.26029	0.0679157	0.00313115	0.00721484	0.0082856
>TDP65|TDP65|generation3	WKPHDVLGSRGLYT	WKPHDVMGSRGLYT	D.VLGSRGLYT	KPHDVMGS	NA	5	70.6	964.534	9	5.9	483.277	2	21.53	N	Y	0.9	17.5	1.8	1990000		1670432	1943327	1834170	NA	2240637	2293685	2236778	1855387	1402424	1495640	1634779	0.00417961	0.00166135	TRUE	1.24288	0.879448	0.00562278	0.163411	0.00124766	0.207959
>TDP34|TDP34|generation1	SALLKIGEVARPLG	SAMMKIGEVARPLG	S.ALLKIGEVARPLG	XXXSAMMK	NA	1	83.52	1335.82	13	1.9	446.283	3	38.53	N	Y	0.58	5.93	3.1	16400000		9629547	9241365	7050773	17341566	19002874	12703483	22176601	22408057	18123636	21921389	14854079	0.00189285	0.000856288	TRUE	2.06076	2.23675	0.0130178	0.0248517	0.00205978	0.0473367
>TDP235|TDP235|GenScript	ALETGTIFLPVRHD	ALETGTIFLPVRHD	G.TIFLPVRHD	LETGTIFL	NA	5	72.47	1096.6	9	2.7	366.543	3	28.13	N	Y	0.61	12.45	1.4	345000		155453	337970	102396	NA	404166	540604	493238	398863	486174	497813	370107	0.0161012	0.00488695	TRUE	2.4135	2.20657	0.0264801	0.0192526	0.00347204	0.0386948
>TDP19|TDP19|generation1	DLFPGQHRISDAEL	DMFPGQHRISDAEL	DLFPGQHRISDAEL	NA	NA		105.51	1596.79	14	5.9	799.407	2	37.01	Y	Y	0.85	32.01	2.2	910000000		370115225	489000212	324674769	720865086	1238023047	1355038233	1510303030	644455714	868783838	1092403648	863030303	0.00181894	0.000834828	TRUE	3.05643	2.19761	0.0110802	0.0219275	0.00185251	0.0423198
>TDP222|TDP222|GenScript	QNALDASHQTHVLL	QNALDASHQTHVLL	D.ASHQTHVLL	NALDASHQ	NA	5	91.02	1004.54	9	2.6	335.855	3	17.27	N	Y	0.84	7.47	1.5	1780000		1517582	2038381	1802672	1385625	1871925	2272512	3221343	1021807	1452768	1026420	2024802	0.16469	0.0340862	TRUE	1.22486	0.773396	0.438675	0.316012	0.0352096	0.337344
>TDP52|TDP52|generation2	PSFNLYGYDLQTAK	PSFNMYGYDLQTAK	PSFNLYGYDLQTAK	NA	NA		132.41	1615.79	14	4.1	808.905	2	39.43	Y	Y	1.09	54.34	1.5	674000000		334086309	446753973	114363053	506645744	1179879926	931588785	944417338	659693193	486173737	710428950	706191142	0.0190819	0.00561231	TRUE	2.98468	2.14685	0.023885	0.0286057	0.00321034	0.0530988
>TDP193|TDP193|GenScript	DAWAPLVIKKESSI	DAWAPMVIKKESSI	W.APLVIKKESSI	XDAWAPMV	NA	3	92.16	1183.72	11	5.7	592.869	2	21.25	N	Y	0.84	7.05	1.4	80300000		75333187	79211697	74626738	78802115	91610869	95276126	103235903	69823505	87309899	58799176	73606527	0.0527722	0.0134406	TRUE	1.20736	0.947562	0.0494724	0.471527	0.00567186	0.419396
>TDP108|TDP108|generation1aar	KQDDLLSEQFTNLY	KQDDLMSEQFTNMY	KQDDLLSEQF.T	NA	SEQFTNMY	10	94.74	1221.59	10	6.1	611.805	2	32.36	N	Y	0.73	19.38	1.6	878000		627777	NA	622697	846676	700554	691634	749416	1846424	1278723	916446	879627	0.0285188	0.00787582	TRUE	1.19486	1.96774	0.0844231	0.108657	0.00863831	0.150789
>TDP237|TDP237|GenScript	ANLQILDPDNFKRE	ANMQILDPDNFKRE	ANLQILD.P	NA	QILDPDNF	7	55.6	785.428	7	6.6	393.724	2	33.89	N	Y	0.74	36.4	1.7	3200000		1255553	NA	2410831	3017772	4353643	5130796	6404450	NA	4458990	3548479	3759161	0.0258956	0.00729995	TRUE	2.57838	2.13955	0.0612901	0.0444165	0.0067204	0.074324
>TDP87|TDP87|generation1aar	VHSDAYVTELPKTN	VHSDAYVTELPKTN	H.SDAYVTELPKTN	XXVHSDAY	NA	2	122.8	1336.65	12	4.2	669.336	2	23.09	N	Y	0.95	12.18	2.4	6090000		6572548	6210197	5209334	7871711	4197650	7339790	8583874	5548235	5753535	4552904	4082797	0.213534	0.0427067	TRUE	1.16689	0.831094	0.440354	0.0720206	0.0352096	0.111643
>TDP100|TDP100|generation1aar	KHPLETVYADSSEW	KHPLETVYADSSEW	KHPLETVYADSSEW	NA	NA		94.25	1660.77	14	6.3	831.399	2	32.42	Y	Y	0.58	7.44	3	193000000		91491610	120401780	29317647	NA	266607483	265361654	279119294	146100531	169729293	219213886	148540793	0.0140417	0.00444655	TRUE	3.36257	2.12548	0.00221996	0.0299941	0.00071766	0.0542928
>TDP147|TDP147|GenScript	LRKDWGDIQFATAN	LRKDWGDIQFATAN	LRKDWGDIQFATAN	NA	NA		98.04	1633.82	14	5.5	817.922	2	32.39	Y	Y	0.94	50.55	1.8	176000000		73477152	135187964	39251726	125811359	241081235	251952421	267648638	181953421	151030303	182556046	174265734	0.0158759	0.00485912	TRUE	2.68183	2.08681	0.0271148	0.0159188	0.00353057	0.0329021
>TDP48|TDP48|generation2	ASLRIYIEPETFDK	ASMRIYIEPETFDK	Y.IEPETFDK	MRIYIEPE	NA	6	84.95	977.471	8	5.4	489.745	2	15.98	N	Y	0.86	17.44	1.6	968000		508772	609402	1007946	795672	NA	832784	831623	976991	1228380	828467	1784149	0.110758	0.024816	TRUE	1.15707	1.69957	0.50691	0.0925421	0.0400192	0.133089
>TDP235|TDP235|GenScript	ALETGTIFLPVRHD	ALETGTIFLPVRHD	ALETGTIFLPVR.H	NA	LPVRHDXX	12	81.17	1315.75	12	1.5	658.883	2	44.82	N	Y	0.36	60	1.2	85600		85495	106703	108219	152444	119351	143304	46647	310128	222949	145898	160988	0.0788222	0.0186169	TRUE	1.15276	2.09699	0.620589	0.0513692	0.0482823	0.0845789
>TDP33|TDP33|generation1	GGLLDHFYTSQIPA	GGLLDHFYTSQIPA	GGLLDHFYTSQIPA	NA	NA		106.08	1517.75	14	6.4	759.888	2	48.48	Y	Y	0.57	8.19	2.3	14400000		7784429	8639356	5112416	3289797	15315749	8680714	5697092	13265570	47178990	8724566	40164103	0.073224	0.0175221	TRUE	1.14865	3.80754	0.752619	0.0714607	0.0578344	0.111367
>TDP35|TDP35|generation1	IARQPWNLLKDDLG	IARQPWNMLKDDMG	IARQPWNLLKDDLG	NA	NA		111.1	1637.89	14	6.1	819.957	2	44.04	Y	Y	0.35	3.63	2.5	100000000		48366090	82168934	33436655	36808323	201373737	109391107	91956425	85688409	70480808	164960282	125305361	0.240801	0.0468773	TRUE	2.01039	2.04198	0.247767	0.0426624	0.0208788	0.0718673
>TDP135|TDP135|GenScript	GNGTFPTKLDELQF	GNGTFPTKLDELQF	N.GTFPTKLDELQF	XXGNGTFP	NA	2	63.97	1394.71	12	5.1	698.365	2	46.58	N	Y	1.21	36.11	1.7	10200000		5928394	8438686	3997861	NA	10791931	11362560	11279478	14520421	9982384	14076611	11036830	0.0100204	0.00338461	TRUE	1.82053	2.02626	0.0179898	0.0142341	0.00258474	0.0300596
>TDP219|TDP219|GenScript	HNLFRLQDEQATVG	HNLFRLQDEQATVG	F.RLQDEQATVG	HNLFRLQD	NA	4	85.93	1115.56	10	4.4	558.788	2	10.49	N	Y	0.58	6.89	2.4	157000		NA	132019	204497	NA	NA	232191	186398	312816	369665	NA	325296	0.028758	0.00791887	TRUE	1.24389	1.99649	0.439433	0.0173113	0.0352096	0.0350348
>TDP86|TDP86|generation1aar	LPNGQLIRWHFSEN	LPNGQMIRWHFSEN	LPNGQLIR.W	NA	QMIRWHFS	8	62.92	909.54	8	3.1	455.779	2	22.37	N	Y	1.24	36.45	1.2	7840000		3264438	5840542	4530909	8398758	13131837	7763240	6863276	7349843	11061172	8651250	8962238	0.0106287	0.00355538	TRUE	1.98871	1.98142	0.0519217	0.040126	0.00588237	0.0681437
>TDP139|TDP139|GenScript	WLAKEDQFPVRPTE	WLAKEDQFPVRPTE	W.LAKEDQFPVRPTE	XXXWLAKE	NA	1	133.59	1528.79	13	5.1	765.405	2	21.37	N	Y	0.81	13.18	1.8	60200000		41706199	39922695	36586485	59250350	56157746	48767261	55441504	80400108	86015354	71556105	69457343	2.66859e-05	2.41444e-05	TRUE	1.39333	1.95044	0.00306239	0.00223432	0.000933656	0.00614289
>TDP230|TDP230|GenScript	AHLFNALTWPSGHN	AHLFNAMTWPSGHN	A.HLFNALTWPSGHN	XXXAHLFN	NA	1	108.69	1492.72	13	5.6	498.584	3	40.35	N	Y	0.89	36.7	1.6	13300000		6998344	8502056	11702829	13601228	10820293	10162787	14529498	15327111	22582626	17449132	14522145	0.00903451	0.00310971	TRUE	1.35408	1.92664	0.118678	0.0213701	0.0113259	0.0415191
>TDP110|TDP110|generation1aar	THATPGIHDVLLRP	THATPGIHDVLLRP	H.ATPGIHDVLLRP	XXTHATPG	NA	2	76.25	1287.73	12	6.3	430.253	3	31.07	N	Y	0.52	4.35	0.7	1330000		933476	795285	840762	1275115	1035231	1418556	1548539	1855387	1812364	1297688	1385828	0.0033094	0.00136101	TRUE	1.5404	1.85383	0.0183902	0.0130863	0.00262218	0.0284605
>TDP97|TDP97|generation1aar	PPNRDEGWALQHTF	PPNRDEGWALQHTF	W.ALQHTF	DEGWALQH	NA	8	63.05	715.365	6	3	358.691	2	14.22	N	Y	0.86	6.26	1.6	39500000		32098488	41295698	47005153	41908784	40274747	47144039	45404680	32088337	37541818	28446484	45143124	0.240609	0.0468773	TRUE	1.08845	0.892155	0.424283	0.356245	0.0342901	0.353886
>TDP145|TDP145|GenScript	TVLISLHRNWRAQH	TVMISMHRNWRAQH	TVLISLHRN.W	NA	MHRNWRAQ	9	79.3	1051.61	9	5.2	526.817	2	23.51	N	Y	1.09	12.22	1.3	8720000		7314962	9737758	12938532	9435852	8806556	11927159	12139778	4589170	9809778	6957658	5294359	0.0672528	0.0163821	TRUE	1.05804	0.666468	0.745969	0.0995461	0.0574411	0.140828
>TDP83|TDP83|generation1aar	APSLIAKWVGFEPH	APSLIAKWVGFEPH	A.PSLIAKWVGFEPH	XXXAPSLI	NA	1	101.94	1479.79	13	3.6	494.272	3	44.35	N	Y	0.84	15.62	2.1	43300000		25329419	32212757	13544268	26862425	24108123	61329595	60603299	40782663	46603636	43476199	44396270	0.109914	0.0246851	TRUE	1.82422	1.84907	0.192376	0.00333744	0.0169345	0.0086073
>TDP197|TDP197|GenScript	WEIRDLKNLAPAND	WEIRDMKNLAPAND	W.EIRDLKNLAPAND	XXXWEIRD	NA	1	119.44	1467.77	13	2.9	734.893	2	23.03	N	Y	1.16	30.93	1.6	21300000		11027032	17320958	12066271	15386389	19286499	24630643	28772229	18822768	28048485	26100382	25061072	0.0229885	0.00655829	TRUE	1.63449	1.81927	0.0767791	0.00523821	0.00799821	0.012937
>TDP57|TDP57|generation2	GRDLHTVTAESLLS	GRDLHTVTAESLMS	R.DLHTVTAESLLS	XXGRDLHT	NA	2	93.89	1284.66	12	2.6	643.337	2	38.16	N	Y	0.76	13.69	3.6	2510000		1495746	1774342	814110	1674651	2765344	3676953	3995612	1900203	2488404	2646696	2838042	0.0345662	0.00930253	TRUE	2.22428	1.81309	0.0530967	0.0132742	0.00594764	0.0286554
>TDP33|TDP33|generation1	GGLLDHFYTSQIPA	GGLLDHFYTSQIPA	GGLLDHF.Y	NA	LDHFYTSQ	7	52.62	757.376	7	1	379.696	2	32.74	N	Y	0.79	13.37	2.2	2070000		1299225	1182895	2120078	1479134	2708619	1827890	1605892	2222879	3567192	1869550	3443823	0.0814002	0.0190939	TRUE	1.24205	1.80948	0.407187	0.0387815	0.0330509	0.0664826
>TDP9|TDP9|generation1	NLSEDWAFKPTGPL	NLSEDWAFKPTGPM	W.AFKPTGPL	SEDWAFKP	NA	6	93.61	829.47	8	3.7	415.744	2	24.99	N	Y	1.39	28.49	1.2	15200000		9367518	12357025	7268838	10880982	22689999	21595922	15389797	NA	17835960	16715975	17675524	0.0396637	0.0104668	TRUE	1.82516	1.80136	0.0716506	0.00243168	0.00754746	0.006623
>TDP64|TDP64|generation3	HRRVYLTSPKAPES	HRRVYLTSPKAPES	R.RVYLTSPKAPES	XXHRRVYL	NA	2	106.64	1346.72	12	2.2	449.915	3	17.61	N	Y	0.81	12.24	1.5	1100000		772984	691782	828648	952086	1177044	1058624	1003682	1245888	1510303	1202377	1535198	0.000316428	0.000206917	TRUE	1.3707	1.79659	0.00778953	0.00154541	0.00148507	0.00454927
>TDP9|TDP9|generation1	NLSEDWAFKPTGPL	NLSEDWAFKPTGPM	E.DWAFKPTGP.L	NLSEDWAF	PTGPMXXX	4 ; 13	53.1	1017.49	9	0.1	509.753	2	15.87	N	Y	0.91	6.82	2.1	1990000		1823281	2439720	2689470	2558731	2339906	1750258	2399279	1801608	2186343	1085072	1750956	0.162938	0.0337973	TRUE	0.976075	0.736139	0.860717	0.0653315	0.0658712	0.102916
>TDP83|TDP83|generation1aar	APSLIAKWVGFEPH	APSLIAKWVGFEPH	W.VGFEPH	IAKWVGFE	NA	8	76.64	684.323	6	3.7	343.17	2	13.8	N	Y	0.46	2.83	2.6	4440000		2663956	NA	2641011	2720246	5332150	5794200	4875029	3576326	4430222	4633551	6348252	0.102906	0.0235569	TRUE	1.76454	1.78968	0.117623	0.0296208	0.0113099	0.0539522
>TDP12|TDP12|generation1	VLFLREKQYDPVSL	VMFLREKQYDPVSL	VLFLREKQ.Y	NA	REKQYDPV	8	64.4	1031.61	8	3.7	344.879	3	22.78	N	Y	0.97	8.46	2.1	3610000		3209849	3252960	NA	3196289	3332594	2590099	2991929	3325356	6199434	3658452	4049604	0.112463	0.0250797	TRUE	0.93697	1.33323	0.449201	0.214721	0.0358405	0.247335
>TDP68|TDP68|generation3	SFIEPDVSQVKHLE	SFIEPDVSQVKHME	F.IEPDVSQVKHLE	XXSFIEPD	NA	2	64.84	1392.72	12	5	465.251	3	23.07	N	Y	1.16	41.22	1.7	26900000		14848280	17320958	13883481	26947433	27511623	37192976	37375221	26441507	28192323	26613592	26222844	0.000179554	0.000127296	TRUE	2.1013	1.75023	0.00500375	0.0291074	0.0011876	0.0534124
>TDP213|TDP213|GenScript	QLELHEPLYGVNIE	QLEMHEPLYGVNIE	QLELHEPL.Y	NA	HEPLYGVN	8	53.72	977.518	8	8.9	489.771	2	31.53	Y	Y	0.94	33.78	1.8	1770000		990249	1172333	1676679	1411127	2269000	1658510	1558097	2249769	2056889	1576287	2813147	0.0513586	0.0131158	TRUE	1.34728	1.69878	0.175324	0.026957	0.0155797	0.0504634
>TDP165|TDP165|GenScript	IEPPWVDSHAKRNL	IEPPWVDSHAKRNM	IEPPWVD.S	NA	PWVDSHAK	7	76.31	854.417	7	2.5	428.217	2	37.8	N	Y	0.66	6.09	2.8	2360000		1735939	1806027	1090326	1844667	3006425	NA	4148554	1864350	2732929	3203895	2414825	0.0781731	0.0185198	TRUE	1.94281	1.65404	0.107134	0.0307789	0.0104896	0.0546942
>TDP38|TDP38|generation1	EAWLTFIVPPRSAG	EAWMTFIVPPRSAG	W.LTFIVPPRSAG	XEAWMTFI	NA	3	88.39	1156.66	11	8.3	579.342	2	37.09	N	Y	1.21	22.26	2.2	13500000		11245389	10044043	7002314	7166147	22406374	17149703	11948600	11921086	18842828	14003295	16181818	0.231013	0.0456027	TRUE	1.55533	1.61573	0.250556	0.0128542	0.0210198	0.0281659
>TDP223|TDP223|GenScript	VYHKWDTQDPNLDH	VYHKWDTQDPNLDH	VYHKWDTQDPNLD.H	NA	PNLDHXXX	13	58.85	1629.74	13	4.5	544.257	3	18.48	N	Y	0.52	2.84	2	1970000		4170620	1182895	NA	1538639	1446487	3288791	2141189	1174182	706246	997093	1518601	0.152648	0.0321543	TRUE	0.785942	0.410583	0.634165	0.200744	0.0491347	0.237815
>TDP77|TDP77|generation1aar	RDLVDHIGPTAAYH	RDLVDHIGPTAAYH	RDLVDHIG.P	NA	DHIGPTAA	8	81.07	923.482	8	5.4	462.751	2	16.47	N	Y	0.99	3.59	1.5	985000		1019727	1048763	1749367	994590	930290	1058624	1003682	876603	1080226	648844	987506	0.16745	0.034507	TRUE	0.783264	0.705863	0.230277	0.187137	0.0197155	0.225442
>TDP57|TDP57|generation2	GRDLHTVTAESLLS	GRDLHTVTAESLMS	GRDLHTVTAESLLS	NA	NA		104.33	1497.78	14	6.1	500.27	3	33.24	Y	Y	0.59	4.37	2.1	2010000000		1397485214	1499741471	1044289742	1946675763	2056281121	2590099122	2752957422	1918129665	2157575758	1994186525	1867132867	0.00257413	0.00110154	TRUE	1.77838	1.51027	0.0111471	0.0402181	0.00185251	0.0681437
>TDP181|TDP181|GenScript	LNLKWTRVLFDGYQ	LNMKWTRVLFDGYQ	LNLKWTR.V	NA	KWTRVLFD	7	64.33	929.545	7	7	310.858	3	23.38	Y	Y	0.37	60	2.2	68000		144374	91691	104273	100642	161174	115357	151680	156856	119961	191354	190033	0.147199	0.0313411	TRUE	1.16543	1.45048	0.425386	0.0381979	0.0343053	0.0658696
>TDP204|TDP204|GenScript	WLDLSPTPFNIGYK	WMDLSPTPFNIGYK	D.LSPTPFNIGYK	XWMDLSPT	NA	3	92.82	1235.65	11	3.2	618.837	2	36.19	N	Y	0.97	15.26	2.2	2310000		2008885	1806027	1962586	2150694	2283181	2371317	2752957	2429033	2804848	2302112	2348438	0.0149889	0.00465709	TRUE	1.24078	1.28314	0.0348925	0.010907	0.00434708	0.0244508
>TDP134|TDP134|GenScript	GEWHWPSLNKVGQA	GEWHWPSMNKVGQA	P.SLNKVGQA	WHWPSMNK	NA	6	55.17	815.45	8	4.2	408.734	2	8.71	N	Y	0.73	14.45	1.7	262000		NA	294668	276216	NA	426856	465089	492282	349566	NA	NA	348531	0.0017288	0.000809046	TRUE	1.61647	1.22284	0.00619766	0.0204597	0.00131306	0.040017
>TDP203|TDP203|GenScript	WWYHYGPTVNKQLR	WWYHYGPTVNKQLR	W.YHYGPTVNKQLR	XXWWYHYG	NA	2	126.04	1474.77	12	4.5	492.599	3	12.98	N	Y	0.51	2.05	2.4	2690000		NA	3464192	6881167	3646829	2453356	3895735	2686045	2115321	2934303	NA	3950023	0.232116	0.0456027	TRUE	0.61293	0.579947	0.163064	0.247521	0.014594	0.275323
>TDP68|TDP68|generation3	SFIEPDVSQVKHLE	SFIEPDVSQVKHME	SFIEPDVSQVKH.L	NA	QVKHMEXX	12	104.93	1384.7	12	7.2	462.577	3	24.15	N	Y	0.9	12.59	1.5	5510000		5895641	5175164	4991269	6681603	NA	6866939	7035336	4884956	4430222	4604225	4157483	0.000233635	0.000160836	TRUE	1.28152	0.844079	0.00687567	0.0304788	0.00141669	0.0544932
>TDP51|TDP51|generation2	VSPAPTYGRLWIHK	VSPAPTYGRLWIHK	V.SPAPTYGRLWIHK	XXXVSPAP	NA	1	88.11	1524.82	13	4.5	382.214	4	24.31	N	Y	0.55	21.29	2.6	117000000		NA	31473448	35375012	16406481	15741187	NA	21029536	6265293	28480000	16642660	7186387	0.154478	0.0323895	TRUE	0.530326	0.438113	0.00904087	0.15383	0.00162997	0.199888
>TDP51|TDP51|generation2	VSPAPTYGRLWIHK	VSPAPTYGRLWIHK	VSPAPTYGRL.W	NA	YGRLWIHK	10	101.11	1059.57	10	4	530.795	2	22.43	N	Y	0.73	5.82	2.3	5990000		5742791	5819419	NA	8840798	6466650	6154132	7169160	4158935	5278869	3475163	4016410	0.0058351	0.00217386	TRUE	1.23812	0.7321	0.200894	0.0446309	0.0175198	0.074324
>TDP16|TDP16|generation1	SLQFNVKSHPEELV	SMQFNVKSHPEELV	K.SHPEELV	FNVKSHPE	NA	7	91.53	809.392	7	3.1	405.704	2	14.38	N	Y	0.34	4.82	2.9	190000		596115	337970	329521	613755	137206	101549	149383	101469	151179	266869	80887	0.116686	0.0257794	TRUE	0.594663	0.356363	0.338398	0.0114087	0.0276469	0.0253804
>TDP237|TDP237|GenScript	ANLQILDPDNFKRE	ANMQILDPDNFKRE	ANLQILDPDNFKRE	NA	NA		121.97	1671.86	14	7	836.942	2	36.48	Y	Y	0.4	0.83	3	1080000000		1190046002	1214579360	1010368498	199768037	181519989	NA	249486766	1496858196	1697292929	NA	1419020979	2.12776e-06	2.99891e-06	TRUE	0.184707	1.35086	0.000162134	0.081377	0.000253076	0.121526

## Sheet: Blood fed 6h
Protein	MatchSequence	RealSequence	Annotated_Sequence	N-term	C-term	Cleave_Loc	X.10lgP	Mass	Length	ppm	m.z	z	RT	Used	Candidate	Quality	Significance	Avg..ppm	Avg..Area		6hBF_0000_2	6hBF_0000_3	6hBF_0000_4	6hBF_0060_1	6hBF_0015_2	6hBF_0015_3	6hBF_0015_4	6hBF_0060_1	6hBF_0060_2	6hBF_0060_3	6hBF_0060_4		Anova p-value	q-value	Significant	foldchange 1	foldchange 2	t-test_pvalue 1	t-test_pvalue 2	t-test_qvalue 1	t-test_qvalue 2
>TDP161|TDP161|GenScript	RNLEFKHDWYGTPL	RNMEFKHDWYGTPL	RNLEFKHDWYGTPL	NA	NA		100.71	1774.88	14	7.1	888.453	2	33.09	Y	Y	0.56	60	2	1270000000		308473	272231	266382	2226580296	888093467	2578135943	2073696970	8545957	249710545	48752631	303886460		1.64525e-05	1.80728e-05	TRUE	6876.37	540.88	0.00655375	0.498629	0.00246466	0.304586
>TDP45|TDP45|generation2	GSQVFSWLNHYHRK	GSQVFSWLNHYHRK	GSQVFSWLNHYHRK	NA	NA		108.02	1757.88	14	0.3	879.945	2	26.15	Y	Y	0.43	60	2.4	704000000		159311	298379	159440	878167801	560814578	1357540404	1395757576	NA	179530457	28133239	96375420		1.13697e-06	2.64491e-06	TRUE	5094.89	492.666	0.00692728	0.670711	0.00254637	0.351411
>TDP195|TDP195|GenScript	WGVLHDHESKYFLQ	WGVMHDHESKYFMQ	WGVLHDHESKYFLQ	NA	NA		119.65	1757.85	14	4.2	879.937	2	33.19	Y	Y	0.68	22.26	3.3	642000000		188302	325977	436673	946154986	632355441	1065788300	1400742424	NA	7834056	2428895	13783422		9.32436e-07	2.3989e-06	TRUE	3190.26	25.2866	0.00298659	0.450774	0.00155411	0.287962
>TDP101|TDP101|generation1aar	LEFHWRILQGKKAP	MEFHWRIMQGKKAP	LEFHWRILQGKKAP	NA	NA		75.07	1721.97	14	3.3	861.997	2	30.25	Y	Y	0.54	60	0.8	222000000		162134	186509	176514	395458791	194887177	375109848	422715152	261908	164382	273639	35055474		0.000415901	0.000168923	TRUE	1982.51	51.0639	0.00236309	0.398976	0.00134336	0.272926
>TDP178|TDP178|GenScript	YWLSTHLAGKRRDW	YWMSTHLAGKRRDW	YWLSTHLAGKRRDW	NA	NA		62.99	1787.92	14	3.2	894.971	2	24.18	Y	Y	0.61	60	2.3	266000000		251012	320700	227439	183565398	69814014	442391456	757696970	191728	216012	184873	172541		4.41217e-07	1.57967e-06	TRUE	1364.07	0.718094	0.10089	0.355187	0.015716	0.257189
>TDP181|TDP181|GenScript	LNLKWTRVLFDGYQ	LNMKWTRVLFDGYQ	LNLKWTRVLFDGYQ	NA	NA		84.07	1751.94	14	4.5	876.979	2	48.12	Y	Y	0.34	60	2.1	195000000		152997	190025	277525	40735655	60028540	281034680	722803030	1333102	6642627	2149310	NA		0.000156837	7.8963e-05	TRUE	1335.03	16.3163	0.201273	0.588899	0.0276017	0.329516
>TDP109|TDP109|generation1aar	TPHHVNWYKRAPNQ	TPHHVNWYKRAPNQ	TPHHVNWYKRAPNQ	NA	NA		87.74	1746.87	14	0.5	874.443	2	8.94	N	Y	0.48	11.2	2.8	154000000		237182	144738	233549	289512095	3050766	241142045	311054545	29885663	100373846	34249160	59474921		0.00106467	0.000354845	TRUE	1029.41	272.943	0.0535055	0.830842	0.0097971	0.400073
>TDP75|TDP75|generation3	NFLAFLKWHEGQYE	NFMAFMKWHEGQYE	NFLAFLKWHEGQYE	NA	NA		78.62	1780.86	14	3.1	891.439	2	46.96	Y	Y	0.46	60	2.5	126000000		329736	196521	236558	46457909	32727889	191127399	468575758	229434	685480	183971	319944		1.29081e-05	1.55972e-05	TRUE	726.476	1.39499	0.18396	0.359838	0.0256961	0.258503
>TDP127|TDP127|GenScript	GFSIHEWELDTQKW	GFSIHEWELDTQKW	GFSIHEWELDTQKW	NA	NA		100.11	1774.83	14	3.7	888.426	2	43.66	Y	Y	0.47	10.27	1.9	349000000		715170	628190	945127	254951942	140614799	607320707	1031863636	2031554	23665378	2883220	124810510		0.000743125	0.000271077	TRUE	666.844	50.2703	0.0854219	0.723298	0.013753	0.365589
>TDP94|TDP94|generation1aar	LHSPWTLANFLRGP	MHSPWTMANFLRGP	LHSPWTLANF.L	NA	MANFLRGP	10	92.08	1184.6	10	5.6	593.309	2	48.28	N	Y	0.46	60	1.1	53800000		164623	238108	151013	100847657	90453964	85143981	35442273	59435533	16157741	76885870	NA		4.99196e-06	7.79267e-06	TRUE	422.426	275.36	0.00628654	0.479874	0.00239177	0.299277
>TDP150|TDP150|GenScript	TDHRSHVGLYWTLN	TDHRSHVGMYWTLN	TDHRSHVGLYWTLN	NA	NA		71.03	1697.83	14	3	849.923	2	31.09	Y	Y	0.41	9.83	2.2	325000000		NA	1719032	669964	323505687	227779528	507886827	882318182	16084531	55980861	11882362	55025155		7.27317e-05	4.44983e-05	TRUE	406.34	29.086	0.0892616	0.45375	0.0141685	0.288569
>TDP187|TDP187|GenScript	LDQIYKLSNWFFEQ	MDQIYKLSNWFFEQ	LDQIYKLSNWFFEQ	NA	NA		81.45	1829.9	14	5.4	915.962	2	59.59	Y	Y	0.45	60	1.9	72100000		323009	271811	202782	19999563	17844100	83357744	296100000	357621	380278	702457	1085309		6.98885e-05	4.30312e-05	TRUE	392.396	2.37493	0.238373	0.390489	0.0316722	0.269143
>TDP145|TDP145|GenScript	TVLISLHRNWRAQH	TVMISMHRNWRAQH	TVLISLHRNWRAQH	NA	NA		84.12	1729.95	14	5.5	346.999	5	22.68	Y	Y	0.86	30.35	2.8	590000000		7500932	304929	146785	634547056	437468263	1131283670	1335939394	NA	72791440	1656541	232256080		0.0043513	0.00102042	TRUE	333.779	38.5663	0.0162572	0.777137	0.00423757	0.383175
>TDP146|TDP146|GenScript	TWRGVSWNSEDILT	TWRGVSWNSEDILT	T.WRGVSWNSEDILT	XXXTWRGV	NA	1	87.21	1561.75	13	4.4	781.887	2	41.38	N	Y	0.89	60	1.1	49900000		278180	222534	192128	50197205	29685346	84548569	133593939	NA	3819102	NA	13349298		5.24173e-05	3.50424e-05	TRUE	322.611	37.1695	0.0396714	0.837933	0.00772303	0.401986
>TDP194|TDP194|GenScript	PQLIGHVKLFRFNW	PQMIGHVKLFRFNW	PQLIGHVKLFR.F	NA	KLFRFNWX	11	66.46	1306.79	11	4.8	327.706	4	30.34	Y	Y	0.73	60	1.4	61800000		189443	213472	318670	75919023	101966287	55849689	43667273	54230726	90581276	118648876	91925654		2.02989e-08	2.87835e-07	TRUE	288.326	369.381	0.00592959	0.023432	0.00230072	0.0632352
>TDP24|TDP24|generation1	LGWHALFRKYPILA	LGWHAMFRKYPIMA	L.FRKYPILA	WHAMFRKY	NA	6	63.7	1006.6	8	2.2	504.307	2	23.79	N	Y	1.1	60	2.5	53100000		196840	230948	313656	55239588	88809347	49300152	30158333	109300938	6234603	132628125	56327526		8.67138e-05	5.23896e-05	TRUE	226.087	308.005	0.0120025	0.095282	0.00346187	0.122808
>TDP173|TDP173|GenScript	FNEYALWRLDIIPE	FNEYAMWRLDIIPE	FNEYALWRLDIIPE	NA	NA		70.3	1777.9	14	5.7	889.964	2	62.99	Y	Y	0.41	60	2.1	67100000		144740	180843	240851	31500729	27218420	NA	59319697	1180316	1065758	772354	465597		1.46446e-06	3.27054e-06	TRUE	208.389	4.6131	0.017672	0.396611	0.00446492	0.272392
>TDP220|TDP220|GenScript	HEQEYFRLIRWAVL	HEQEYFRMIRWAVL	HEQEYFRLIR.W	NA	RMIRWAVL	10	85.17	1389.72	10	5.1	348.438	4	25.1	N	Y	0.61	60	0.8	39200000		274749	156504	288875	60621906	58548384	45429971	32949848	36097852	43576938	50500037	36466375		6.50404e-09	2.87835e-07	TRUE	205.745	173.554	0.0013225	0.139853	0.000897995	0.152328
>TDP175|TDP175|GenScript	YQLLTLNEIFRKWH	YQLLTMNEIFRKWH	YQLLTLNEIFRKWH	NA	NA		83.82	1860	14	2.5	466.01	4	51.09	Y	Y	0.56	60	0.8	130000000		234216	246419	245215	24645354	14719327	100624705	NA	161363	267712	266302	157871		1.3744e-05	1.56304e-05	TRUE	192.863	0.881637	0.162269	0.353834	0.0231652	0.257189
>TDP140|TDP140|GenScript	EEPLLKHWFAWDQN	EEPMLKHWFAWDQN	EEPLLKHWFAWDQN	NA	NA		79.67	1811.86	14	3.8	906.942	2	48	Y	Y	0.81	60	4	33500000		219672	300946	254264	14277309	5673930	31140072	140074242	280609	187191	319171	3581519		0.00144795	0.000442937	TRUE	185.027	4.22821	0.254425	0.486358	0.033437	0.30062
>TDP226|TDP226|GenScript	FSLSKLNPVSQVLH	FSLSKMNPVSQVLH	K.LNPVSQVLH	SLSKMNPV	NA	5	69.66	1005.56	9	2.8	503.789	2	30.34	N	Y	1.4	60	2.4	31600000		221111	255582	162063	36486456	38155127	19410446	12312576	82605317	48962852	90515637	52094822		1.67955e-07	8.19839e-07	TRUE	124.889	321.929	0.0172992	0.00531542	0.00440489	0.0405461
>TDP181|TDP181|GenScript	LNLKWTRVLFDGYQ	LNMKWTRVLFDGYQ	LNLKWTR.V	NA	KWTRVLFD	7	65.41	929.545	7	4.6	310.857	3	23.15	N	Y	1.37	60	1.4	29600000		267781	194192	151033	35636616	40293130	40368965	24126667	38952101	23991797	53121146	31365424		1.79726e-08	2.87835e-07	TRUE	171.808	180.378	0.000584207	0.0424673	0.000569719	0.0803147
>TDP41|TDP41|generation1	NAKHYSRQWWELFG	NAKHYSRQWWEMFG	NAKHYSRQWWELFG	NA	NA		81.8	1820.87	14	2.7	911.447	2	40.84	Y	Y	0.35	10.03	1	153000000		213873	206503	3190303	117277893	2022880	153616414	538363636	1746129	825840	620329	NA		0.0176475	0.00308232	TRUE	168.517	0.884127	0.203177	0.434667	0.0277855	0.281999
>TDP233|TDP233|GenScript	HPTKSFGDILELLY	HPTKSFGDIMEMLY	HPTKSFGDILELLY	NA	NA		69.08	1631.86	14	5.7	544.962	3	59.3	Y	Y	0.39	10.45	1.8	188000000		1700616	857394	2372788	92349259	64057853	259599832	667969697	4869013	13595352	119523	42761166		0.0126498	0.00234256	TRUE	164.878	9.3309	0.162854	0.727604	0.0232121	0.366329
>TDP54|TDP54|generation2	ESIEYKGKPTRWQR	ESIEYKGKPTRWQR	ESIEYKGKPTRWQ.R	NA	TRWQRXXX	13	92.91	1620.83	13	4	406.215	4	14.73	N	Y	0.86	60	2.5	26200000		254816	268707	223907	44758230	NA	40785753	28214242	36097852	NA	37569232	38311400		2.08432e-08	2.87835e-07	TRUE	152.199	149.818	0.00164497	0.10602	0.00103103	0.130973
>TDP189|TDP189|GenScript	PETGHWLLLHFQED	PETGHWLMMHFQED	PETGHWLLLHFQED	NA	NA		101.36	1720.82	14	5.7	574.617	3	45.1	Y	Y	0.55	11.38	3.7	324000000		5952156	151317	NA	154670845	125813241	401307997	1166454545	5557390	12926193	4385989	NA		0.00480697	0.00109335	TRUE	151.409	2.49798	0.276066	0.415339	0.0358951	0.278332
>TDP202|TDP202|GenScript	DHNQIRYRWAETLW	DHNQIRYRWAETMW	DHNQIRYRWAETLW	NA	NA		60.84	1886.92	14	3.6	472.738	4	38.74	Y	Y	0.52	60	2.2	23000000		303455	315780	137888	29121177	3026096	68472433	41723182	263179	199707	214861	228604		0.000116679	6.40848e-05	TRUE	141.004	0.897824	0.0795994	0.354334	0.0131249	0.257189
>TDP208|TDP208|GenScript	NLRPFKHDVQVLLE	NMRPFKHDVQVMLE	NLRPFKHDVQVLLE	NA	NA		89.83	1706.95	14	4.9	427.746	4	53.53	Y	Y	0.31	8.99	1.6	813000000		NA	7534031	9411394	883833400	800928738	1375402778	1645000000	30389354	136932776	237647233	246365094		0.000225019	0.000105591	TRUE	138.833	19.2186	0.0180001	0.60809	0.00449434	0.335418
>TDP11|TDP11|generation1	PVIWTHNAGLSFLL	PVIWTHNAGMSFMM	PVIWTHNAGLSFLL	NA	NA		89.98	1566.86	14	3.2	784.438	2	61.47	Y	Y	0.39	10.19	3	92600000		491964	183871	244483	35523304	33467967	NA	56827273	1467420	3264190	683236	3103983		4.46402e-05	3.10447e-05	TRUE	136.712	6.9423	0.00507445	0.459115	0.00205028	0.289923
>TDP162|TDP162|GenScript	IPTNIRASVPQLWW	IPTNIRASVPQLWW	IPTNIRASVPQLWW	NA	NA		79.95	1679.91	14	3	840.967	2	54.49	Y	Y	0.31	9.35	1.4	271000000		6483599	1254257	1056788	118411013	61590927	419765783	962075758	972124	7523958	2079413	NA		0.00114694	0.000376026	TRUE	133.193	1.20249	0.172918	0.446423	0.0243624	0.286264
>TDP232|TDP232|GenScript	HWAFRSRYHGPLAH	HWAFRSRYHGPLAH	HWAFR.S	NA	WAFRSRYH	5	66.95	715.355	5	4.1	358.687	2	16.53	Y	Y	0.56	60	0.8	20800000		194251	211485	183434	26345034	28369652	27686679	21185606	28878282	25297473	9977689	22357361		4.98206e-08	4.37818e-07	TRUE	131.864	110.126	4.20174e-05	0.10193	0.000132528	0.127964
>TDP233|TDP233|GenScript	HPTKSFGDILELLY	HPTKSFGDIMEMLY	P.TKSFGDILELLY	XXHPTKSF	NA	2	85.56	1397.74	12	4.5	699.883	2	63.76	N	Y	0.39	9.98	1.1	26300000		293053	283343	302939	7195310	6915617	38761351	97703030	570850	2072761	297059	5220335		0.00273014	0.000725548	TRUE	128.428	6.96066	0.199656	0.991987	0.0274184	0.443945
>TDP117|TDP117|generation2aar	HHFTQRAGILKLLP	HHFTQRAGILKLMP	HHFTQRAGIL.K	NA	AGILKLMP	10	78.64	1178.63	10	4.9	393.886	3	20.19	N	Y	0.84	60	1.6	21400000		141559	303712	188359	29744393	37579511	21613472	17147879	46675362	10641260	NA	34512819		9.43529e-06	1.28462e-05	TRUE	125.568	144.926	0.00437917	0.123509	0.00188628	0.143414
>TDP13|TDP13|generation1	GLYYKRFLAHWVGI	GMYYKRFMAHWVGI	R.FLAHWVGI	YYKRFMAH	NA	6	58.3	941.512	8	0.4	471.763	2	44.01	N	Y	0.85	60	1.9	19000000		265242	307047	176108	28611274	30589886	2994925	18344242	32907809	NA	38792416	40807610		0.000134808	7.19971e-05	TRUE	80.7128	150.332	0.0447514	0.0173056	0.00848002	0.0557623
>TDP112|TDP112|generation1aar	PHWQRVIFFRLNTP	PHWQRVIFFRLNTP	PHWQRVIF.F	NA	RVIFFRLN	8	80.67	1081.58	8	3.9	361.536	3	32.78	N	Y	0.63	60	2.5	18500000		220772	289984	146058	26571658	33961352	25185947	22880455	8898540	3819102	7496372	16713755		1.144e-06	2.64491e-06	TRUE	124.007	42.1669	0.000218077	0.745224	0.000343921	0.373256
>TDP24|TDP24|generation1	LGWHALFRKYPILA	LGWHAMFRKYPIMA	LGWHALFR.K	NA	AMFRKYPI	8	80.45	998.545	8	5	500.282	2	33.84	N	Y	0.55	60	1.9	21200000		259932	135504	280043	30254297	33139043	25662277	19839697	9603708	33294739	17107106	21923237		4.82454e-07	1.59231e-06	TRUE	120.909	90.9674	0.000535602	0.206414	0.000557128	0.190032
>TDP18|TDP18|generation1	YLDSIRHQGPFWLL	YMDSIRHQGPFWML	D.SIRHQGPFWLL	XYMDSIRH	NA	3	87.1	1352.74	11	7.3	451.922	3	47.26	N	Y	0.51	60	2.3	21500000		328902	281642	197336	28327994	13568095	28460715	55331818	NA	7980945	NA	7141332		2.4227e-05	2.14857e-05	TRUE	116.684	28.0777	0.0292328	0.980252	0.00621373	0.441493
>TDP15|TDP15|generation1	ALTDRGWYLAIQAV	AMTDRGWYLAIQAV	ALTDRGWYLAIQAV	NA	NA		53.68	1575.84	14	2.3	788.93	2	51.42	Y	Y	0.51	11.42	3.8	38000000		812348	168083	NA	11841101	8716473	53289415	144062121	476827	1516216	615087	6175407		0.00710202	0.00150027	TRUE	111.129	4.47943	0.317523	0.583458	0.0404254	0.328869
>TDP172|TDP172|GenScript	FDWWGNRSPLEKLV	FDWWGNRSPLEKMV	FDWWGNRSPLEKLV	NA	NA		76.4	1745.89	14	5.3	873.956	2	50.43	N	Y	0.54	60	2.6	16900000		236629	304665	325682	2407879	NA	19529529	73277273	209552	150916	212767	1769053		0.00642534	0.00138549	TRUE	109.824	2.02626	0.214728	0.736328	0.0289995	0.370239
>TDP46|TDP46|generation2	HTNKRISQWLWEIR	HTNKRISQWMWEIR	R.ISQWLWEIR	TNKRISQW	NA	5	81.85	1229.66	9	5.4	615.838	2	47.81	N	Y	1.13	60	1.9	16100000		183128	208168	200942	22605739	17186253	23280627	21933333	8025476	7523958	12301739	18016126		3.10876e-08	3.52984e-07	TRUE	107.65	58.0856	5.04557e-05	0.389228	0.000145101	0.269143
>TDP160|TDP160|GenScript	INDFLVRTWKLPGL	INDFLVRTWKMPGL	INDFLVR.T	NA	FLVRTWKM	7	61.74	875.486	7	3.5	438.752	2	27.92	N	Y	1.44	42.86	2	109000000		178550	324835	5842242	117844453	NA	80976094	46957273	352583670	197483503	454325593	184502493		0.000434647	0.00017434	TRUE	38.7318	140.517	0.017795	0.00951226	0.00448443	0.0454083
>TDP157|TDP157|GenScript	KWLIHPTFSYLRWP	KWLIHPTFSYMRWP	KWLIHPTFSY.L	NA	TFSYMRWP	10	84.34	1290.68	10	5	646.348	2	35.96	N	Y	0.46	60	1.6	13900000		196926	134248	274363	20339499	25244879	19469987	15602576	7269939	643045	2708479	17582002		0.000471937	0.00018545	TRUE	99.8993	34.932	0.000368136	0.782734	0.000467475	0.384571
>TDP117|TDP117|generation2aar	HHFTQRAGILKLLP	HHFTQRAGILKLMP	HHFTQRAGILK.L	NA	GILKLMPX	11	65.22	1306.73	11	4.1	436.584	3	10.78	N	Y	0.38	60	1.3	22700000		222595	311999	280198	47364405	NA	21077601	12761212	26695621	NA	26910054	26807127		1.09988e-05	1.3808e-05	TRUE	99.6613	98.6912	0.0620103	0.33784	0.011004	0.252615
>TDP128|TDP128|GenScript	EGADIWYRKHSHQL	EGADIWYRKHSHQL	EGADIWYRKHSHQL	NA	NA		96.27	1738.85	14	2.1	870.436	2	15.53	Y	Y	0.51	10.94	2.2	930000000		20802179	8807388	NA	1297422107	708830156	1756466751	1829439394	51712272	283984541	40714563	192099655		0.000421733	0.000170575	TRUE	94.4316	9.60012	0.0233343	0.447465	0.00533078	0.286457
>TDP3|TDP3|generation1	AVRAVEGIKLWQSL	AVRAVEGIKMWQSM	A.VRAVEGIKLWQSL	XXXAVRAV	NA	1	71.56	1497.87	13	2.3	749.942	2	42.44	Y	Y	0.4	60	1.2	15900000		235177	239103	236993	14050685	5484799	25185947	42969394	1556405	6658948	1359482	9615836		0.000438042	0.000174975	TRUE	92.4654	20.2356	0.0729041	0.791288	0.0122692	0.387297
>TDP229|TDP229|GenScript	ADARKYWNVHGTHQ	ADARKYWNVHGTHQ	D.ARKYWNVHGTHQ	XXADARKY	NA	2	82.8	1495.74	12	1.7	499.589	3	7.84	N	Y	0.34	9.48	3	11500000		227385	124365	140397	16940140	205577	22268426	20088939	NA	6577343	NA	15845508		0.0436606	0.00668863	TRUE	90.6788	68.3419	0.0557508	0.376909	0.0101701	0.264979
>TDP136|TDP136|GenScript	GLYFRYEIPQADQW	GLYFRYEIPQADQW	GLYFRYEIPQADQW	NA	NA		90.71	1784.85	14	8	893.441	2	47.65	Y	Y	0.51	60	1.3	43400000		170935	219967	147536	11671133	6562024	29353834	NA	294184	326010	231206	1161280		0.000146153	7.61111e-05	TRUE	88.3797	2.8035	0.0856153	0.410356	0.013753	0.27643
>TDP132|TDP132|GenScript	EPLDLQKQRYFDWL	EPLDMQKQRYFDWL	EPLDLQK.Q	NA	DMQKQRYF	7	73.72	841.455	7	2.9	421.736	2	16.83	N	Y	1.27	60	1.5	14700000		257169	248102	326337	12351005	15623867	7502197	4830318	63968751	6038752	49102112	31365424		9.69467e-05	5.67971e-05	TRUE	36.3519	135.709	0.0187017	0.0366574	0.00456996	0.0743661
>TDP97|TDP97|generation1aar	PPNRDEGWALQHTF	PPNRDEGWALQHTF	PPNRDEGWALQHT.F	NA	LQHTFXXX	13	76.91	1519.72	13	2.5	760.868	2	17.66	N	Y	0.58	60	3.2	17600000		239128	254073	171817	24758666	12170170	20005859	17795909	29381972	8405290	25162648	13783422		9.32496e-07	2.3989e-06	TRUE	84.2804	86.539	0.00188332	0.152703	0.00113407	0.160014
>TDP220|TDP220|GenScript	HEQEYFRLIRWAVL	HEQEYFRMIRWAVL	HEQEYFR.L	NA	EYFRMIRW	7	84.83	1007.45	7	1.9	504.731	2	9.67	N	Y	0.88	60	2.3	20100000		255384	252080	269975	33087097	NA	19291364	12013485	59939224	10135310	33899679	28000967		2.37749e-05	2.14789e-05	TRUE	82.8257	127.317	0.0265018	0.111935	0.00581006	0.134992
>TDP178|TDP178|GenScript	YWLSTHLAGKRRDW	YWMSTHLAGKRRDW	YWLSTHLAGKRRD.W	NA	KRRDWXXX	13	68.14	1601.84	13	4.5	401.47	4	18.29	N	Y	0.69	60	2.1	12600000		282819	155400	292224	20169531	8716473	23578333	26419697	292104	155352	278744	189664		4.35545e-07	1.57967e-06	TRUE	80.9961	0.940385	0.00818654	0.354638	0.00283852	0.257189
>TDP12|TDP12|generation1	VLFLREKQYDPVSL	VMFLREKQYDPVSL	VLFLREKQY.D	NA	EKQYDPVS	9	74.37	1194.68	9	4.7	598.348	2	26.42	N	Y	0.84	60	2.3	19200000		286268	208520	271887	19829596	21051104	18576869	NA	40127380	7899340	50849518	39613771		2.63799e-05	2.24051e-05	TRUE	77.5525	135.478	1.05905e-05	0.0307497	5.95173e-05	0.0703544
>TDP18|TDP18|generation1	YLDSIRHQGPFWLL	YMDSIRHQGPFWML	YLDSIRHQGPFWLL	NA	NA		80.72	1743.91	14	5.2	582.313	3	58.2	Y	Y	0.62	19.44	2.4	209000000		2490188	224393	302309	102547337	82230877	55075652	NA	379447	15406977	2656057	NA		0.00985445	0.00192833	TRUE	79.5037	6.11308	0.00458557	0.533619	0.00193874	0.313041
>TDP24|TDP24|generation1	LGWHALFRKYPILA	LGWHAMFRKYPIMA	R.KYPILA	AMFRKYPI	NA	8	51.7	703.427	6	3.5	352.722	2	24.41	N	Y	1.27	42.86	1.1	16800000		261781	133219	438667	14900525	22449029	11193754	7626818	36433646	45372243	45257819	22791484		1.48866e-06	3.27054e-06	TRUE	50.5329	134.816	0.0144792	0.00202607	0.00392172	0.0313365
>TDP96|TDP96|generation1aar	GQYPLFVKISTTHW	GQYPMFVKISTTHW	GQYPLFVK.I	NA	MFVKISTT	8	78.77	950.523	8	4.1	476.271	2	30.57	N	Y	0.56	12.15	1.1	21400000		204068	609089	225685	18299884	28040729	17981456	10767273	48522229	36232510	63955064	31799547		9.43015e-07	2.3989e-06	TRUE	54.2113	130.32	0.00708137	0.00316894	0.00258358	0.0375823
>TDP12|TDP12|generation1	VLFLREKQYDPVSL	VMFLREKQYDPVSL	R.EKQYDPVSL	MFLREKQY	NA	5	92.68	1077.53	9	5	539.777	2	25.28	N	Y	1.24	60	1.4	14100000		294273	212852	144326	15580396	18666409	11074672	6879091	39119998	10755506	36870269	23117077		3.05153e-06	5.46261e-06	TRUE	60.0973	126.482	0.00847198	0.0220544	0.0028964	0.0617948
>TDP132|TDP132|GenScript	EPLDLQKQRYFDWL	EPLDMQKQRYFDWL	EPLDLQKQRYFDWL	NA	NA		80.17	1849.94	14	3.9	925.979	2	49.07	N	Y	0.67	60	2.2	9910000		286000	140857	186707	12294349	3511258	44179604	1206333	NA	236654	NA	6815739		0.053329	0.00791879	TRUE	74.7985	17.2412	0.254769	0.954801	0.0334373	0.436586
>TDP160|TDP160|GenScript	INDFLVRTWKLPGL	INDFLVRTWKMPGL	R.TWKLPGL	FLVRTWKM	NA	7	69.61	813.475	7	1.8	407.745	2	42.01	N	Y	1.31	42.86	1.7	30900000		636213	257277	280042	34843432	47693908	28698880	22481667	59939224	35090044	47005225	46451216		1.39204e-07	7.47575e-07	TRUE	85.4586	120.461	0.003506	0.00884288	0.00165608	0.0446955
>TDP94|TDP94|generation1aar	LHSPWTLANFLRGP	MHSPWTMANFLRGP	LHSPWTLANFLR.G	NA	NFLRGPXX	12	84.38	1453.78	12	4.8	485.604	3	51.11	N	Y	0.34	60	1	12200000		244164	185174	296955	11444509	9949936	19291364	26619091	NA	350900	684983	NA		2.05345e-05	2.01147e-05	TRUE	69.5018	2.13939	0.0149522	0.580354	0.00402754	0.327597
>TDP48|TDP48|generation2	ASLRIYIEPETFDK	ASMRIYIEPETFDK	R.IYIEPETFDK	ASMRIYIE	NA	4	110.81	1253.62	10	6.5	627.82	2	31.23	N	Y	0.43	8.8	2.3	46800000		674173	1275480	777636	63454706	88809347	60732071	39430152	145398789	40802377	NA	NA		4.36693e-05	3.09149e-05	TRUE	69.4168	102.41	0.00347246	0.126032	0.00164967	0.145037
>TDP17|TDP17|generation1	RLENYLVLTKAAPV	RMENYMVLTKAAPV	RLENYLVL.T	NA	YMVLTKAA	8	63.25	1018.58	8	3.7	510.3	2	40.09	N	Y	0.56	60	1.4	17800000		259765	170297	300209	19659628	24833725	15361641	13359394	43149525	6316208	39491378	28109498		1.32926e-05	1.56304e-05	TRUE	75.1923	120.229	0.00184247	0.0455846	0.00111896	0.0839335
>TDP179|TDP179|GenScript	LWQPVSARINTTFD	LWQPVSARINTTFD	LWQPVSAR.I	NA	VSARINTT	8	56.88	955.524	8	7.1	478.773	2	23.42	N	Y	1.41	60	1.5	18200000		322914	228452	238036	19319692	20311027	19886776	NA	40127380	9400868	50674778	25070633		1.20266e-05	1.47161e-05	TRUE	75.3957	119.021	2.83512e-07	0.041649	9.2404e-06	0.0803147
>TDP170|TDP170|GenScript	YAFLQVAITYDKWN	YAFMQVAITYDKWN	YAFLQVAITYDKWN	NA	NA		83.45	1730.87	14	6.3	866.446	2	54.85	Y	Y	0.47	60	3	23500000		168244	293320	257333	12520973	13732556	NA	20188636	263598	236654	527717	NA		8.56123e-06	1.18227e-05	TRUE	64.602	1.42993	0.00305462	0.451306	0.00158028	0.287962
>TDP45|TDP45|generation2	GSQVFSWLNHYHRK	GSQVFSWLNHYHRK	GSQVFSWLNHY.H	NA	LNHYHRKX	11	98.48	1336.62	11	0.2	669.317	2	44.26	N	Y	1.02	60	1.8	10600000		225372	188062	235808	15637052	14719327	11967790	11664545	8243742	1876909	11462984	16171101		3.81726e-05	2.93998e-05	TRUE	62.3674	43.614	9.35564e-05	0.314039	0.000212738	0.240198
>TDP56|TDP56|generation2	IKVYDWAFRIRSGT	IKVYDWAFRIRSGT	IKVYDWAFRIR.S	NA	FRIRSGTX	11	83.71	1465.82	11	3.7	367.464	4	37.08	N	Y	0.41	60	1.3	9810000		258485	286288	261166	11614477	15870559	23756957	14057273	166021	244597	223604	286693		9.25408e-09	2.87835e-07	TRUE	60.7669	0.856996	0.00356427	0.349933	0.00166396	0.256896
>TDP232|TDP232|GenScript	HWAFRSRYHGPLAH	HWAFRSRYHGPLAH	W.AFRSRYHGPLAH	XXHWAFRS	NA	2	74.09	1410.73	12	3.9	353.69	4	12.64	N	Y	0.49	60	2	13800000		166299	227934	175326	10141422	NA	26793561	23478636	18636565	28398454	NA	14109014		7.73208e-06	1.09917e-05	TRUE	106.071	107.353	0.0172506	0.011962	0.00440489	0.0492055
>TDP136|TDP136|GenScript	GLYFRYEIPQADQW	GLYFRYEIPQADQW	Y.FRYEIPQADQW	XGLYFRYE	NA	3	74.16	1451.68	11	3.9	726.852	2	37.86	N	Y	0.99	60	1.9	8130000		187996	174130	156625	10594670	13650326	9407517	7626818	9519759	NA	10991185	10961619		1.55824e-08	2.87835e-07	TRUE	59.6808	60.6699	0.00106839	0.0558185	0.00080221	0.0923169
>TDP13|TDP13|generation1	GLYYKRFLAHWVGI	GMYYKRFMAHWVGI	GLYYKR.F	NA	YYKRFMAH	6	80.64	798.439	6	2.1	400.228	2	8.63	N	Y	0.99	60	1.6	11200000		284377	187661	231549	20226187	NA	11789167	9521061	32404118	22033283	253374	17364941		0.0251568	0.00414988	TRUE	59.0352	76.809	0.0139293	0.177197	0.00383656	0.174786
>TDP2|TDP2|generation1	LLDKLLNWPQRRGL	MLDKLMNWPQRRGM	LLDKLLNWPQR.R	NA	WPQRRGMX	11	84.26	1394.8	11	4.1	465.944	3	42.31	N	Y	0.54	60	2	11700000		309680	264170	208522	13540781	16857330	15957054	14505909	4281373	6055073	9121460	18233188		2.21864e-06	4.28937e-06	TRUE	58.3428	36.1316	1.25341e-05	0.245944	6.45028e-05	0.2118
>TDP112|TDP112|generation1aar	PHWQRVIFFRLNTP	PHWQRVIFFRLNTP	W.QRVIFFRLNTP	XPHWQRVI	NA	3	83.75	1389.79	11	2.7	464.271	3	37.9	N	Y	0.68	60	2.1	7650000		156795	263673	164265	8328430	9621013	11491460	15752121	1930815	1648416	1411904	4200145		1.93516e-06	3.89719e-06	TRUE	57.9662	11.7891	0.0021629	0.97505	0.0012689	0.441493
>TDP99|TDP99|generation1aar	QPGLRHSAVEPNGW	QPGMRHSAVEPNGW	R.HSAVEPNGW	PGMRHSAV	NA	5	81.18	995.446	9	4.9	498.733	2	19.07	N	Y	0.56	11.52	0.6	17700000		312471	232064	452624	23285611	18090793	19946317	14904697	38784204	5255346	39141897	20512336		3.24522e-05	2.68124e-05	TRUE	57.3334	77.9919	0.000278553	0.093438	0.000383609	0.122059
>TDP84|TDP84|generation1aar	PDFYLGRSVPQWHE	PDFYLGRSVPQWHE	R.SVPQWHE	YLGRSVPQ	NA	7	79.43	881.403	7	5.3	441.711	2	16.84	N	Y	0.47	8.86	0.7	57200000		1043146	757648	743739	60055346	67018164	59064916	46309242	121221624	15570187	126162722	93553617		2.60552e-05	2.24051e-05	TRUE	68.5138	105.081	9.82952e-05	0.0472521	0.000218434	0.0854515
>TDP206|TDP206|GenScript	DNQEPWTWYGVKFR	DNQEPWTWYGVKFR	DNQEPWTWYGVKF.R	NA	GVKFRXXX	13	63.08	1668.76	13	1.3	835.387	2	52.19	N	Y	0.69	60	2.6	7430000		164077	161971	199665	5569284	2203787	11431919	19839697	528876	610404	1032717	NA		0.00039482	0.000163102	TRUE	55.7025	4.13153	0.0900573	0.638596	0.0142716	0.344309
>TDP35|TDP35|generation1	IARQPWNLLKDDLG	IARQPWNMLKDDMG	IARQPWNLLK.D	NA	NMLKDDMG	10	69.1	1237.73	10	4.5	619.875	2	31.84	N	Y	0.98	60	2.3	16400000		278527	194085	252633	21812555	19899872	15599806	13758182	25352445	13056760	29006942	25613287		3.65155e-08	3.52984e-07	TRUE	73.4963	96.2048	0.000508484	0.0336893	0.000540418	0.0724184
>TDP91|TDP91|generation1aar	AETSIKVFLPYYGH	AETSIKVFMPYYGH	F.LPYYGH	IKVFMPYY	NA	8	76.01	748.354	6	4.6	375.186	2	16.82	N	Y	0.87	60	2	12200000		227064	271110	277614	12690941	14390403	10717424	7327727	32404118	4537224	35122863	21054990		3.69247e-05	2.93998e-05	TRUE	43.6264	90.0238	0.00166167	0.0398341	0.00103487	0.0784443
>TDP143|TDP143|GenScript	VINYPLKFTKVLQQ	VINYPLKFTKVMQQ	VINYPLKFTKV.L	NA	FTKVMQQX	11	59.24	1320.78	11	3	661.399	2	33.21	N	Y	1.08	42.85	0.9	23900000		425154	469020	NA	29404457	39059666	18695951	9521061	46675362	24807845	69372023	32776325		4.38139e-05	3.09149e-05	TRUE	54.0617	97.0905	0.069258	0.0644969	0.0119018	0.101791
>TDP92|TDP92|generation1aar	VDYIEHKDQVRRLN	VDYIEHKDQVRRMN	VDYIEHKDQVRR.L	NA	QVRRMNXX	12	78.44	1556.81	12	4	390.21	4	8.73	N	Y	0.57	60	2.4	6640000		144605	222632	229767	NA	NA	8573939	8474242	25520342	9253979	NA	16930817		5.36667e-05	3.5291e-05	TRUE	42.8343	86.6077	5.12637e-07	0.0222376	1.24267e-05	0.0618599
>TDP51|TDP51|generation2	VSPAPTYGRLWIHK	VSPAPTYGRLWIHK	VSPAPTYGR.L	NA	TYGRLWIH	9	104.36	946.487	9	3.3	474.252	2	10.59	N	Y	0.43	60	2.2	16800000		203393	236203	180131	1008477	175152	21434848	19440909	102585058	11946936	1764880	41567326		0.0356408	0.00557488	TRUE	50.9007	191.049	0.189912	0.135684	0.0263702	0.150248
>TDP107|TDP107|generation1aar	ENFPHLWERTIVNH	ENFPHLWERTIVNH	ENFPHLWER.T	NA	LWERTIVN	9	96.65	1226.58	9	6	614.303	2	30.1	N	Y	0.66	60	2.9	15600000		316916	198061	266390	15580396	22860184	19291364	12561818	26024033	9988422	34423901	18992904		6.25693e-07	1.83284e-06	TRUE	67.4719	85.8392	0.00124788	0.0298939	0.000872223	0.0700645
>TDP138|TDP138|GenScript	NVDWTAPQLIEYLD	NVDWTAPQLIEYLD	NVDWTAPQLIEYLD	NA	NA		83.58	1675.81	14	0.6	838.911	2	61.78	Y	Y	0.33	9.39	1.9	84100000		1190431	82132	NA	20112875	16446175	55373359	NA	862991	1974835	980295	NA		0.00899584	0.00179299	TRUE	48.1613	2.00023	0.157877	0.419216	0.0228356	0.278861
>TDP80|TDP80|generation1aar	PNITREWLHPFKVH	PNITREWLHPFKVH	R.EWLHPFKVH	NITREWLH	NA	5	66.73	1191.62	9	3.7	398.215	3	27.44	N	Y	0.39	60	1.6	7960000		289961	187502	164080	12237693	11676784	9883847	7128333	8462008	NA	8212809	8367731		1.69622e-07	8.19839e-07	TRUE	47.8456	39.0349	0.000726466	0.209029	0.000630204	0.191528
>TDP199|TDP199|GenScript	WNPIKILLFYWHEF	WNPIKILMFYWHEF	WNPIKILLFYWHEF	NA	NA		69.72	1905	14	2.4	953.508	2	67.01	Y	Y	0.45	60	1.2	7190000		321399	230225	302506	18809788	24093647	6489996	2801485	133441	196891	181943	154430		3.39738e-05	2.75977e-05	TRUE	45.8316	0.585425	0.0846647	0.344694	0.0137283	0.25387
>TDP100|TDP100|generation1aar	KHPLETVYADSSEW	KHPLETVYADSSEW	KHPLETVYA.D	NA	TVYADSSE	9	91.89	1056.56	9	4.8	529.29	2	16.21	N	Y	0.68	60	1.3	9010000		262491	161971	140829	8951646	9292089	8395316	7676667	23841372	2203328	21493095	15954039		0.000108239	6.19117e-05	TRUE	45.5284	84.2378	5.72993e-06	0.0442772	4.96675e-05	0.0823102
>TDP160|TDP160|GenScript	INDFLVRTWKLPGL	INDFLVRTWKMPGL	INDFLVRTWKLPGL	NA	NA		92.81	1670.95	14	7.1	836.489	2	55.95	Y	Y	0.55	11.39	2.5	923000000		41148835	11481439	NA	412455587	245048012	1464714646	2622030303	2316978	93192628	14905374	460170924		0.0545768	0.00807926	TRUE	45.0715	5.4207	0.232198	0.943779	0.0309316	0.434956
>TDP152|TDP152|GenScript	TEIWEPIDRGPWRF	TEIWEPIDRGPWRF	TEIWEPIDRGPWRF	NA	NA		70.72	1800.89	14	5.9	901.46	2	47.39	Y	Y	0.42	9.38	2.3	165000000		10234065	1893058	4267030	277614337	110189375	480497854	115648485	2803880	50594947	11864888	109616187		0.00722946	0.00151594	TRUE	45.0138	8.00041	0.0673427	0.694563	0.0116542	0.360006
>TDP56|TDP56|generation2	IKVYDWAFRIRSGT	IKVYDWAFRIRSGT	I.KVYDWAFRIRSGT	XXXIKVYD	NA	1	79.49	1597.84	13	2.3	400.467	4	29.83	N	Y	0.43	9.74	2.5	16700000		175750	1320047	241336	17789980	12828017	34117134	37984545	228049	3884386	195845	276627		0.00115405	0.000376886	TRUE	44.3488	1.97951	0.0180224	0.429081	0.00449434	0.28171
>TDP165|TDP165|GenScript	IEPPWVDSHAKRNL	IEPPWVDSHAKRNM	IEPPWVDSHAKR.N	NA	HAKRNMXX	12	103.66	1433.74	12	2.8	359.444	4	20.83	N	Y	0.72	60	1.2	10900000		179848	181159	300260	12520973	15294943	12860909	8175152	18972359	9009165	22192058	13023705		2.72697e-07	1.14612e-06	TRUE	55.4072	71.6775	0.0010175	0.0262171	0.00079023	0.0672594
>TDP112|TDP112|generation1aar	PHWQRVIFFRLNTP	PHWQRVIFFRLNTP	R.VIFFRLNTP	HWQRVIFF	NA	5	78.91	1105.63	9	1.5	553.822	2	44.84	N	Y	0.91	33.42	1.6	26300000		772869	660024	NA	21925867	35852662	20720354	17197727	60778709	37374977	47529447	54699563		6.87292e-07	1.92694e-06	TRUE	33.3928	69.9224	0.0195557	0.00396102	0.00468655	0.0381465
>TDP39|TDP39|generation1	HAWFSVIIPNLGDG	HAWFSVIIPNLGDG	HAWFSVIIPNLGDG	NA	NA		119.18	1524.77	14	5.2	763.398	2	59.69	Y	Y	0.35	9.83	1.6	20500000		908008	222325	305263	22719051	19735410	NA	18743030	602750	2252291	926125	NA		0.000406706	0.000166338	TRUE	42.6286	2.63386	8.07951e-05	0.501203	0.000192682	0.304715
>TDP72|TDP72|generation3	KYVLGWLNTSRQAE	KYVLGWLNTSRQAE	KYVLGWLNTSR.Q	NA	NTSRQAEX	11	101.79	1335.73	11	5.3	668.876	2	33.25	N	Y	0.88	60	2.5	8700000		281431	299504	178816	12690941	10278860	11193754	8324697	9251124	375382	13769560	12806644		0.00474398	0.00108157	TRUE	41.9429	35.7381	0.000208439	0.239462	0.000343921	0.208541
>TDP112|TDP112|generation1aar	PHWQRVIFFRLNTP	PHWQRVIFFRLNTP	PHWQRVIFFR.L	NA	IFFRLNTP	10	77.24	1384.75	10	3.5	347.196	4	30.44	N	Y	0.47	60	2.1	5750000		184356	201409	291702	11217885	6520909	12265497	7427424	262132	259487	171508	325432		1.04026e-07	6.515e-07	TRUE	41.4393	1.12761	0.00273156	0.360668	0.00145949	0.258503
>TDP216|TDP216|GenScript	QAVRPNGLYWHYLL	QAVRPNGMYWHYLM	QAVRPNGLYWHYLL	NA	NA		63.25	1728.91	14	0.9	865.461	2	44.62	Y	Y	0.43	9.1	3.1	32100000		2201690	997463	121232	16316924	12170170	35903371	116146970	305573	7181218	899914	9908869		0.0171893	0.00301021	TRUE	40.7793	4.13256	0.185263	0.942964	0.0258043	0.434956
>TDP176|TDP176|GenScript	FLKAHSDVWPYQDA	FLKAHSDVWPYQDA	K.AHSDVWPYQDA	XFLKAHSD	NA	3	94.88	1287.55	11	5.7	644.787	2	24.98	N	Y	1.02	60	1.7	7570000		151230	193977	322555	10991262	9045396	9169352	6231061	12474746	1664737	16355721	7825076		0.000154347	7.81165e-05	TRUE	39.8013	43.0396	0.000698428	0.159665	0.000626521	0.163124
>TDP194|TDP194|GenScript	PQLIGHVKLFRFNW	PQMIGHVKLFRFNW	PQLIGHVKL.F	NA	HVKLFRFN	9	67.02	1003.62	9	2.9	335.548	3	30.29	N	Y	0.94	29.17	1.1	17600000		408452	519954	574255	17223420	22860184	13575404	11116212	36601543	11000321	56441218	31039831		8.3273e-06	1.16663e-05	TRUE	32.3303	67.4219	0.00347554	0.0295105	0.00164967	0.0700645
>TDP91|TDP91|generation1aar	AETSIKVFLPYYGH	AETSIKVFMPYYGH	AETSIKVF.L	NA	IKVFMPYY	8	72.71	893.486	8	5.2	447.752	2	27.93	N	Y	0.82	21.73	2.4	18600000		945968	921062	919206	14107341	22695722	10300636	7776364	61282400	NA	80730163	38419931		7.00273e-06	1.01034e-05	TRUE	14.7726	64.7585	0.0211585	0.00374462	0.00500607	0.0381465
>TDP84|TDP84|generation1aar	PDFYLGRSVPQWHE	PDFYLGRSVPQWHE	PDFYLGR.S	NA	YLGRSVPQ	7	88.24	866.429	7	6.7	434.224	2	25.39	N	Y	1.2	42.86	1.8	138000000		3644177	NA	4386667	199995635	NA	148853114	97204545	374410278	77850934	414135252	219232374		0.000520992	0.00020145	TRUE	37.0283	67.5912	0.0325242	0.115612	0.00670381	0.137973
>TDP181|TDP181|GenScript	LNLKWTRVLFDGYQ	LNMKWTRVLFDGYQ	L.NLKWTR.V	XXXLNMKW	KWTRVLFD	1 ; 7	50.6	816.461	6	3.8	409.239	2	22.09	N	Y	0.75	60	1.9	6990000		147916	166941	278064	10481358	10772245	11789167	NA	11584892	NA	16425618	10060812		1.14917e-06	2.64491e-06	TRUE	55.7288	64.2098	1.09566e-05	0.0344071	5.95173e-05	0.0730994
>TDP163|TDP163|GenScript	IWQKGALHTSLDPQ	IWQKGALHTSMDPQ	K.GALHTSLD.P	IWQKGALH	TSMDPQXX	4 ; 12	65.79	812.403	8	3.7	407.21	2	15.48	N	Y	0.66	60	1.6	4240000		235672	295183	326460	3416356	4983191	2411420	NA	18300771	NA	18173024	NA		2.41448e-05	2.14857e-05	TRUE	12.6103	63.8163	0.0114118	0.000127607	0.00339156	0.00822359
>TDP12|TDP12|generation1	VLFLREKQYDPVSL	VMFLREKQYDPVSL	VLFLREKQYDPVS.L	NA	DPVSLXXX	13	78.06	1592.86	13	7	797.441	2	32.31	N	Y	0.39	60	3.7	6830000		209976	281462	222248	13937373	10854476	7204491	1964030	1695760	14052338	1736922	11504273		0.00243846	0.000665393	TRUE	35.6884	30.4643	0.0423012	0.475593	0.00815803	0.297085
>TDP144|TDP144|GenScript	LIVQHRLFTYFRAW	MIVQHRLFTYFRAW	LIVQHRLF.T	NA	HRLFTYFR	8	51.05	1024.62	8	1.9	513.317	2	27.28	N	Y	0.92	60	2.6	6950000		204223	260136	250530	9404894	12992478	5519473	5034697	12760171	3949670	15219907	6479293		1.52648e-05	1.71581e-05	TRUE	34.5699	40.2955	0.0150557	0.0891824	0.0040332	0.118095
>TDP232|TDP232|GenScript	HWAFRSRYHGPLAH	HWAFRSRYHGPLAH	R.SRYHGPLAH	WAFRSRYH	NA	5	95.31	1036.52	9	3	346.515	3	10.03	Y	Y	0.78	21.07	2.6	46600000		1433376	1716910	1268145	68553744	NA	47632997	32650758	107286174	100537056	74264760	82266406		2.32723e-07	1.02257e-06	TRUE	33.6856	61.8468	0.0098562	0.0075638	0.00319112	0.0433497
>TDP184|TDP184|GenScript	LALYSFTPHILWDE	LAMYSFTPHILWDE	LALYSFTPHILWDE	NA	NA		71.53	1703.86	14	5.8	852.94	2	59.53	Y	Y	0.73	60	4	20200000		224475	266860	162959	4158549	4251336	13813569	NA	NA	421081	NA	2083793		0.00502249	0.00112202	TRUE	33.9655	5.74254	0.0881719	0.976387	0.0140183	0.441493
>TDP103|TDP103|generation1aar	GDQPVSRGLYFITH	GDQPVSRGLYFITH	R.GLYFITH	PVSRGLYF	NA	7	76.59	849.438	7	4.7	425.728	2	35.09	N	Y	0.62	20.71	2.4	57200000		1609512	2143485	2053758	54842996	71623093	43167403	29709697	158662651	36069301	190467268	92034185		2.21528e-05	2.10516e-05	TRUE	25.7471	61.6394	0.00610567	0.0304147	0.00235039	0.0700645
>TDP143|TDP143|GenScript	VINYPLKFTKVLQQ	VINYPLKFTKVMQQ	K.FTKVLQQ	YPLKFTKV	NA	7	95.43	862.491	7	3.3	432.254	2	16.65	N	Y	0.84	60	2.3	4820000		230845	247756	318042	3999913	5854838	2887750	1909197	22666093	NA	17648802	7087066		4.43488e-05	3.10447e-05	TRUE	13.7938	59.5021	0.0194197	0.0147008	0.00467376	0.0532161
>TDP178|TDP178|GenScript	YWLSTHLAGKRRDW	YWMSTHLAGKRRDW	YWLSTHLAGK.R	NA	LAGKRRDW	10	79.19	1174.61	10	3.1	392.546	3	27.13	N	Y	1.02	60	1.3	7190000		291049	175483	304060	9404894	11018937	7025867	5782424	11047622	3476362	15377174	8942944		1.15947e-05	1.43695e-05	TRUE	32.3441	37.8061	0.00216723	0.0774268	0.0012689	0.110309
>TDP143|TDP143|GenScript	VINYPLKFTKVLQQ	VINYPLKFTKVMQQ	VINYPLKF.T	NA	PLKFTKVM	8	73.01	992.569	8	5.7	497.295	2	38.65	N	Y	0.71	60	1.9	4410000		215830	322728	264137	5263341	8552011	3810640	2093636	13364600	NA	17998283	NA		0.00011408	6.37444e-05	TRUE	18.4251	58.608	0.0347702	0.00381916	0.0070098	0.0381465
>TDP215|TDP215|GenScript	NDNTIVYGFLPEIW	NDNTIVYGFLPEIW	NDNTIVYGFLPEIW	NA	NA		70.76	1679.82	14	3.1	840.92	2	66.3	Y	Y	0.7	24.15	1.1	4370000		350752	NA	102887	3320041	6685370	19053199	32202	498654	372118	828271	866076		0.400556	0.0454999	TRUE	32.0638	2.82727	0.321492	0.513228	0.0408775	0.307908
>TDP43|TDP43|generation2	KARSAFAELWPDHG	KARSAFAEMWPDHG	KARSAFAELWPD.H	NA	MWPDHGXX	12	79.65	1389.7	12	5.8	695.863	2	36.37	N	Y	0.6	60	1.7	5590000		272741	314608	261307	6288815	8387549	8752563	10518030	NA	1344846	NA	3798581		3.93312e-05	2.97032e-05	TRUE	30.0006	9.09101	0.000496151	0.756828	0.000539029	0.378088
>TDP194|TDP194|GenScript	PQLIGHVKLFRFNW	PQMIGHVKLFRFNW	PQLIGHVKLFRFN.W	NA	FRFNWXXX	13	67.32	1567.9	13	1.8	392.983	4	36.9	N	Y	0.62	60	2.5	4740000		266635	181231	308590	6402127	5238107	8752563	9820152	262307	240210	189756	269235		6.21687e-08	5.00804e-07	TRUE	29.9551	0.953302	0.00203936	0.35261	0.00120851	0.257189
>TDP65|TDP65|generation3	WKPHDVLGSRGLYT	WKPHDVMGSRGLYT	WKPHDVLGSR.G	NA	MGSRGLYT	10	80.63	1193.63	10	3.4	398.885	3	18.38	N	Y	1.05	60	1.2	6900000		306946	324229	229329	10934606	7705033	9228893	6430455	6682300	6756874	7478898	7054507		9.07193e-09	2.87835e-07	TRUE	29.8944	24.3804	0.000804882	0.180355	0.000678444	0.176104
>TDP230|TDP230|GenScript	AHLFNALTWPSGHN	AHLFNAMTWPSGHN	F.NALTWPSGHN	AHLFNAMT	NA	4	101.96	1095.51	10	6.9	548.766	2	24.37	N	Y	0.97	60	1.9	7180000		133875	329451	215390	6855374	12087939	8157151	6031667	13297441	NA	16478040	9908869		2.55023e-06	4.65136e-06	TRUE	36.6119	58.4697	0.00385713	0.00642061	0.00173246	0.0432684
>TDP18|TDP18|generation1	YLDSIRHQGPFWLL	YMDSIRHQGPFWML	Y.LDSIRHQGPFWLL	XXXYMDSI	NA	1	60.11	1580.85	13	6.5	527.96	3	51.82	N	Y	0.34	60	3.1	4060000		162050	230069	221082	3835610	2623165	8395316	9421364	133591	300955	251004	1801613		0.00106924	0.000354845	TRUE	29.6911	3.04202	0.0313095	0.637981	0.00655541	0.344309
>TDP43|TDP43|generation2	KARSAFAELWPDHG	KARSAFAEMWPDHG	R.SAFAELWPDHG	XKARSAFA	NA	3	93.68	1228.55	11	5	615.286	2	40.77	N	Y	0.58	18.13	1.7	27100000		1867641	NA	1220291	43795078	47364985	NA	40825909	73035189	NA	62207658	NA		3.93309e-05	2.97032e-05	TRUE	28.495	43.7972	0.000420068	0.0683352	0.000496404	0.103646
>TDP132|TDP132|GenScript	EPLDLQKQRYFDWL	EPLDMQKQRYFDWL	EPLDLQKQRYFD.W	NA	RYFDWLXX	12	92.49	1550.77	12	3.3	776.396	2	27.83	N	Y	0.43	9.74	2.1	11900000		859418	NA	460600	19546316	15377174	20184482	18543636	711883	NA	NA	592579		1.3368e-05	1.56304e-05	TRUE	27.898	0.988215	0.000379719	0.494609	0.000469976	0.303088
>TDP19|TDP19|generation1	DLFPGQHRISDAEL	DMFPGQHRISDAEL	DLFPGQHR.I	NA	GQHRISDA	8	98.68	968.483	8	6.5	485.252	2	18.4	N	Y	0.61	21.78	2.2	9070000		NA	239816	358909	8498398	14308173	6906785	3539242	31060942	5418556	24463686	13674891		0.000556669	0.000212693	TRUE	27.7695	62.3141	0.0764488	0.0791629	0.012691	0.110904
>TDP8|TDP8|generation1	ELFDNRVGKWSYRL	ELFDNRVGKWSYRM	L.FDNRVGKWSYRL	XXELFDNR	NA	2	55.68	1539.79	12	3	514.274	3	36.04	N	Y	0.33	60	1.1	3550000		245089	314463	240742	4634460	NA	8693022	8125303	205780	253183	155857	172427		5.76165e-07	1.7405e-06	TRUE	26.8061	0.737773	0.00560026	0.328376	0.00220799	0.248965
>TDP18|TDP18|generation1	YLDSIRHQGPFWLL	YMDSIRHQGPFWML	YLDSIR.H	NA	DSIRHQGP	6	57.71	765.402	6	2.7	383.709	2	16.6	N	Y	0.66	60	1.9	4890000		192025	212013	164127	4487154	6159093	3495071	2163424	17964977	2839845	14643263	7966166		6.63508e-05	4.11148e-05	TRUE	21.5229	57.3085	0.0113867	0.0355615	0.00339156	0.0739271
>TDP56|TDP56|generation2	IKVYDWAFRIRSGT	IKVYDWAFRIRSGT	IKVYDWAFR.I	NA	WAFRIRSG	9	93.9	1196.63	9	7.7	399.888	3	33.67	N	Y	0.98	60	2.7	8340000		222410	183526	136830	10651326	11101168	8931187	8175152	9183965	6577343	13647242	11721335		3.5179e-08	3.52984e-07	TRUE	53.6956	56.8337	8.34798e-05	0.0487422	0.000194345	0.0867684
>TDP228|TDP228|GenScript	RTQKEYQFVTYKLD	RTQKEYQFVTYKMD	RTQKEYQFVTY.K	NA	FVTYKMDX	11	82.01	1461.73	11	3.7	731.873	2	21.54	N	Y	0.47	60	2.5	5860000		216535	260672	254829	7081998	5764384	7859444	4381682	11870317	2154365	12039628	8389437		5.20705e-05	3.50424e-05	TRUE	25.7031	35.2992	0.00114677	0.059733	0.000825275	0.0962498
>TDP83|TDP83|generation1aar	APSLIAKWVGFEPH	APSLIAKWVGFEPH	K.WVGFEPH	LIAKWVGF	NA	7	64.98	870.402	7	2.8	436.21	2	26.28	N	Y	0.7	60	2.1	5830000		307565	190246	255056	6515439	7499456	6132748	5184242	9452600	2986734	15936344	6696355		1.75294e-05	1.84185e-05	TRUE	25.2354	34.9385	0.00012253	0.0694088	0.00026045	0.104836
>TDP53|TDP53|generation2	YTRLNGEAVLFLSK	YTRLNGEAVMFMSK	R.LNGEAVLFLSK	XYTRLNGE	NA	3	74.18	1189.67	11	4.8	595.846	2	40.49	N	Y	0.96	60	2.1	5100000		246173	249302	253736	4719444	7869495	5608785	6928939	4885802	1163684	4857789	9235978		0.000146448	7.61111e-05	TRUE	25.1531	20.1645	0.000749701	0.115281	0.000643019	0.137973
>TDP111|TDP111|generation1aar	FPNLWSYEKQRFHP	FPNMWSYEKQRFHP	FPNLWSYEKQR.F	NA	EKQRFHPX	11	98	1466.73	11	8.1	734.379	2	33.65	N	Y	0.4	60	1	5260000		188508	320185	202119	7988494	5805500	5245584	4795424	4633957	5483839	9977689	7076213		5.10637e-07	1.59231e-06	TRUE	25.1491	28.6697	0.0010264	0.0878003	0.00079023	0.116665
>TDP24|TDP24|generation1	LGWHALFRKYPILA	LGWHAMFRKYPIMA	W.HALFRKYPILA	XLGWHAMF	NA	3	63.59	1327.78	11	2.2	443.6	3	28.7	N	Y	0.6	60	1.4	3230000		273373	257914	140606	6402127	4728275	5483749	4586061	137106	272911	228745	324097		6.97685e-07	1.92694e-06	TRUE	23.6647	1.07479	0.0001507	0.361013	0.000288923	0.258503
>TDP165|TDP165|GenScript	IEPPWVDSHAKRNL	IEPPWVDSHAKRNM	IEPPWVDSHAK.R	NA	SHAKRNMX	11	101.44	1277.64	11	5.8	426.89	3	25.74	N	Y	0.53	60	3.4	4990000		194218	134595	299325	5948879	6315331	5001465	2522333	11366626	1082079	15132537	7738252		0.000970768	0.000337557	TRUE	23.627	42.1717	0.00541825	0.0734931	0.00216238	0.107641
>TDP225|TDP225|GenScript	HLDWPQKPRIGHEL	HLDWPQKPRIGHEM	HLDWPQKPR.I	NA	QKPRIGHE	9	98.09	1175.62	9	1.8	392.881	3	15.85	N	Y	0.91	60	3.2	4700000		197094	232367	320325	7138654	NA	6073207	4376697	9402231	3231548	9121460	7933607		1.71476e-05	1.84178e-05	TRUE	23.4581	29.6973	0.00222512	0.050975	0.00129505	0.0883856
>TDP144|TDP144|GenScript	LIVQHRLFTYFRAW	MIVQHRLFTYFRAW	LIVQHRLFTY.F	NA	LFTYFRAW	10	65.47	1288.73	10	6.8	645.376	2	34.4	N	Y	0.85	27.79	2.2	40300000		2004298	2440602	NA	62888146	70389630	39773552	31005758	44492701	10380125	66226692	48187710		0.00140858	0.000433638	TRUE	22.9541	19.0429	0.025152	0.404276	0.00562972	0.274728
>TDP191|TDP191|GenScript	PWKDLRQQYLNTGE	PWKDMRQQYLNTGE	PWKDLR.Q	NA	KDMRQQYL	6	66.89	813.45	6	3.3	272.158	3	11.86	N	Y	0.75	60	1.3	4140000		153388	186072	327693	8441742	NA	2768668	4082591	9855553	3721177	6762462	6262232		5.29262e-05	3.50424e-05	TRUE	22.9228	29.9048	0.046766	0.119525	0.00874316	0.140476
>TDP217|TDP217|GenScript	QWYAFRSTLVTNIY	QWYAFRSTMVTNIY	QWYAFRSTLVTNIY	NA	NA		73.44	1760.89	14	3.9	881.455	2	48.81	Y	Y	0.44	60	5	3900000		198433	249307	311122	5161360	2327134	581123	14904697	274732	313396	209613	236623		0.0046742	0.00107071	TRUE	22.706	1.02228	0.206267	0.358127	0.028168	0.25835
>TDP27|TDP27|generation1	DGIYRLHVQLGGAA	DGIYRMHVQLGGAA	R.LHVQLGGAA	GIYRMHVQ	NA	5	59.98	864.482	9	3.6	433.25	2	23.32	N	Y	0.66	60	0.9	11600000		841198	908328	NA	199683	195257	175112	187162	65144030	28398454	69546764	33427511		1.04303e-07	6.515e-07	TRUE	0.216405	56.1629	6.4264e-06	0.0118441	4.96675e-05	0.0492055
>TDP89|TDP89|generation1aar	GPKLTYDFWIQNLP	GPKLTYDFWIQNLP	GPKLTYDFWIQNLP	NA	NA		70.96	1690.87	14	7.9	846.45	2	55.44	Y	Y	0.6	20.01	2	38500000		283942	286348	263786	3354034	3799066	11431919	NA	146070	582658	181730	2452798		0.0113723	0.00215132	TRUE	22.2822	3.02424	0.0869688	0.834209	0.0138495	0.400697
>TDP194|TDP194|GenScript	PQLIGHVKLFRFNW	PQMIGHVKLFRFNW	PQLIGHVKLF.R	NA	VKLFRFNW	10	59.68	1150.69	10	1.9	384.57	3	37.97	N	Y	0.62	60	3.4	5120000		237051	241669	321910	4600466	7943503	3953539	3270061	13784343	12828267	16198455	NA		1.1359e-06	2.64491e-06	TRUE	18.5175	53.4717	0.012495	0.000384824	0.00354126	0.0202297
>TDP168|TDP168|GenScript	VFIDLRWLAYEEPW	VFIDLRWMAYEEPW	VFIDLRWLAYEEPW	NA	NA		65.76	1835.92	14	0.9	918.969	2	66.01	Y	Y	0.65	60	4.3	3400000		305716	244687	189064	1903641	3905967	13456322	2317955	1081257	365589	1661783	244194		0.00417751	0.000997101	TRUE	21.8913	3.40058	0.170657	0.749518	0.0240897	0.374921
>TDP146|TDP146|GenScript	TWRGVSWNSEDILT	TWRGVSWNSEDILT	R.GVSWNSEDILT	XTWRGVSW	NA	3	51.6	1219.57	11	3.1	610.795	2	39.75	N	Y	1.01	60	1.5	6730000		194300	235210	311301	8441742	9292089	5864813	5832273	14674197	NA	14887900	9865457		3.09696e-07	1.24739e-06	TRUE	29.796	53.2221	0.00107478	0.0114775	0.00080221	0.0486654
>TDP49|TDP49|generation2	KSHTNDLPLISVLR	KSHTNDLPLISVMR	KSHTNDLPLISVL.R	NA	ISVMRXXX	13	66.51	1435.8	13	5.5	479.611	3	49.32	N	Y	0.48	10.95	2.3	79900000		4585590	NA	1166455	77052143	87164729	69067845	66298485	172933895	55491232	183477643	155199156		0.000130151	7.02865e-05	TRUE	26.0415	49.2957	0.000531983	0.036927	0.000557128	0.0743661
>TDP49|TDP49|generation2	KSHTNDLPLISVLR	KSHTNDLPLISVMR	KSHTNDLPLISV.L	NA	LISVMRXX	12	79.02	1322.72	12	6.2	441.916	3	34.94	N	Y	0.38	10.27	1.5	6800000		218042	384129	311472	6345471	11265630	4918107	2881242	17293390	5141099	18173024	12915175		3.83211e-05	2.93998e-05	TRUE	20.8592	43.9362	0.035296	0.0133993	0.00707206	0.052484
>TDP219|TDP219|GenScript	HNLFRLQDEQATVG	HNLFRLQDEQATVG	R.LQDEQATVG	NLFRLQDE	NA	5	93.73	959.456	9	4.4	480.737	2	11.9	N	Y	0.63	22.01	1.9	10300000		478298	865883	NA	10877950	113479	6728161	4152379	44660598	14574609	35647085	19752620		0.0386454	0.00601565	TRUE	8.1358	42.6412	0.230191	0.037169	0.0307481	0.0743661
>TDP57|TDP57|generation2	GRDLHTVTAESLLS	GRDLHTVTAESLMS	GRDLHTVTAESL.L	NA	AESLMSXX	12	98.88	1297.66	12	3.8	433.563	3	20.46	N	Y	0.73	60	1.7	4160000		258986	142898	248776	5359656	7820156	1232504	298592	12457956	3574288	12965753	7673133		0.00437925	0.00102173	TRUE	16.9569	42.2699	0.158434	0.0241714	0.0228823	0.0644571
>TDP4|TDP4|generation1	GIQSTYFHDLNPYL	GIQSTYFHDLNPYM	Y.FHDLNPYL	QSTYFHDL	NA	6	82.07	1017.49	8	5.4	509.756	2	34.56	N	Y	0.65	60	0.7	5170000		142985	324476	231168	5557952	6430455	4745437	3414621	11433785	2154365	14520945	8660764		0.000107304	6.19117e-05	TRUE	21.63	39.4736	0.00145714	0.0415015	0.000949297	0.0803147
>TDP209|TDP209|GenScript	DWFNAGRGHELNLQ	DWFNAGRGHEMNLQ	R.GHELNLQ	NAGRGHEM	NA	7	51.83	809.403	7	1.3	405.709	2	14.39	N	Y	0.44	8.87	1.9	2950000		249905	668513	237638	3841276	NA	2351879	1794545	18804462	NA	11550354	NA		0.000846404	0.000301299	TRUE	6.90944	39.3858	0.022136	0.00566574	0.00516566	0.0405695
>TDP232|TDP232|GenScript	HWAFRSRYHGPLAH	HWAFRSRYHGPLAH	R.YHGPLAH	FRSRYHGP	NA	7	72.1	793.387	7	2.3	265.47	3	8.96	N	Y	0.71	24.17	2.9	6520000		184154	651535	171663	10481358	NA	5513519	4446485	19476050	18605884	2551213	11070150		0.0011929	0.00038696	TRUE	20.2922	38.4945	0.0255537	0.0756165	0.0057003	0.109098
>TDP72|TDP72|generation3	KYVLGWLNTSRQAE	KYVLGWLNTSRQAE	L.GWLNTSRQAE	KYVLGWLN	NA	4	85.11	1160.56	10	0.4	581.286	2	18.85	N	Y	0.4	60	1.2	3010000		183405	279468	245862	5325663	3889520	5162226	NA	5624549	NA	6290662	3614078		5.10214e-06	7.82867e-06	TRUE	20.286	21.9113	0.00055811	0.076748	0.000563552	0.109911
>TDP2|TDP2|generation1	LLDKLLNWPQRRGL	MLDKLMNWPQRRGM	LLDKLLNWPQRR.G	NA	PQRRGMXX	12	55.29	1550.9	12	5.1	388.735	4	36.34	N	Y	0.44	60	2.6	4870000		293765	292860	289748	5835567	NA	6073207	5732576	NA	10412766	1834776	4949008		0.000587211	0.000222603	TRUE	20.13	19.6224	6.35454e-07	0.188317	1.24267e-05	0.180969
>TDP96|TDP96|generation1aar	GQYPLFVKISTTHW	GQYPMFVKISTTHW	GQYPLFVKISTTHW	NA	NA		109.95	1675.87	14	6.5	559.635	3	47.08	Y	Y	0.63	22.73	3.5	441000000		54662660	18400014	20338182	252119143	203932574	762127946	1276121212	10930094	81604753	19570949	215976448		0.0119611	0.00224077	TRUE	20.029	2.63447	0.10329	0.954464	0.0160309	0.436586
>TDP136|TDP136|GenScript	GLYFRYEIPQADQW	GLYFRYEIPQADQW	GLYFRYEIPQA.D	NA	IPQADQWX	11	79.76	1355.69	11	3.4	678.853	2	39.48	N	Y	0.83	60	2.1	4790000		176289	262869	324772	4283193	5353230	4495364	6031667	6245768	1211015	5084952	12589582		0.000391902	0.000162592	TRUE	19.7958	24.6731	0.000170632	0.0983125	0.000303346	0.124637
>TDP23|TDP23|generation1	LGNNGSLEQDVWIA	MGNNGSLEQDVWIA	LGNNGSLEQDVWIA	NA	NA		77.62	1514.74	14	4.7	758.379	2	44.77	Y	Y	0.41	9.8	1.5	137000000		16398798	4265747	6819273	149571806	98677052	232210859	242762121	NA	58265794	9191356	61211415		0.0028487	0.00074584	TRUE	19.7358	4.68161	0.00845107	0.976277	0.0028964	0.441493
>TDP101|TDP101|generation1aar	LEFHWRILQGKKAP	MEFHWRIMQGKKAP	R.ILQGKKAP	FHWRIMQG	NA	6	51.36	853.538	8	2.5	427.778	2	7.69	N	Y	0.76	28.81	1.6	7970000		158674	386252	323776	9574862	128280	8038068	4745576	30893045	22849331	475294	16062570		0.0845268	0.0118248	TRUE	19.4141	60.6769	0.0836345	0.0719695	0.0136521	0.106482
>TDP203|TDP203|GenScript	WWYHYGPTVNKQLR	WWYHYGPTVNKQLR	WWYHYGPTVNKQL.R	NA	NKQLRXXX	13	80.91	1690.83	13	4.9	846.424	2	32.62	N	Y	0.63	60	3.4	3220000		297935	202588	301509	6685406	4892737	4656125	4316879	161628	153069	330336	1291517		0.000313349	0.000136443	TRUE	19.2179	1.81092	0.000564833	0.42659	0.000563552	0.281467
>TDP211|TDP211|GenScript	NPTSTYDAQRWKNI	NPTSTYDAQRWKNI	NPTSTYDAQRWK.N	NA	QRWKNIXX	12	109.62	1465.69	12	6.3	489.575	3	13.46	N	Y	0.68	22.29	2.4	3300000		288497	177897	234471	6232159	NA	4537043	2617045	6413665	2905129	4910211	4145880		1.78206e-05	1.85232e-05	TRUE	19.0996	19.6631	0.0155099	0.137529	0.00410982	0.151074
>TDP191|TDP191|GenScript	PWKDLRQQYLNTGE	PWKDMRQQYLNTGE	R.QQYLNTGE	KDMRQQYL	NA	6	79.79	951.43	8	2.5	476.723	2	9.82	N	Y	0.46	9.19	1.1	5150000		300645	325921	276217	6062191	5969962	4739483	NA	17125493	4635150	15167485	9648395		1.98369e-05	1.99746e-05	TRUE	18.5777	38.6941	0.000243195	0.0204403	0.000371548	0.0598757
>TDP125|TDP125|GenScript	EVDNTKPKVLYWHF	EVDNTKPKVMYWHF	D.NTKPKVLYWHF	XEVDNTKP	NA	3	86.06	1431.77	11	6	478.266	3	32.08	N	Y	0.6	60	1.6	3060000		222060	237327	285076	3223726	3174112	6966326	5583030	285793	1909551	210983	207205		0.00101057	0.000343974	TRUE	19.0881	2.63297	0.0096247	0.70539	0.00315046	0.362168
>TDP146|TDP146|GenScript	TWRGVSWNSEDILT	TWRGVSWNSEDILT	TWRGVSWNSEDILT	NA	NA		92.5	1662.8	14	2.5	832.409	2	42.08	Y	Y	0.82	25.13	3.6	297000000		41452517	15916967	22730909	NA	203932574	479902441	837454545	25520342	65610222	28133239	122639893		0.00281106	0.000742447	TRUE	18.9923	2.265	0.0589654	0.274877	0.0106375	0.226622
>TDP43|TDP43|generation2	KARSAFAELWPDHG	KARSAFAEMWPDHG	K.ARSAFAELWPDHG	XXXKARSA	NA	1	88.21	1455.69	13	5	486.24	3	35.49	N	Y	0.4	60	1.9	4000000		301463	277671	264685	5948879	5468353	5263446	4571106	3257202	1366064	3896716	4145880		6.3622e-06	9.46174e-06	TRUE	18.8889	11.2576	2.49228e-05	0.380099	9.37266e-05	0.266253
>TDP172|TDP172|GenScript	FDWWGNRSPLEKLV	FDWWGNRSPLEKMV	R.SPLEKLV	WGNRSPLE	NA	7	52.92	784.469	7	2.4	393.243	2	28.42	N	Y	0.98	60	1.6	4190000		214715	243420	321859	3835610	4711829	2649585	2003909	13280652	2464464	16949839	6522706		0.000192503	9.35106e-05	TRUE	12.6933	37.7096	0.00810294	0.0431033	0.00282411	0.0809058
>TDP110|TDP110|generation1aar	THATPGIHDVLLRP	THATPGIHDVLLRP	T.HATPGIHDVLLRP	XXXTHATP	NA	1	92.62	1424.79	13	3.4	475.938	3	26.15	N	Y	0.54	60	2.8	3220000		201545	238523	291055	5167026	4424021	4417960	4247091	1695760	3786461	NA	1812466		4.99806e-06	7.79267e-06	TRUE	18.7275	9.97737	1.0478e-05	0.567147	5.95173e-05	0.323564
>TDP145|TDP145|GenScript	TVLISLHRNWRAQH	TVMISMHRNWRAQH	TVLISLHR.N	NA	SMHRNWRA	8	58.49	937.571	8	3.6	469.794	2	25.2	N	Y	0.65	20.05	2.5	26200000		1135769	1617164	1234248	28044714	38895205	20482189	14107121	48858023	41781634	75662685	30714239		3.30207e-06	5.80363e-06	TRUE	19.0979	37.0594	0.0124525	0.0122748	0.00354126	0.0494404
>TDP10|TDP10|generation1	HIGLQVHLRYINVL	HIGLQVHMRYINVM	HIGLQVHLR.Y	NA	VHMRYINV	9	66.45	1071.63	9	3.6	358.219	3	21.96	N	Y	1.05	60	1.7	7430000		249577	279259	259037	8385086	13485864	8633481	5283939	9872343	8062550	11026133	9018916		1.05533e-07	6.515e-07	TRUE	34.068	36.1542	0.00747895	0.0147262	0.00268352	0.0532161
>TDP173|TDP173|GenScript	FNEYALWRLDIIPE	FNEYAMWRLDIIPE	FNEYALWR.L	NA	AMWRLDII	8	86.81	1097.53	8	5.3	549.775	2	34.42	N	Y	0.9	60	2.5	4810000		254021	168732	249208	4798762	6011077	4900245	3628970	9183965	2040119	12406583	8508821		5.53166e-05	3.58878e-05	TRUE	21.585	35.872	0.000493152	0.0348129	0.000539029	0.073532
>TDP179|TDP179|GenScript	LWQPVSARINTTFD	LWQPVSARINTTFD	LWQPVSARINTTFD	NA	NA		55.68	1646.84	14	3.7	824.431	2	41.85	Y	Y	1.34	42.86	1.3	341000000		43881968	16214083	19700121	14163997	187486399	522772138	1206333333	19140256	52716671	24463686	97677791		0.125701	0.0164204	TRUE	18.1471	1.82338	0.203181	0.241532	0.0277855	0.2094
>TDP158|TDP158|GenScript	QTRDQNKVGEAAWY	QTRDQNKVGEAAWY	R.DQNKVGEAAWY	XQTRDQNK	NA	3	90.29	1279.58	11	4.8	640.802	2	25.18	N	Y	0.31	60	2.9	3130000		260595	136496	149600	4611797	3404358	3614154	1485485	6648721	NA	7758483	5111804		2.06002e-05	2.01147e-05	TRUE	17.9934	35.7039	0.0102958	0.0159699	0.00323597	0.0550666
>TDP212|TDP212|GenScript	NWKILYIRFNPFLA	NWKIMYIRFNPFLA	NWKILY.I	NA	KIMYIRFN	6	53.57	835.459	6	3.5	418.738	2	35.76	N	Y	0.85	60	2.6	3430000		214218	257214	303465	4657122	5377899	4513226	3938030	3341150	724650	3721975	3125689		0.000159975	8.01257e-05	TRUE	17.8923	10.5628	5.97541e-05	0.329894	0.000162295	0.249626
>TDP155|TDP155|GenScript	RLVHRETQWSKING	RLVHRETQWSKING	R.LVHRETQWSKING	XXXRLVHR	NA	1	84.77	1566.83	13	4.8	523.285	3	14.08	N	Y	0.46	60	2.4	3050000		277754	321081	235909	4991392	NA	4924061	NA	8210163	1942193	6447929	1953556		0.00131732	0.000413443	TRUE	17.8177	16.6702	1.42544e-06	0.159652	2.32294e-05	0.163124
>TDP232|TDP232|GenScript	HWAFRSRYHGPLAH	HWAFRSRYHGPLAH	HWAFRSR.Y	NA	FRSRYHGP	7	51.69	958.489	7	1.9	320.504	3	10.85	N	Y	0.36	60	1	1760000		202172	276695	142982	6062191	NA	2822255	1964030	227103	270730	254914	239817		4.34596e-05	3.09149e-05	TRUE	17.4455	1.19711	0.0524175	0.368637	0.00963396	0.26154
>TDP47|TDP47|generation2	LSYQWQNSDPKAGR	MSYQWQNSDPKAGR	LSYQWQNSDPKAG.R	NA	PKAGRXXX	13	86.38	1492.69	13	3.3	747.357	2	21.57	N	Y	0.77	22.22	2.1	3180000		233436	284788	103286	3931926	3338574	3757053	3319909	4684326	1284459	6185818	4167586		9.408e-05	5.60181e-05	TRUE	17.3136	19.6966	9.42727e-06	0.0779489	5.95173e-05	0.110309
>TDP4|TDP4|generation1	GIQSTYFHDLNPYL	GIQSTYFHDLNPYM	GIQSTYFHDLNPYL	NA	NA		73.73	1666.8	14	5.3	834.411	2	48.85	Y	Y	0.47	10.48	2	1280000000		NA	90196145	97902424	1172778935	744189433	2000585859	2572181818	87978020	466779188	115678286	838943690		0.0110323	0.00209932	TRUE	17.2509	4.0122	0.0678942	0.843186	0.0117289	0.403405
>TDP187|TDP187|GenScript	LDQIYKLSNWFFEQ	MDQIYKLSNWFFEQ	LDQIYK.L	NA	QIYKLSNW	6	56.35	778.423	6	1.8	390.219	2	13.48	N	Y	0.56	60	1	4980000		270373	205572	223168	5455972	3470143	4477502	2612061	20315535	1064126	14153990	7922754		0.00167329	0.000496169	TRUE	17.1814	46.6195	0.00355024	0.0748856	0.00166396	0.108856
>TDP82|TDP82|generation1aar	IQLDPRYNHTQQFP	IQMDPRYNHTQQFP	R.YNHTQQFP	MDPRYNHT	NA	6	61.37	1033.46	8	0.8	517.739	2	14.76	N	Y	0.39	60	2.5	4510000		299560	192345	208596	4974396	5443684	5108639	NA	10107399	3492683	10641703	8508821		1.05872e-05	1.3808e-05	TRUE	22.1652	35.0648	4.23844e-06	0.01524	4.96675e-05	0.0538071
>TDP185|TDP185|GenScript	LLNNFADPGLIQYL	LMNNFADPGMIQYL	LLNNFADPGLIQY.L	NA	MIQYLXXX	13	69.39	1476.76	13	5.7	739.392	2	52.25	N	Y	1.01	60	0.9	4750000		223960	246888	329182	4713778	NA	4257199	4556152	3458678	3884386	4717997	7542896		2.44289e-06	4.54127e-06	TRUE	16.9083	18.378	6.60351e-06	0.0503232	4.96675e-05	0.0876501
>TDP194|TDP194|GenScript	PQLIGHVKLFRFNW	PQMIGHVKLFRFNW	K.LFRFNW	GHVKLFRF	NA	8	53.42	881.455	6	6	441.737	2	42.46	Y	Y	0.54	60	1.8	1980000		137395	282645	195501	3484343	3577043	NA	3260091	1779708	2676636	3617131	NA		3.79193e-05	2.93998e-05	TRUE	16.7681	13.1161	6.15077e-06	0.179244	4.96675e-05	0.175907
>TDP145|TDP145|GenScript	TVLISLHRNWRAQH	TVMISMHRNWRAQH	TVLISLHRNWR.A	NA	RNWRAQHX	11	77.27	1393.79	11	3.4	349.457	4	26.17	N	Y	0.71	60	1.2	2970000		284996	324887	147246	5138698	3963528	4668034	3095591	NA	2578710	NA	3375310		4.14278e-05	3.06693e-05	TRUE	16.707	11.7959	0.000664719	0.461981	0.000613158	0.289923
>TDP103|TDP103|generation1aar	GDQPVSRGLYFITH	GDQPVSRGLYFITH	GDQPVSRGLY.F	NA	RGLYFITH	10	105.41	1090.54	10	4.5	546.28	2	17.55	N	Y	0.5	10.38	2.9	18900000		771351	1296702	1447600	26005098	NA	19469987	12113182	47850641	5924505	40190341	31691016		0.00136265	0.000423546	TRUE	16.3805	26.8065	0.0109388	0.072151	0.0033424	0.106482
>TDP71|TDP71|generation3	FYAWKFGIFYLNGD	FYAWKFGIFYLNGD	FYAWKFGIFYLNGD	NA	NA		78.26	1739.83	14	4.4	870.928	2	64.19	Y	Y	0.51	60	3.2	4990000		155783	193620	301714	2073609	3297458	NA	5283939	310574	154449	67100	265997		0.000407814	0.000166338	TRUE	16.3642	0.919328	0.0235656	0.343482	0.00537108	0.25387
>TDP214|TDP214|GenScript	NEIDGWTYWPEAVN	NEIDGWTYWPEAVN	NEIDGWTYWPEAVN	NA	NA		67.49	1692.74	14	8.9	847.386	2	49.43	Y	Y	0.84	25.41	3.1	97900000		16398798	3904962	5662788	86683660	58548384	147066877	264695455	8143004	14884707	10606755	42001450		0.00174632	0.000513103	TRUE	16.0878	2.18462	0.0608515	0.677717	0.0108973	0.353168
>TDP105|TDP105|generation1aar	YEQTHNYRPDLEWQ	YEQTHNYRPDMEWQ	YEQTHNYRPDL.E	NA	RPDMEWQX	11	96.2	1434.65	11	4.3	718.337	2	16.57	N	Y	0.56	12.44	2.6	4170000		270276	190137	238685	4844087	3305681	3364080	2921121	11702420	1144099	10606755	8530527		0.000678426	0.000251269	TRUE	15.486	34.3126	0.00109495	0.0463827	0.000804973	0.0845973
>TDP94|TDP94|generation1aar	LHSPWTLANFLRGP	MHSPWTMANFLRGP	L.ANFLRGP	PWTMANFL	NA	7	76.94	773.418	7	8.2	387.72	2	21.42	N	Y	0.74	60	3.8	2860000		328937	168118	301733	NA	5624592	2387604	1520379	10006660	NA	11235821	5600193		0.000328876	0.000142562	TRUE	11.9338	33.6043	0.080318	0.00712032	0.0131989	0.0433497
>TDP143|TDP143|GenScript	VINYPLKFTKVLQQ	VINYPLKFTKVMQQ	VINYPLK.F	NA	YPLKFTKV	7	67.14	845.501	7	0.5	423.758	2	21.87	N	Y	0.88	60	3	4240000		230402	207580	263291	4039572	5106537	3173548	1824455	15446523	1302412	13315235	7228157		0.00100522	0.000343974	TRUE	15.1269	39.8835	0.0101157	0.0501811	0.00321852	0.0876501
>TDP114|TDP114|generation1aar	DPGSFKNNPIDWHH	DPGSFKNNPIDWHH	K.NNPIDWHH	GSFKNNPI	NA	6	89.17	1031.46	8	5.1	344.828	3	16.5	N	Y	0.44	60	1.4	1310000		238946	169199	151319	1065133	1266355	595412	445147	6228978	NA	6133396	NA		0.000149007	7.63184e-05	TRUE	4.52046	33.1452	0.0355084	6.41189e-05	0.00710006	0.00564244
>TDP110|TDP110|generation1aar	THATPGIHDVLLRP	THATPGIHDVLLRP	THATPGIHDVL.L	NA	HDVLLRPX	11	106.67	1159.6	11	6.8	580.811	2	23.24	N	Y	0.65	21.12	1.8	16400000		575476	1479217	NA	15580396	23106876	14885311	8025606	44492701	6658948	46655744	26915658		0.00285101	0.00074584	TRUE	14.9896	30.3508	0.0361486	0.0833441	0.00719863	0.113791
>TDP223|TDP223|GenScript	VYHKWDTQDPNLDH	VYHKWDTQDPNLDH	K.WDTQDPNLDH	VYHKWDTQ	NA	4	65.55	1239.52	10	5.3	620.768	2	18.13	N	Y	0.69	60	2.9	2470000		174483	237789	206439	3705302	3198781	3137824	2203303	4264583	300305	4141353	2051234		0.004946	0.0011197	TRUE	14.8436	13.0402	0.000588494	0.25808	0.000569719	0.218361
>TDP102|TDP102|generation1aar	AQNEAHLKTDWWAY	AQNEAHMKTDWWAY	Q.NEAHLKTDWWAY	XXAQNEAH	NA	2	57.02	1532.7	12	7	767.365	2	33.54	N	Y	0.42	60	2.1	1990000		194689	220600	226063	2458870	2138003	3715374	4351773	134570	225769	210784	155265		5.0449e-07	1.59231e-06	TRUE	14.8094	0.849441	0.00495664	0.331423	0.00202782	0.250293
>TDP17|TDP17|generation1	RLENYLVLTKAAPV	RMENYMVLTKAAPV	RLENYLVLTK.A	NA	VLTKAAPV	10	77.42	1247.72	10	4	624.872	2	29.54	N	Y	0.86	30.41	2.4	31800000		1129695	1893058	NA	40678999	46131522	29115669	20736970	52215962	42924100	57140180	42978228		5.68956e-06	8.5936e-06	TRUE	22.6057	32.2981	0.0189368	0.03271	0.00458316	0.0714569
>TDP143|TDP143|GenScript	VINYPLKFTKVLQQ	VINYPLKFTKVMQQ	VINYPLKFTK.V	NA	KFTKVMQQ	10	63.74	1221.71	10	3.6	611.865	2	29.53	N	Y	0.85	25.64	1.7	29500000		1579144	2050105	1916176	37846199	44651366	5305125	19141818	8814592	95151142	84050235	45040315		0.00498797	0.00112202	TRUE	14.4639	31.5201	0.0655711	0.0709298	0.0114489	0.105485
>TDP29|TDP29|generation1	AGSWKGVRNDFTEA	AGSWKGVRNDFTEA	K.GVRNDFTEA	GSWKGVRN	NA	5	74.44	1007.47	9	3.6	504.743	2	14.11	N	Y	0.85	25.64	1.4	8580000		225479	1598063	314311	9291582	481051	6192290	4361742	39623689	4276089	25861611	17690533		0.010835	0.00206982	TRUE	7.13099	30.6798	0.104851	0.0489194	0.0162474	0.0867684
>TDP185|TDP185|GenScript	LLNNFADPGLIQYL	LMNNFADPGMIQYL	LLNNFADPGLIQYL	NA	NA		77.76	1589.85	14	5.1	795.934	2	64.99	Y	Y	0.48	10.14	1.7	78900000		3613809	1075987	1274127	14673901	22037875	49240610	NA	2400927	9466151	2026991	19861151		0.0193864	0.00331684	TRUE	14.4121	4.24493	0.0647468	0.556947	0.0113659	0.320297
>TDP231|TDP231|GenScript	HDFGVWKAILSQPP	HDFGVWKAILSQPP	HDFGVWK.A	NA	GVWKAILS	7	72.23	887.429	7	1	444.722	2	19.98	N	Y	0.59	60	3	2550000		240591	256693	227406	4396505	4925630	2006540	2402697	4314953	NA	639551	3451282		0.0025709	0.000694192	TRUE	14.2109	11.5991	0.0134824	0.368564	0.0037345	0.26154
>TDP175|TDP175|GenScript	YQLLTLNEIFRKWH	YQLLTMNEIFRKWH	YQLLTLNEIFRK.W	NA	IFRKWHXX	12	64.83	1536.87	12	5.9	513.299	3	46.75	N	Y	0.56	60	1.6	2290000		198146	258282	183748	2600510	1833749	2030356	5632879	NA	2415501	NA	2300855		0.000242249	0.000110983	TRUE	14.1729	11.0509	0.0435444	0.159179	0.00831576	0.163124
>TDP56|TDP56|generation2	IKVYDWAFRIRSGT	IKVYDWAFRIRSGT	K.VYDWAFRIRSGT	XXIKVYDW	NA	2	57.26	1469.74	12	5.4	735.882	2	32.69	N	Y	0.44	60	1.2	1800000		188410	230691	139974	2328561	1315694	3143778	3569152	NA	1095136	NA	1079882		0.000198461	9.54455e-05	TRUE	13.8942	5.83558	0.00946663	0.672824	0.00312711	0.352041
>TDP96|TDP96|generation1aar	GQYPLFVKISTTHW	GQYPMFVKISTTHW	K.ISTTHW	MFVKISTT	NA	8	54.13	743.36	6	1.5	372.688	2	15.94	N	Y	1.01	60	1.9	4410000		156526	229211	280732	5506962	5320338	4572768	3329879	7504995	5385914	8038068	6121142		1.14574e-07	6.515e-07	TRUE	21.0774	30.4404	0.000618397	0.011579	0.000587044	0.0486654
>TDP175|TDP175|GenScript	YQLLTLNEIFRKWH	YQLLTMNEIFRKWH	L.TLNEIFRKWH	YQLLTMNE	NA	4	72.12	1342.71	10	3.2	336.687	4	28.75	N	Y	0.45	60	2.4	6230000		175953	291095	153051	1359744	12087939	13099074	5782424	4063107	2839845	6657617	10777116		0.000604418	0.000226461	TRUE	39.1016	29.436	0.0610339	0.0200118	0.01091	0.0591712
>TDP111|TDP111|generation1aar	FPNLWSYEKQRFHP	FPNMWSYEKQRFHP	FPNLWSYEKQRFHP	NA	NA		69.11	1847.91	14	5.1	924.967	2	35.71	Y	Y	0.54	10.46	2.7	576000000		62254696	57513306	NA	589222267	579727680	934797559	1156484848	NA	350900438	11183399	422185117		0.0877439	0.0121343	TRUE	13.6106	4.36549	0.0231657	0.913628	0.00530466	0.427687
>TDP177|TDP177|GenScript	LEYFPIWEVNDDVK	LEYFPIWEVNDDVK	LEYFPIWEVNDDVK	NA	NA		88.75	1765.86	14	4	883.939	2	53.65	Y	Y	0.43	9.09	1.9	920000000		146829977	75552535	82349697	1053801362	817374913	1167008418	2278075758	106950380	295409206	164780398	248535712		0.000113631	6.37444e-05	TRUE	13.0843	2.00752	0.024212	0.595664	0.00549279	0.330906
>TDP219|TDP219|GenScript	HNLFRLQDEQATVG	HNLFRLQDEQATVG	L.FRLQDEQATVG	XHNLFRLQ	NA	3	86.2	1262.63	11	5.3	632.323	2	22.77	N	Y	0.55	11.15	2.8	10400000		827532	NA	799570	11444509	13568095	NA	6430455	36433646	5696012	36171307	19427027		0.00397668	0.000958635	TRUE	12.8831	30.0313	0.0383948	0.0821005	0.00750832	0.11356
>TDP154|TDP154|GenScript	DTFWNSLKYIVVWT	DTFWNSLKYIVVWT	DTFWNSLKYIVVWT	NA	NA		71.73	1770.9	14	3.4	886.459	2	66.21	Y	Y	0.4	10.66	2.2	15200000		125876	138909	141895	1558040	18173024	64899958	11664545	5406283	3998633	4455886	1931850		0.00100814	0.000343974	TRUE	177.588	29.1248	0.208908	0.005428	0.0283718	0.0405461
>TDP132|TDP132|GenScript	EPLDLQKQRYFDWL	EPLDMQKQRYFDWL	EPLDLQKQR.Y	NA	QKQRYFDW	9	99.12	1125.61	9	3.7	563.816	2	12.74	Y	Y	0.57	17.75	2.2	31700000		3370864	1994926	3549212	32577193	1184125	23102003	16001364	135324970	56307280	88418750	52528945		0.00643538	0.00138549	TRUE	6.12995	27.9792	0.109369	0.0121976	0.0168142	0.0494404
>TDP164|TDP164|GenScript	IGDNVEWIPFYRDT	IGDNVEWIPFYRDT	IGDNVEWIPFYRD.T	NA	FYRDTXXX	13	74.9	1622.77	13	6.6	812.399	2	48.78	N	Y	0.55	11.38	2.2	3810000		581550	398985	281145	4158549	2582050	6013666	8673636	491938	1085343	772354	1812466		0.000461349	0.000182029	TRUE	12.7377	2.47414	0.0244512	0.758843	0.00552896	0.378605
>TDP4|TDP4|generation1	GIQSTYFHDLNPYL	GIQSTYFHDLNPYM	GIQSTYFHDLNPY.L	NA	LNPYMXXX	13	59.37	1553.72	13	3.8	777.868	2	35.92	N	Y	0.65	19.4	1.5	8010000		297608	NA	703861	11331197	NA	9407517	7527121	14791724	10543334	16600358	12915175		3.74686e-05	2.93998e-05	TRUE	18.8162	27.3851	0.00823766	0.0365489	0.00284615	0.0743661
>TDP208|TDP208|GenScript	NLRPFKHDVQVLLE	NMRPFKHDVQVMLE	K.HDVQVLLE	RPFKHDVQ	NA	6	88.24	951.503	8	3.8	476.76	2	29.05	N	Y	0.32	60	0.8	1130000		215687	136638	216119	940489	2532711	NA	NA	5221596	NA	5119900	NA		0.00181161	0.000527478	TRUE	9.16502	27.289	0.0801696	7.29626e-05	0.0131966	0.00564244
>TDP102|TDP102|generation1aar	AQNEAHLKTDWWAY	AQNEAHMKTDWWAY	AQNEAHLKTDWWA.Y	NA	DWWAYXXX	13	81.74	1568.74	13	2.2	785.378	2	28.66	N	Y	0.37	60	3.1	2080000		296255	222873	225936	3835610	2549157	3554612	2587136	632972	665895	608097	757546		1.12468e-07	6.515e-07	TRUE	12.6095	2.68216	0.000724943	0.612726	0.000630204	0.337014
>TDP163|TDP163|GenScript	IWQKGALHTSLDPQ	IWQKGALHTSMDPQ	K.GALHTSLDPQ	IWQKGALH	NA	4	94.07	1037.51	10	5.4	519.767	2	18.53	N	Y	0.87	29.02	3	20100000		NA	1296702	1282103	19772940	21133335	13456322	10268788	75049953	10935037	57140180	35055474		0.00114753	0.000376026	TRUE	12.5313	34.5471	0.0184008	0.0835773	0.00452057	0.113791
>TDP53|TDP53|generation2	YTRLNGEAVLFLSK	YTRLNGEAVMFMSK	YTRLNGEAVLF.L	NA	AVMFMSKX	11	79.25	1281.67	11	3.9	641.846	2	38.14	N	Y	0.75	23	2.1	4250000		NA	422330	323018	4532479	NA	4495364	4670803	5725287	2056440	5137374	6859152		0.000603478	0.000226461	TRUE	12.2526	13.2678	1.42954e-05	0.116474	6.98884e-05	0.138574
>TDP116|TDP116|generation1aar	RPVLEFATGGYHPN	RPVMEFATGGYHPN	L.EFATGGYHPN	RPVMEFAT	NA	4	98.54	1091.47	10	6.4	546.744	2	14.45	N	Y	0.81	60	1.5	2590000		242857	230359	139788	2577847	NA	2595998	2268106	7387467	1157155	7618691	6034317		0.00078973	0.000286995	TRUE	12.1401	27.1584	3.36888e-05	0.0260628	0.000117643	0.0672594
>TDP96|TDP96|generation1aar	GQYPLFVKISTTHW	GQYPMFVKISTTHW	GQYPLFVKI.S	NA	FVKISTTH	9	83.37	1063.61	9	2.2	532.812	2	44.73	N	Y	1.02	39.93	1.2	14700000		1012778	991096	NA	13994029	23846954	12563203	7527121	32739912	24644635	30754348	19752620		3.53473e-05	2.84742e-05	TRUE	14.4548	26.9207	0.058109	0.00775541	0.0105413	0.0433497
>TDP34|TDP34|generation1	SALLKIGEVARPLG	SAMMKIGEVARPLG	K.IGEVARPLG	AMMKIGEV	NA	5	72.81	910.524	9	3.7	456.271	2	19.52	N	Y	1.37	42.86	0.6	25200000		NA	2928722	1696842	18866444	38895205	13456322	10468182	72027807	36885348	91214600	35815190		0.000541855	0.000208683	TRUE	8.82986	25.5042	0.132462	0.0285547	0.0197136	0.0698807
>TDP189|TDP189|GenScript	PETGHWLLLHFQED	PETGHWLMMHFQED	L.LLHFQED	GHWLMMHF	NA	7	51.23	900.434	7	6.8	451.227	2	24.12	N	Y	0.81	21.04	1.3	5600000		204337	1186345	243031	5569284	9949936	4501318	3823379	17964977	4276089	18697246	NA		0.00182984	0.000531185	TRUE	10.9462	25.0584	0.0219715	0.0372242	0.00513953	0.0743661
>TDP35|TDP35|generation1	IARQPWNLLKDDLG	IARQPWNMLKDDMG	IARQPWNLLKDDLG	NA	NA		98.66	1637.89	14	4.5	546.973	3	44.32	Y	Y	0.48	10.71	2.7	1310000000		39326747	179755611	213351515	1127454145	1044332132	1899365741	2681848485	165714325	510845754	213183547	792275412		0.00366222	0.00091208	TRUE	11.7122	2.91724	0.0194545	0.919072	0.00467376	0.429644
>TDP139|TDP139|GenScript	WLAKEDQFPVRPTE	WLAKEDQFPVRPTE	WLAKEDQFPVRPTE	NA	NA		103.96	1714.87	14	7.1	572.634	3	32.14	Y	Y	0.63	22.9	2.9	2050000000		229279489	392618512	150542424	3019764117	2475149384	2863933923	3663863636	119710551	238285879	221920578	NA		2.16737e-05	2.09513e-05	TRUE	11.6734	0.75076	0.000255107	0.399507	0.000377937	0.272926
>TDP226|TDP226|GenScript	FSLSKLNPVSQVLH	FSLSKMNPVSQVLH	L.SKLNPVSQVLH	XFSLSKMN	NA	3	103.18	1220.69	11	2.5	611.353	2	26.25	N	Y	0.69	23.67	2.4	2930000		222955	303483	180513	3104748	4169105	2393558	1256182	8075845	530431	10152430	4395501		0.00802238	0.00162578	TRUE	11.5888	24.5642	0.0183954	0.0738988	0.00452057	0.107827
>TDP188|TDP188|GenScript	LLQATDEPRGHLYN	LLQATDEPRGHMYN	LLQATDEPR.G	NA	DEPRGHMY	9	90.21	1041.55	9	5.8	521.783	2	14.53	N	Y	0.76	28.79	1	4090000		178408	298393	410752	4776100	NA	2941338	2452545	17797080	719754	13612294	8346025		0.0128456	0.00236973	TRUE	11.4585	34.2023	0.0121074	0.0644243	0.00348188	0.101791
>TDP98|TDP98|generation1aar	NQIIWFDYTLKGEH	NQIIWFDYTLKGEH	NQIIWFDYTLKGEH	NA	NA		102.48	1762.87	14	4.3	882.445	2	43.85	Y	Y	0.33	9.55	2.4	277000000		39478588	30136124	NA	172800761	213800279	379277736	792590909	26359827	50921366	26211092	154113847		0.0091741	0.00182101	TRUE	11.1935	1.85023	0.170043	0.768481	0.0240711	0.381936
>TDP65|TDP65|generation3	WKPHDVLGSRGLYT	WKPHDVMGSRGLYT	WKPHDVLGSRGLYT	NA	NA		78.32	1627.85	14	6.2	543.626	3	26.91	Y	Y	0.61	21.78	3.3	861000000		86397370	128184638	NA	1184110132	247514938	1167008418	2163424242	107621968	501053184	110086586	238767932		0.0247569	0.00410492	TRUE	11.0961	2.23115	0.138699	0.50977	0.0203629	0.307482
>TDP97|TDP97|generation1aar	PPNRDEGWALQHTF	PPNRDEGWALQHTF	P.NRDEGWALQHT.F	XXPPNRDE	LQHTFXXX	2 ; 13	80.04	1325.61	11	3.5	663.815	2	16.94	N	Y	0.76	23.04	2.3	14100000		1806905	154076	406764	16713516	17350715	16969255	NA	18468668	18116255	21667836	16822286		0.000336862	0.000143781	TRUE	21.5536	23.7806	7.66229e-06	0.0146553	5.35144e-05	0.0532161
>TDP176|TDP176|GenScript	FLKAHSDVWPYQDA	FLKAHSDVWPYQDA	FLKAHSDVWPYQ.D	NA	WPYQDAXX	12	68.48	1489.74	12	4.9	497.588	3	28.8	N	Y	0.47	60	3	2900000		235889	257188	216587	3484343	2935642	1893412	3753591	4734695	NA	7129417	4970714		1.78437e-06	3.66998e-06	TRUE	12.7529	23.7222	0.00229875	0.0107695	0.00132216	0.0469959
>TDP181|TDP181|GenScript	LNLKWTRVLFDGYQ	LNMKWTRVLFDGYQ	K.WTRVLFDGYQ	LNMKWTRV	NA	4	77.84	1283.63	10	4.7	642.825	2	34.6	N	Y	0.77	60	2.6	2230000		265595	263839	265319	2912118	2804073	2893705	NA	2703141	1049437	3494812	3364457		0.000144663	7.60004e-05	TRUE	10.8334	10.0143	1.61504e-07	0.093926	7.89577e-06	0.122283
>TDP225|TDP225|GenScript	HLDWPQKPRIGHEL	HLDWPQKPRIGHEM	HLDWPQKPRIGHEL	NA	NA		79.46	1724.91	14	4.6	575.98	3	27.71	Y	Y	0.51	11.16	2.4	1860000000		485890308	218593009	33099394	2260573889	1866640897	3060420034	3314924242	219945051	1129409783	302301260	887782585		0.00775158	0.00159612	TRUE	10.6794	2.58219	0.00226167	0.844021	0.00130853	0.403405
>TDP53|TDP53|generation2	YTRLNGEAVLFLSK	YTRLNGEAVMFMSK	YTRLNGEAVL.F	NA	EAVMFMSK	10	69.54	1134.6	10	2.8	568.311	2	26.89	N	Y	0.59	60	1.8	1730000		218589	218680	293938	1750670	4366460	1369449	782621	5355914	NA	6168344	NA		0.0013089	0.000412845	TRUE	8.48173	23.6409	0.109242	0.00114021	0.0168142	0.0256523
>TDP141|TDP141|GenScript	WILAGLQGHVNSTQ	WILAGMQGHVNSTQ	WILAGLQGHVNSTQ	NA	NA		94.32	1522.79	14	4.2	762.405	2	40	Y	Y	0.39	10.21	2.6	734000000		146981818	85102715	60615758	559194594	669359335	1161054293	1754666667	74546262	254606830	87545047	395052397		0.00273957	0.000725548	TRUE	10.6191	2.07999	0.0338008	0.944943	0.00687104	0.434974
>TDP19|TDP19|generation1	DLFPGQHRISDAEL	DMFPGQHRISDAEL	L.FPGQHR.I	XXDMFPGQ	GQHRISDA	2 ; 8	61.17	740.372	6	5	371.195	2	18.29	N	Y	0.66	60	1.8	1990000		223151	314589	159809	2056612	2902750	1482577	887303	6732669	NA	5801388	3407870		0.000121814	6.61536e-05	TRUE	7.88035	22.8542	0.0256389	0.00545865	0.0057003	0.0405461
>TDP77|TDP77|generation1aar	RDLVDHIGPTAAYH	RDLVDHIGPTAAYH	R.DLVDHIGPTAAYH	XXXRDLVD	NA	1	108.68	1407.68	13	1.2	704.847	2	27.07	N	Y	0.46	9.12	2.5	3950000		NA	526321	143962	2895121	6701816	1750513	2891212	5792446	10396446	5679070	8715030		0.000650881	0.000241994	TRUE	10.6214	22.8135	0.118448	0.00865438	0.0179512	0.0446955
>TDP236|TDP236|GenScript	AWHANENYPYQSKL	AWHANENYPYQSKL	AWHANENYPYQSK.L	NA	YQSKLXXX	13	96.6	1606.72	13	4.4	536.582	3	14.51	N	Y	0.35	60	3.1	2080000		326919	287814	286724	4594801	NA	2649585	1839409	1480851	2497105	2970590	2767537		9.44582e-05	5.60181e-05	TRUE	10.0768	8.08365	0.0289573	0.383928	0.00618205	0.267481
>TDP186|TDP186|GenScript	LQSSWQTERHVYFA	MQSSWQTERHVYFA	LQSSWQTERHVYF.A	NA	HVYFAXXX	13	83.87	1679.81	13	2.3	840.908	2	29.24	N	Y	0.33	9.39	2.8	24200000		270668	201406	7896000	49573989	33961352	12027332	15153939	10543931	24318216	9995163	21163521		0.00906857	0.00180376	TRUE	9.92313	5.91721	0.0653915	0.875837	0.011438	0.413232
>TDP143|TDP143|GenScript	VINYPLKFTKVLQQ	VINYPLKFTKVMQQ	L.KFTKVLQQ	NYPLKFTK	NA	6	63.21	990.586	8	7	496.304	2	13.01	N	Y	0.7	60	1.4	3190000		284352	304089	253249	4107559	NA	2381650	1744697	12055004	1844267	12109524	5502516		0.00104766	0.000354104	TRUE	9.78259	28.0786	0.0251172	0.0500084	0.00562972	0.0876501
>TDP67|TDP67|generation3	LFNDVNIFEIHGVD	LFNDVNIFEIHGVD	LFNDVNIFEIHGVD	NA	NA		83.53	1630.8	14	5.1	816.411	2	53.91	Y	Y	0.35	9.85	2.6	247000000		20042975	7279359	8314727	82717741	123346315	136349453	NA	11971055	29377711	9907793	120469275		0.0262391	0.0042918	TRUE	9.60835	3.61406	0.00357373	0.689089	0.00166396	0.357648
>TDP162|TDP162|GenScript	IPTNIRASVPQLWW	IPTNIRASVPQLWW	IPTNIRASVPQLW.W	NA	PQLWWXXX	13	58.59	1493.84	13	8.3	747.931	2	45.38	N	Y	0.81	60	2	1870000		299870	184783	265450	1982960	2179118	2512641	2911152	1239080	1339950	1483548	2138058		2.29336e-06	4.34689e-06	TRUE	9.58455	6.19978	0.0003053	0.120143	0.000414604	0.140774
>TDP134|TDP134|GenScript	GEWHWPSLNKVGQA	GEWHWPSMNKVGQA	GEWHWPSLNK.V	NA	SMNKVGQA	10	73.64	1252.6	10	4.3	418.542	3	32.99	N	Y	0.71	60	1.4	2780000		257245	163526	222078	3246388	3223450	3191411	NA	4919382	NA	5486855	4243557		5.06575e-07	1.59231e-06	TRUE	15.0288	22.7889	7.36084e-08	0.00905709	7.19726e-06	0.0446955
>TDP226|TDP226|GenScript	FSLSKLNPVSQVLH	FSLSKMNPVSQVLH	FSLSKLNPVSQVLH	NA	NA		103.52	1567.87	14	4.7	784.947	2	44.04	Y	Y	0.4	10.7	2.7	2430000000		438819684	348051005	188227879	2543853825	2738288189	3012787037	3992863636	978839426	2790882557	1170762105	2279148446		0.000205494	9.78541e-05	TRUE	9.45119	5.553	0.000844907	0.238838	0.000700111	0.208541
>TDP158|TDP158|GenScript	QTRDQNKVGEAAWY	QTRDQNKVGEAAWY	QTRDQNKVGEAAW.Y	NA	EAAWYXXX	13	60.79	1501.73	13	6.8	501.587	3	13.94	N	Y	0.79	60	3.5	3940000		155746	179090	317716	5342660	5386122	3971401	3758576	5993922	4716755	4613152	4362941		1.88351e-07	8.67013e-07	TRUE	21.2153	22.6267	0.000368018	0.0424327	0.000467475	0.0803147
>TDP64|TDP64|generation3	HRRVYLTSPKAPES	HRRVYLTSPKAPES	R.VYLTSPKAPES	XHRRVYLT	NA	3	107.12	1190.62	11	1.2	596.317	2	20.22	N	Y	0.61	20.5	2.3	23300000		2520556	NA	2512364	23285611	38977435	NA	9919848	72195704	36232510	86846084	31148362		0.00189115	0.000545705	TRUE	9.56143	22.4942	0.141043	0.039966	0.020676	0.0784443
>TDP207|TDP207|GenScript	PLTSNLQADWDFNR	PLTSNLQADWDFNR	PLTSNLQADWD.F	NA	ADWDFNRX	11	72.1	1258.58	11	2.5	630.3	2	34.66	N	Y	0.39	60	2.2	1070000		198748	240677	169313	968817	NA	1756467	2901182	257372	263082	228880	1389195		0.0122092	0.00228173	TRUE	9.24284	2.63479	0.0407616	0.69734	0.00789223	0.360417
>TDP131|TDP131|GenScript	ELKELGRSANAFQT	EMKELGRSANAFQT	R.SANAFQT	ELGRSANA	NA	7	59.05	737.334	7	2.5	369.675	2	13.23	N	Y	0.37	60	0.8	1590000		193346	283587	177399	883833	812441	1184871	NA	7337098	1173476	6168344	4731946		0.000891586	0.00031455	TRUE	4.40319	22.2489	0.00334653	0.0160927	0.00164967	0.0550666
>TDP101|TDP101|generation1aar	LEFHWRILQGKKAP	MEFHWRIMQGKKAP	LEFHWR.I	NA	FHWRIMQG	6	55.5	886.445	6	2.5	296.49	3	25.22	N	Y	1.01	60	1.2	2960000		266612	180353	250339	2963108	3601712	3143778	2238197	3811262	4308731	7129417	4590856		3.29772e-07	1.27512e-06	TRUE	12.8496	21.3396	0.00043991	0.00700275	0.000512064	0.0433497
>TDP231|TDP231|GenScript	HDFGVWKAILSQPP	HDFGVWKAILSQPP	K.AILSQPP	GVWKAILS	NA	7	54.07	724.412	7	1.3	363.214	2	24.77	N	Y	0.64	60	2.1	1330000		294466	177396	206524	157369	1891310	258894	264050	6044291	2986734	7164365	3093130		0.00121703	0.00039085	TRUE	2.8431	21.3247	0.437437	0.00469906	0.0536657	0.0386427
>TDP12|TDP12|generation1	VLFLREKQYDPVSL	VMFLREKQYDPVSL	V.LFLREKQYDPVSL	XXXVMFLR	NA	1	67.75	1606.87	13	0.2	536.631	3	34.67	N	Y	0.31	9.35	2.1	4780000		204801	1916403	240284	5484300	4358236	6430455	12063333	NA	248078	NA	304972		0.0045776	0.00105405	TRUE	8.99951	0.351293	0.0292234	0.416364	0.00621373	0.278537
>TDP169|TDP169|GenScript	QYELPSRNGWHHNP	QYELPSRNGWHHNP	QYELPSRNGWHHNP	NA	NA		66.7	1733.8	14	1.9	867.91	2	16.55	Y	Y	0.83	27.19	1.3	21300000		5861052	6366787	540358	41075591	NA	35367500	38333485	3290781	14705177	1736922	6870005		0.0268829	0.00437489	TRUE	8.98925	1.56265	0.000165983	0.510526	0.000300546	0.307482
>TDP150|TDP150|GenScript	TDHRSHVGLYWTLN	TDHRSHVGMYWTLN	TDHRSHVGLY.W	NA	VGMYWTLN	10	62.19	1183.57	10	0.5	395.532	3	10.95	N	Y	0.44	60	2.2	1430000		283352	287299	294795	3954588	NA	2470962	1316000	2132292	NA	1130572	NA		0.00327929	0.000834206	TRUE	8.94516	5.65523	0.039889	0.777186	0.00773862	0.383175
>TDP190|TDP190|GenScript	LWKSGDQRYYVLNE	MWKSGDQRYYVMNE	K.SGDQRYYVLNE	XMWKSGDQ	NA	3	68.45	1342.62	11	2.7	672.317	2	23.46	N	Y	0.81	22.31	1.4	2720000		252317	120544	264304	2968774	4473360	2685310	1560258	5204807	2921450	6412980	3277633		2.57416e-05	2.24051e-05	TRUE	13.7575	20.972	0.012483	0.0162538	0.00354126	0.0551299
>TDP212|TDP212|GenScript	NWKILYIRFNPFLA	NWKIMYIRFNPFLA	NWKILYIR.F	NA	MYIRFNPF	8	62.72	1104.64	8	4.5	369.224	3	34.8	N	Y	0.35	60	2.6	1670000		264797	206200	305649	2764812	2656057	2054173	1640015	948618	541856	1378703	1986115		0.000254998	0.00011562	TRUE	8.80233	4.68871	0.00133776	0.654941	0.00090209	0.347385
>TDP148|TDP148|GenScript	NRSVENGEKTQRWI	NRSVENGEKTQRWI	V.ENGEKTQRWI	NRSVENGE	NA	4	72.1	1259.63	10	3.6	630.822	2	14.05	N	Y	0.6	60	2.3	1450000		244446	259617	272971	1971628	1447263	2691264	2836379	186681	816048	300317	285660		0.000269653	0.000118484	TRUE	8.63527	1.53343	0.00359139	0.544082	0.00166426	0.31541
>TDP219|TDP219|GenScript	HNLFRLQDEQATVG	HNLFRLQDEQATVG	HNLFR.L	NA	NLFRLQDE	5	52.19	685.366	5	2.3	343.691	2	10.93	N	Y	0.84	25.24	1.8	28200000		3796018	2928722	3569152	38072823	562459	19708152	13010455	103592440	49126061	67449876	51226575		0.0257503	0.00423333	TRUE	5.19875	19.7735	0.180498	0.0107463	0.0252972	0.0469959
>TDP212|TDP212|GenScript	NWKILYIRFNPFLA	NWKIMYIRFNPFLA	NWKILYIRFNPFLA	NA	NA		73.85	1794	14	6.2	898.012	2	63.97	Y	Y	0.44	9.12	1.8	59900000		3507521	NA	4566121	38299447	47776139	NA	16499848	30221457	33621158	10833918	25070633		0.00865774	0.00172916	TRUE	8.46998	6.17733	0.0860811	0.438017	0.013753	0.282278
>TDP94|TDP94|generation1aar	LHSPWTLANFLRGP	MHSPWTMANFLRGP	H.SPWTLANFLRGP	XXMHSPWT	NA	2	82.02	1357.71	12	3.9	679.867	2	55.24	N	Y	0.53	11.12	3	981000		79565	225950	196859	685537	497497	1357540	3100576	NA	174634	NA	337531		0.0215452	0.0036284	TRUE	8.42174	1.52923	0.137107	0.852402	0.0201898	0.406908
>TDP201|TDP201|GenScript	WDAGLFNYNQLRGF	WDAGLFNYNQMRGF	Y.NQLRGF	LFNYNQMR	NA	8	51.61	733.387	6	3.5	367.702	2	16.67	N	Y	0.61	21.78	2.2	5840000		1126658	761892	741745	6232159	3535928	6430455	13209848	NA	1583132	2533739	2072940		0.000806586	0.000290933	TRUE	8.38548	2.35328	0.045279	0.928027	0.00852856	0.432334
>TDP167|TDP167|GenScript	HYGFVTKPNHQIWD	HYGFVTKPNHQIWD	HYGFVTKPNHQIWD	NA	NA		99.43	1740.84	14	3.9	871.429	2	25.15	Y	Y	0.82	25.2	2.8	1150000000		306718257	81919322	179853333	1524046055	662780865	1905319865	2218257576	196439473	592450508	126512204	552422171		0.00610092	0.00133731	TRUE	8.3252	1.93647	0.018126	0.677459	0.00449829	0.353168
>TDP175|TDP175|GenScript	YQLLTLNEIFRKWH	YQLLTMNEIFRKWH	YQLLTLNEIFR.K	NA	EIFRKWHX	11	59.82	1408.77	11	6.9	705.398	2	55.09	N	Y	0.78	60	2.3	1760000		293187	172785	317330	1994291	1981764	2369742	2312970	251845	1165316	828271	3787728		0.0124279	0.00231031	TRUE	8.29064	5.77666	2.40474e-05	0.398374	9.37266e-05	0.272926
>TDP110|TDP110|generation1aar	THATPGIHDVLLRP	THATPGIHDVLLRP	I.HDVLLRP	TPGIHDVL	NA	7	53.03	848.487	7	1.8	425.251	2	27.79	N	Y	0.63	60	1.2	1640000		245221	237370	264292	2067944	1644618	2328063	2078682	1098046	2203328	1427631	1573698		1.71837e-06	3.61107e-06	TRUE	8.15319	6.32901	0.000128696	0.138414	0.000262159	0.151615
>TDP135|TDP135|GenScript	GNGTFPTKLDELQF	GNGTFPTKLDELQF	GNGTFPTKLDELQ.F	NA	DELQFXXX	13	73.73	1418.7	13	1.3	710.36	2	31.07	Y	Y	1.19	42.86	1.8	51100000		4433749	5029761	4566121	56259395	72938787	36796490	31155303	107286174	63325288	125463760	72932750		4.64417e-06	7.48228e-06	TRUE	10.5393	19.7265	0.0108445	0.00854291	0.00332514	0.0446955
>TDP186|TDP186|GenScript	LQSSWQTERHVYFA	MQSSWQTERHVYFA	LQSSWQTER.H	NA	QTERHVYF	9	93.4	1133.55	9	2.3	567.782	2	13.41	N	Y	0.86	60	2	2820000		308060	285053	322075	4254865	NA	3977355	2502394	8210163	NA	5591700	4015643		2.28608e-05	2.11164e-05	TRUE	11.7294	19.4687	0.00384151	0.0303929	0.00173246	0.0700645
>TDP196|TDP196|GenScript	WPLGLYASQKHWEE	WPMGMYASQKHWEE	WPLGLYASQK.H	NA	ASQKHWEE	10	100.28	1161.62	10	7.6	581.821	2	37.53	N	Y	0.74	60	2.5	2300000		240998	292077	313884	NA	3840182	NA	2876258	6430455	1730021	7513846	6186260		0.000726883	0.000267169	TRUE	11.8951	19.358	0.00337714	0.0186932	0.00164967	0.0586359
>TDP30|TDP30|generation1	PGTQLIEAPLHYSA	PGTQMIEAPLHYSA	PGTQLIEAPLHYS.A	NA	LHYSAXXX	13	95.22	1424.73	13	1	713.373	2	36.77	N	Y	0.6	20.37	2	2960000		340123	432941	NA	3456015	3799066	2792484	1998924	5658128	2578710	7199313	3939671		0.00025072	0.000114322	TRUE	7.79139	12.5318	0.0116603	0.0662897	0.0034075	0.103178
>TDP110|TDP110|generation1aar	THATPGIHDVLLRP	THATPGIHDVLLRP	THATPGIHDVLL.R	NA	DVLLRPXX	12	94.14	1272.68	12	5.3	637.352	2	31.22	N	Y	0.59	60	3.5	2000000		297223	291311	197364	1631692	1915979	1321816	667970	6128240	2856166	6989625	4210998		3.74739e-05	2.93998e-05	TRUE	5.28452	19.263	0.0167629	0.00424215	0.00431327	0.0381465
>TDP172|TDP172|GenScript	FDWWGNRSPLEKLV	FDWWGNRSPLEKMV	FDWWGNRSPLEK.L	NA	PLEKMVXX	12	80.46	1533.74	12	4.3	512.255	3	35.08	Y	Y	0.52	10.5	1.8	3370000		504111	526321	NA	4645791	3807290	4298878	3170364	3022146	1519481	4316093	5252895		0.00100471	0.000343974	TRUE	7.72604	6.84694	0.00195738	0.325001	0.001167	0.24689
>TDP25|TDP25|generation1	SGPDYQKERLFFWA	SGPDYQKERLFFWA	SGPDYQKERLFF.W	NA	RLFFWAXX	12	75.37	1485.73	12	4.1	743.873	2	31.74	N	Y	0.54	60	1.9	1450000		306444	173177	207619	2555185	2746511	1494485	190920	1897236	2725599	1852250	1508579		0.0188191	0.00324853	TRUE	7.62518	8.71275	0.0809115	0.112066	0.0132741	0.134992
>TDP216|TDP216|GenScript	QAVRPNGLYWHYLL	QAVRPNGMYWHYLM	QAVRPNGLYWHYL.L	NA	WHYLMXXX	13	76.51	1615.83	13	2.6	808.922	2	36.03	N	Y	0.6	60	3.3	1160000		243298	225240	223812	1507049	1883087	1720742	1854364	248424	293092	247609	1302371		0.00156907	0.00047399	TRUE	7.54522	2.26565	2.48647e-05	0.949879	9.37266e-05	0.436446
>TDP70|TDP70|generation3	EWHNFHLAIGARSD	EWHNFHMAIGARSD	F.HLAIGARSD	WHNFHMAI	NA	5	67.69	938.493	9	2	470.255	2	11.55	N	Y	0.54	10.9	2	6920000		NA	708836	671958	10877950	251626	5680235	3788485	32572015	8160475	23939464	797702		0.235664	0.028476	TRUE	7.45886	23.7072	0.250892	0.231916	0.0330615	0.204807
>TDP132|TDP132|GenScript	EPLDLQKQRYFDWL	EPLDMQKQRYFDWL	K.QRYFDWL	DMQKQRYF	NA	7	60.46	1026.49	7	5.9	514.256	2	42.85	Y	Y	0.6	60	1.8	1230000		204253	282779	223160	1880979	NA	1792191	1590167	1390187	NA	1258132	2669860		0.000116354	6.40848e-05	TRUE	7.41115	7.48837	7.00935e-05	0.127139	0.000182916	0.145565
>TDP86|TDP86|generation1aar	LPNGQLIRWHFSEN	LPNGQMIRWHFSEN	LPNGQLIRWHFSEN	NA	NA		98.99	1709.86	14	0.8	855.94	2	37.84	Y	Y	0.47	10.3	2	815000000		221687453	101019682	139376364	838508610	712119391	1268228535	1724757576	2921408	328051108	122143688	429782278		0.0874157	0.0121063	TRUE	7.37466	1.43302	0.0156488	0.617182	0.00411459	0.338502
>TDP114|TDP114|generation1aar	DPGSFKNNPIDWHH	DPGSFKNNPIDWHH	DPGSFK.N	NA	GSFKNNPI	6	68.68	649.307	6	2.3	325.662	2	7.77	N	Y	0.54	10.91	2.1	1860000		136657	350173	165298	2351223	NA	1655247	797576	10711828	159782	NA	5578487		0.156756	0.0196794	TRUE	7.36672	25.2253	0.0381537	0.131442	0.00747612	0.14773
>TDP36|TDP36|generation1	LAIHGFEYVTASRG	MAIHGFEYVTASRG	LAIHGFEYVTASRG	NA	NA		120.02	1519.78	14	5.4	760.901	2	32.68	Y	Y	0.34	9.62	2	1090000000		NA	203737174	207369697	1082129355	978547431	1643338384	2283060606	158326857	442297762	221920578	620796624		0.00326587	0.000834206	TRUE	7.28165	1.75543	0.0455112	0.639346	0.00854123	0.344309
>TDP51|TDP51|generation2	VSPAPTYGRLWIHK	VSPAPTYGRLWIHK	P.APTYGRLWIHK	XVSPAPTY	NA	3	55.37	1340.74	11	1.7	336.192	4	20.74	N	Y	0.34	60	3.7	1050000		317129	157800	217425	1501384	1118340	1786237	2238197	324800	223529	182619	268368		2.05361e-05	2.01147e-05	TRUE	7.19736	1.08252	0.00386259	0.387868	0.00173246	0.268774
>TDP131|TDP131|GenScript	ELKELGRSANAFQT	EMKELGRSANAFQT	ELKELGR.S	NA	ELGRSANA	7	69.5	843.481	7	4.3	422.75	2	10.2	N	Y	0.64	21.51	2.2	24000000		2672397	3374397	2612061	36316488	506542	14944853	12262727	89824887	17300208	63256102	48079179		0.0434476	0.00667716	TRUE	5.54611	18.9223	0.197405	0.0460148	0.027301	0.0843241
>TDP167|TDP167|GenScript	HYGFVTKPNHQIWD	HYGFVTKPNHQIWD	Y.GFVTKPNHQIWD	XXHYGFVT	NA	2	76.93	1440.71	12	1.1	721.365	2	24.08	N	Y	0.5	11.15	3.3	721000		124358	174874	NA	866837	453092	1500439	1390773	165546	166474	NA	185588		0.00183825	0.000532028	TRUE	7.03658	1.15319	0.0685656	0.418005	0.011824	0.27867
>TDP164|TDP164|GenScript	IGDNVEWIPFYRDT	IGDNVEWIPFYRDT	IGDNVEWIPFYRDT	NA	NA		93.16	1723.82	14	3	862.92	2	51.96	Y	Y	0.5	10.38	2.3	447000000		113121337	57301080	67594545	725196636	485162172	910981061	103186364	63800854	144766832	100301112	323422018		0.0406709	0.00629044	TRUE	7.00956	1.99237	0.0692601	0.647263	0.0119018	0.346162
>TDP45|TDP45|generation2	GSQVFSWLNHYHRK	GSQVFSWLNHYHRK	GSQVFSWLNHYHR.K	NA	HYHRKXXX	13	86.98	1629.78	13	2	544.268	3	31.62	N	Y	0.36	10.05	2.4	11300000		1055293	3607846	NA	17223420	10772245	18874575	18095000	NA	6626306	NA	6761474		0.00733325	0.00153438	TRUE	6.96583	2.87098	0.00855228	0.931868	0.00291367	0.432364
>TDP161|TDP161|GenScript	RNLEFKHDWYGTPL	RNMEFKHDWYGTPL	RNLEFK.H	NA	MEFKHDWY	6	63.83	805.445	6	0.8	403.729	2	10.23	N	Y	0.66	19.33	2.7	3010000		3219	806460	NA	4742106	NA	2000586	1669924	10174557	3753819	8946719	4460619		0.0404399	0.00626473	TRUE	6.92671	16.8806	0.160319	0.0781669	0.0230523	0.110309
>TDP200|TDP200|GenScript	WHSVQPQEYEGDNN	WHSVQPQEYEGDNN	WHSVQPQEYEG.D	NA	EYEGDNNX	11	73.05	1358.59	11	4.3	680.305	2	16.25	N	Y	0.45	8.34	2.2	1040000		301582	186982	144361	1416400	NA	1321816	1635030	1846867	393335	1591887	1237252		0.00367033	0.00091208	TRUE	6.90958	6.00704	0.000277015	0.136	0.000383609	0.150248
>TDP228|TDP228|GenScript	RTQKEYQFVTYKLD	RTQKEYQFVTYKMD	K.EYQFVTYKLD	RTQKEYQF	NA	4	64.58	1304.63	10	2.2	653.323	2	35.73	N	Y	0.53	60	2.7	1210000		163656	233009	160361	617550	NA	845486	742742	4365322	2023798	4613152	3049718		1.04305e-05	1.3808e-05	TRUE	3.95992	18.9201	0.00142433	0.00191987	0.000934682	0.0309313
>TDP51|TDP51|generation2	VSPAPTYGRLWIHK	VSPAPTYGRLWIHK	Y.GRLWIHK	APTYGRLW	NA	7	51.84	908.534	7	0.4	303.852	3	11.47	N	Y	0.65	60	1.5	1010000		293209	163185	325451	2651500	NA	1631430	1116606	468433	NA	903409	749948		0.00265107	0.000707927	TRUE	6.90615	2.71382	0.0274703	0.841312	0.00596778	0.403107
>TDP187|TDP187|GenScript	LDQIYKLSNWFFEQ	MDQIYKLSNWFFEQ	K.LSNWFFEQ	QIYKLSNW	NA	6	68.18	1069.49	8	6.5	535.754	2	47.12	N	Y	0.78	60	1.7	1350000		162718	187973	258042	1569371	1406148	1357540	1251197	2451296	280720	3407442	2148911		0.0101667	0.00198542	TRUE	6.88018	10.2118	2.75051e-05	0.0841123	9.96069e-05	0.114117
>TDP15|TDP15|generation1	ALTDRGWYLAIQAV	AMTDRGWYLAIQAV	ALTDRGWY.L	NA	RGWYLAIQ	8	59.97	980.472	8	2.7	491.244	2	25.46	N	Y	0.63	60	2.5	1920000		278147	303457	164482	2056612	NA	1851733	1889258	NA	NA	5976129	3407870		0.000173132	8.62683e-05	TRUE	7.77069	18.8665	2.47054e-05	0.0184511	9.37266e-05	0.0586359
>TDP86|TDP86|generation1aar	LPNGQLIRWHFSEN	LPNGQMIRWHFSEN	LPNGQLIRWHF.S	NA	RWHFSENX	11	76.24	1379.75	11	4.8	460.925	3	42.44	N	Y	0.48	60	1	615000		159978	182585	283475	1546708	1299248	NA	NA	NA	NA	664014	2246589		0.0180896	0.00314815	TRUE	6.81897	6.97387	0.0013665	0.261766	0.000915159	0.220515
>TDP80|TDP80|generation1aar	PNITREWLHPFKVH	PNITREWLHPFKVH	PNITREWLHPFKVH	NA	NA		79.58	1772.95	14	3.2	444.245	4	63.97	Y	Y	0.36	10.05	1.3	1600000000		353788881	549665917	65401212	2481532239	1340363288	2983016414	1974000000	297177664	1052701315	450830781	950730495		0.0103057	0.00200044	TRUE	6.79583	2.12991	0.0074925	0.773037	0.00268352	0.383175
>TDP74|TDP74|generation3	AYNLWSLYRLIRQE	AYNMWSLYRMIRQE	L.YRLIRQE	MWSLYRMI	NA	7	82.06	976.545	7	2.3	489.281	2	13.3	Y	Y	0.66	19.4	0.8	62100000		6787280	11205545	5104485	87250220	244226	79785269	41324394	146574068	33131530	102048518	81506690		0.24713	0.0296761	TRUE	6.77365	11.7956	0.119923	0.0862408	0.0181234	0.11592
>TDP128|TDP128|GenScript	EGADIWYRKHSHQL	EGADIWYRKHSHQL	EGADIWYRK.H	NA	WYRKHSHQ	9	72.49	1136.56	9	4.7	379.863	3	18.1	N	Y	0.81	60	2.1	1310000		159846	266413	225877	1767667	1619948	1381357	1071742	2652772	838897	2516265	1378342		0.000205236	9.78541e-05	TRUE	6.71721	8.49471	0.00101936	0.078989	0.00079023	0.110904
>TDP95|TDP95|generation1aar	HQVVQDKHEIYGDP	HQVVQDKHEIYGDP	HQVVQDKHEIYG.D	NA	EIYGDPXX	12	86.39	1451.72	12	3	484.914	3	10.21	N	Y	0.46	9.33	1.3	9680000		1746168	2143485	1579200	16826828	NA	10598342	9122273	17964977	NA	16425618	15954039		2.53062e-05	2.22388e-05	TRUE	6.68284	9.2057	0.0119038	0.053983	0.00344356	0.0903611
>TDP125|TDP125|GenScript	EVDNTKPKVLYWHF	EVDNTKPKVMYWHF	EVDNTKPKVLYWH.F	NA	MYWHFXXX	13	89.45	1627.84	13	4.1	407.968	4	24.39	N	Y	0.53	11.12	3.7	73200000		7850165	NA	356915	17903292	26560573	37153737	NA	31396736	18605884	17281847	19969682		0.0350938	0.00549822	TRUE	6.62985	5.31579	0.0578309	0.0707091	0.0105104	0.105485
>TDP38|TDP38|generation1	EAWLTFIVPPRSAG	EAWMTFIVPPRSAG	EAWLTFIVPPR.S	NA	VPPRSAGX	11	85.12	1327.73	11	8.5	664.877	2	54.78	N	Y	0.67	60	3.1	1060000		264893	196523	160989	1087795	1241686	1571889	1540318	486901	NA	898167	1801613		0.00107188	0.000354845	TRUE	6.55725	5.11995	0.000448929	0.188614	0.000516415	0.180969
>TDP229|TDP229|GenScript	ADARKYWNVHGTHQ	ADARKYWNVHGTHQ	K.YWNVHGTHQ	DARKYWNV	NA	5	58.07	1140.51	9	0.4	381.177	3	11	N	Y	0.75	60	2.3	1050000		165187	217359	299761	2198252	NA	1274183	991985	1863657	984153	1216195	1280664		0.000264693	0.000117912	TRUE	6.54313	5.87492	0.0262707	0.287366	0.0057984	0.232945
>TDP112|TDP112|generation1aar	PHWQRVIFFRLNTP	PHWQRVIFFRLNTP	F.FRLNTP	RVIFFRLN	NA	8	54.45	746.408	6	4.5	374.213	2	22.84	N	Y	0.6	24.57	0.8	38100000		5208137	7555254	4247091	34390184	62659928	31795025	19341212	88985402	15929248	111135030	51118044		0.00375069	0.00092022	TRUE	6.5336	11.7795	0.034165	0.0512027	0.00691632	0.0883856
>TDP29|TDP29|generation1	AGSWKGVRNDFTEA	AGSWKGVRNDFTEA	G.SWKGVRNDFTEA	XXAGSWKG	NA	2	81.6	1408.67	12	2.7	705.346	2	19.44	N	Y	0.53	10.84	3	1930000		502593	698224	174270	2181256	2146226	4620401	2701788	298857	954776	188720	NA		0.00612694	0.00133998	TRUE	6.35396	1.04892	0.0173574	0.50027	0.00440824	0.304626
>TDP43|TDP43|generation2	KARSAFAELWPDHG	KARSAFAEMWPDHG	KARSAFAELWPDHG	NA	NA		107.07	1583.78	14	5.9	528.938	3	33.68	Y	Y	0.41	9.83	2	1060000000		347715252	184849040	139974545	1399402883	912762730	1792191498	1585181818	209871232	584290032	227162796	411332029		0.000741954	0.000271077	TRUE	6.34484	1.59767	0.00334121	0.624557	0.00164967	0.339711
>TDP9|TDP9|generation1	NLSEDWAFKPTGPL	NLSEDWAFKPTGPM	NLSEDWAFKPTGPL	NA	NA		111.86	1573.78	14	6.7	787.901	2	46.62	Y	Y	0.61	21.67	2.2	912000000		329494365	222837534	20138788	1059466960	741722506	1297999158	1699833333	335793971	729546493	304048666	554592789		0.0195199	0.0033279	TRUE	6.28725	2.52063	0.0100715	0.777911	0.00321852	0.383175
>TDP77|TDP77|generation1aar	RDLVDHIGPTAAYH	RDLVDHIGPTAAYH	RDLVDHIGPTAAY.H	NA	TAAYHXXX	13	96.99	1426.72	13	3.9	476.583	3	26.87	N	Y	0.72	60	2.4	2550000		261234	310998	163817	2691159	3585266	2256613	1809500	4852223	3949670	5486855	3321045		2.05768e-06	4.05938e-06	TRUE	10.5386	17.9436	0.00345026	0.0038449	0.00164967	0.0381465
>TDP24|TDP24|generation1	LGWHALFRKYPILA	LGWHAMFRKYPIMA	LGWHALF.R	NA	HAMFRKYP	7	63.49	842.444	7	2.7	422.23	2	44.89	N	Y	0.82	21.72	1.6	11000000		932302	NA	2891212	12067725	13485864	12205955	9321667	16756119	5353272	19920430	19101435		0.00501392	0.00112202	TRUE	6.1568	7.99412	0.00241311	0.0981913	0.0013602	0.124637
>TDP12|TDP12|generation1	VLFLREKQYDPVSL	VMFLREKQYDPVSL	F.LREKQYDPVSL	XVMFLREK	NA	3	78	1346.72	11	6.1	449.916	3	23.67	N	Y	0.63	60	1.8	1700000		209406	187400	206950	1829988	2713619	1941045	1101652	3643365	NA	4805367	1910143		6.0357e-05	3.83849e-05	TRUE	9.42389	17.1574	0.00740859	0.0206641	0.00268294	0.0600761
>TDP208|TDP208|GenScript	NLRPFKHDVQVLLE	NMRPFKHDVQVMLE	N.LRPFKHDVQVLLE	XXXNMRPF	NA	1	55.91	1592.9	13	1.3	531.976	3	30.8	N	Y	0.36	60	1.1	1080000		272129	277250	277258	600553	863424	2137531	3085621	141492	259959	297487	310487		0.00285477	0.00074584	TRUE	6.06717	0.915842	0.0969196	0.289504	0.0151625	0.233683
>TDP72|TDP72|generation3	KYVLGWLNTSRQAE	KYVLGWLNTSRQAE	K.YVLGWLNTSRQAE	XXXKYVLG	NA	1	74.47	1535.77	13	3.4	768.896	2	39.8	N	Y	0.41	60	2.1	1190000		288870	315178	175370	1733673	1291025	1750513	1485485	1124910	520638	948842	1049494		9.59009e-05	5.6527e-05	TRUE	6.0244	3.50635	0.000197982	0.499605	0.0003356	0.304626
>TDP235|TDP235|GenScript	ALETGTIFLPVRHD	ALETGTIFLPVRHD	ALETGTIFLPVR.H	NA	LPVRHDXX	12	85.68	1315.75	12	0.6	658.883	2	44.97	N	Y	0.78	21.06	1.4	1980000		229279	285483	301888	1829988	2434034	1250366	792591	7773630	1180005	5853811	3255926		0.001456	0.000443996	TRUE	5.79224	16.5891	0.0270249	0.0422072	0.00591148	0.0803147
>TDP144|TDP144|GenScript	LIVQHRLFTYFRAW	MIVQHRLFTYFRAW	LIVQHRLFTYFRA.W	NA	YFRAWXXX	13	67.13	1662.94	13	1.4	416.742	4	34.28	N	Y	0.36	60	3.3	708000		174955	254796	320438	NA	830532	1667155	1983970	302932	185198	289992	227655		0.000406286	0.000166338	TRUE	5.97404	1.00552	0.0229933	0.978134	0.00528605	0.441493
>TDP218|TDP218|GenScript	NNFVKAGKSWQDIP	NNFVKAGKSWQDIP	NNFVK.A	NA	NFVKAGKS	5	51.93	620.328	5	0.5	311.171	2	7.96	N	Y	0.8	23.31	1.5	1680000		308237	NA	390812	1858316	NA	970522	742742	7303519	5630728	NA	4189292		0.000905439	0.000317122	TRUE	3.40613	16.3303	0.152189	0.00924734	0.0221109	0.0446955
>TDP89|TDP89|generation1aar	GPKLTYDFWIQNLP	GPKLTYDFWIQNLP	GPKLTY.D	NA	KLTYDFWI	6	51.34	677.375	6	NA	339.695	2	14.86	N	Y	0.77	60	2.1	1730000		170651	284370	269403	1246432	2360026	1119375	962076	5691708	623460	5294641	3668344		0.00457502	0.00105405	TRUE	5.88872	15.8176	0.0260402	0.0302962	0.00576052	0.0700645
>TDP143|TDP143|GenScript	VINYPLKFTKVLQQ	VINYPLKFTKVMQQ	F.TKVLQQ	PLKFTKVM	NA	8	65.01	715.423	6	0.2	358.719	2	8.47	N	Y	0.72	60	2.4	1130000		217052	244362	248485	1286091	NA	762128	822500	5020120	3313153	NA	2387679		6.49729e-05	4.05207e-05	TRUE	4.04384	15.1021	0.0122138	0.00775465	0.00350216	0.0433497
>TDP34|TDP34|generation1	SALLKIGEVARPLG	SAMMKIGEVARPLG	I.GEVARPLG	MMKIGEVA	NA	6	86.64	797.439	8	3.9	399.729	2	13.11	N	Y	0.4	11.1	1	4910000		578513	1177856	556309	5387984	1266355	4096438	2452545	16269218	10641260	11725095	7564602		0.000258598	0.00011573	TRUE	4.28183	14.9827	0.0671243	0.00416704	0.011637	0.0381465
>TDP132|TDP132|GenScript	EPLDLQKQRYFDWL	EPLDMQKQRYFDWL	P.LDLQKQR.Y	XXEPLDMQ	MQKQRYFD	2 ; 9	59.07	899.519	7	2.8	450.768	2	8.59	N	Y	0.43	60	0.9	1280000		192005	226689	278323	1320085	NA	988385	667970	5909974	1612510	3774397	2257442		0.000334623	0.000143764	TRUE	4.27025	14.5846	0.0161216	0.0271643	0.00421478	0.0684037
>TDP96|TDP96|generation1aar	GQYPLFVKISTTHW	GQYPMFVKISTTHW	Y.PLFVKISTTHW	XGQYPMFV	NA	3	55.12	1327.73	11	1	664.872	2	44.46	N	Y	0.39	60	2.9	870000		204424	285978	190914	474777	110189	1548072	2985924	249283	268842	279626	221823		0.221158	0.0269592	TRUE	5.63501	1.12236	0.226781	0.626645	0.0304172	0.339835
>TDP79|TDP79|generation1aar	GHTFQESLLDIPKQ	GHTFQESMLDIPKQ	Q.ESLLDIPKQ	HTFQESML	NA	5	86.95	1041.57	9	7.1	521.796	2	32.13	N	Y	0.67	60	1.8	706000		191707	242790	159395	651544	896317	NA	NA	2820669	NA	3442390	2051234		0.000107868	6.19117e-05	TRUE	3.90945	13.9997	0.00939851	0.0010629	0.00312573	0.0256523
>TDP155|TDP155|GenScript	RLVHRETQWSKING	RLVHRETQWSKING	R.ETQWSKING	LVHRETQW	NA	5	76.26	1061.51	9	4.6	531.767	2	15.35	N	Y	0.31	60	2.1	1920000		215740	292193	223457	2249243	3503035	1810054	1560258	4079897	NA	3057961	2745831		1.3556e-05	1.56304e-05	TRUE	9.35471	13.5136	0.0104772	0.0135029	0.00325218	0.052484
>TDP216|TDP216|GenScript	QAVRPNGLYWHYLL	QAVRPNGMYWHYLM	QAVRPNGLY.W	NA	NGMYWHYL	9	65.2	1016.54	9	3.9	509.279	2	17.83	N	Y	0.45	8.46	3.4	888000		185727	178291	388818	1297422	1439040	NA	1420682	1212216	920502	989032	906233		0.000115527	6.40848e-05	TRUE	5.52198	4.01281	0.000158508	0.122713	0.00029805	0.142919
>TDP184|TDP184|GenScript	LALYSFTPHILWDE	LAMYSFTPHILWDE	LALYSFTPHIL.W	NA	PHILWDEX	11	78.24	1273.71	11	4.3	637.864	2	53.8	N	Y	0.67	20.66	1.9	2310000		1043146	396863	243261	1580702	1998210	3274769	5383636	367694	1486839	632561	1508579		0.0189433	0.00325835	TRUE	5.45248	1.78032	0.0599884	0.682135	0.0107822	0.354992
>TDP166|TDP166|GenScript	VLRFIENLTLGQDY	VLRFIENMTLGQDY	VLRFIENLTLGQD.Y	NA	LGQDYXXX	13	73.18	1516.83	13	5.5	759.424	2	48.14	N	Y	0.46	60	1.7	607000		151042	220109	139664	883833	178441	2077989	563288	292141	NA	181730	NA		0.115973	0.0153362	TRUE	5.43771	1.39151	0.180588	0.701303	0.0252972	0.361079
>TDP198|TDP198|GenScript	DELWVQLIKSKEDQ	DELWVQMIKSKEDQ	DELWVQLIKSKEDQ	NA	NA		96.44	1729.89	14	8.9	865.959	2	42.29	Y	Y	0.96	35.78	3.1	1140000000		299126221	267405041	261206061	1104791750	962101256	1345632155	2542272727	295498695	507581564	206193923	70979194		0.00391355	0.000950413	TRUE	5.39555	0.978801	0.0359725	0.383624	0.00717819	0.267481
>TDP27|TDP27|generation1	DGIYRLHVQLGGAA	DGIYRMHVQLGGAA	DGIYRLHV.Q	NA	RMHVQLGG	8	89.93	971.519	8	1.4	486.767	2	26.67	N	Y	0.42	60	3.4	1980000		192477	321171	179001	2147262	2154449	3185457	947121	3038935	2448143	4193775	2593888		4.83114e-05	3.31213e-05	TRUE	9.13264	13.2911	0.0180453	0.0090564	0.00449434	0.0446955
>TDP109|TDP109|generation1aar	TPHHVNWYKRAPNQ	TPHHVNWYKRAPNQ	P.HHVNWYK.R	XXTPHHVN	VNWYKRAP	2 ; 9	74.74	982.477	7	1.2	328.5	3	8.52	N	Y	0.39	60	0.5	653000		269291	213776	260892	1665686	NA	1059834	1231258	175407	275043	151129	133013		4.17611e-05	3.06693e-05	TRUE	5.31854	0.740557	0.0040969	0.284084	0.00179357	0.231742
>TDP91|TDP91|generation1aar	AETSIKVFLPYYGH	AETSIKVFMPYYGH	K.VFLPYYGH	TSIKVFMP	NA	6	95.23	994.491	8	2.8	498.254	2	35.14	N	Y	0.45	60	2.2	2030000		328754	280335	247747	2623172	3396135	982431	837455	2854249	4602508	3704501	3950524		0.000229433	0.000107143	TRUE	6.86175	13.2275	0.0737404	0.00549695	0.0123886	0.0405461
>TDP201|TDP201|GenScript	WDAGLFNYNQLRGF	WDAGLFNYNQMRGF	WDAGLFNYNQLR.G	NA	NQMRGFXX	12	95.08	1495.72	12	2.3	748.869	2	42.74	N	Y	0.48	60	3.8	886000		157028	328445	186573	1342747	1200571	1184871	996970	577566	244814	660520	1139574		0.00318162	0.0008158	TRUE	5.27325	2.92667	0.000164113	0.66816	0.000300546	0.35055
>TDP90|TDP90|generation1aar	NHQLAWGEDRNTFY	NHQLAWGEDRNTFY	NHQLAWGEDRNTFY	NA	NA		99.75	1749.79	14	7.2	584.273	3	29.27	Y	Y	0.69	23.63	1.8	879000000		314310293	301361236	44863636	583556668	871647291	1607613636	1575212121	203155352	494524804	132628125	361407825		0.0203951	0.0034514	TRUE	5.26622	1.35313	0.0297329	0.926804	0.00629158	0.432285
>TDP83|TDP83|generation1aar	APSLIAKWVGFEPH	APSLIAKWVGFEPH	P.SLIAKWVGFEPH	XXAPSLIA	NA	2	99.33	1382.73	12	4.1	461.921	3	40.44	N	Y	0.55	11.39	2.5	8170000		1500186	2461824	2113576	9008302	8190195	11491460	13957576	1746129	7768772	3564708	6229672		0.00407791	0.00097816	TRUE	5.26462	2.38363	0.0026399	0.649972	0.00143108	0.346596
>TDP88|TDP88|generation1aar	LPEEVASHRLGKNF	MPEEVASHRMGKNF	LPEEVASHRLGKN.F	NA	MGKNFXXX	13	92.64	1448.77	13	2	483.933	3	14.12	N	Y	0.81	23.25	1.5	2940000		554219	471142	550327	3201063	NA	2441191	1899227	9083227	6104036	7583743	4753652		6.9781e-06	1.01034e-05	TRUE	4.78615	13.1013	0.00628217	0.00258125	0.00239177	0.0356458
>TDP87|TDP87|generation1aar	VHSDAYVTELPKTN	VHSDAYVTELPKTN	S.DAYVTELPKTN	XVHSDAYV	NA	3	130.33	1249.62	11	6.1	625.821	2	23.54	N	Y	0.73	60	2.8	1510000		218079	261401	197409	1297422	1529494	1565935	1026879	3425099	713226	4665574	2810950		0.00107065	0.000354845	TRUE	6.00512	12.8694	0.000617204	0.0321742	0.000587044	0.0708443
>TDP55|TDP55|generation2	SSGLLNIHFKFDWR	SSGMLNIHFKFDWR	SSGLLNIHFK.F	NA	IHFKFDWR	10	70.44	1114.61	10	6.1	372.547	3	33.72	N	Y	0.81	60	1.4	1040000		170389	149786	245769	708200	1521271	563260	471567	2484875	1135938	3844293	2235736		0.000358395	0.00015063	TRUE	4.32591	12.8557	0.0790128	0.0102758	0.0130723	0.0469899
>TDP38|TDP38|generation1	EAWLTFIVPPRSAG	EAWMTFIVPPRSAG	F.IVPPRSAG	WMTFIVPP	NA	6	70.83	795.46	8	4.3	398.739	2	10.06	N	Y	0.64	21.55	1.7	4140000		NA	693980	532382	6515439	203110	2941338	2946045	21322917	3084660	354723	8172375		0.430888	0.0481532	TRUE	5.13956	13.4278	0.261214	0.370506	0.0341456	0.261978
>TDP14|TDP14|generation1	LLVDQELSGNTIKV	MMVDQELSGNTIKV	LLVDQELSGNTIKV	NA	NA		87.48	1527.85	14	5.6	764.937	2	45.23	Y	Y	0.55	11.6	1.8	968000000		306718257	216470747	233290909	861171005	1060778307	1363494529	1894242424	203155352	574497462	178235425	817237514		0.00720999	0.00151514	TRUE	5.13532	1.75794	0.0113615	0.864058	0.00339156	0.410445
>TDP25|TDP25|generation1	SGPDYQKERLFFWA	SGPDYQKERLFFWA	D.YQKERLFFWA	SGPDYQKE	NA	4	77.95	1386.71	10	3	694.364	2	40.92	N	Y	0.45	60	1.7	830000		327656	243803	170902	980149	441580	1428990	2228227	244494	183381	174085	260266		0.00214332	0.000602288	TRUE	5.13121	0.871098	0.0717107	0.294335	0.0121731	0.234976
>TDP69|TDP69|generation3	GWKTLADSQESARD	GWKTMADSQESARD	GWKTLADSQESAR.D	NA	ESARDXXX	13	87.82	1447.71	13	6.7	483.579	3	16.14	N	Y	0.5	11.15	2.4	1930000		202512	1131166	189349	2674163	1759741	3125915	2741667	1368360	1632095	1275606	626223		0.00744158	0.00154699	TRUE	5.07287	2.41408	0.00487342	0.786579	0.00200215	0.385969
>TDP181|TDP181|GenScript	LNLKWTRVLFDGYQ	LNMKWTRVLFDGYQ	LNLKWT.R	NA	MKWTRVLF	6	61.75	773.443	6	0.7	387.729	2	29.86	N	Y	0.79	60	1.5	2030000		273315	278735	137371	1240766	1817302	1065788	518424	6749459	566337	11061081	4764506		0.00946182	0.00186662	TRUE	5.05019	25.1748	0.033078	0.0521657	0.00676631	0.0892009
>TDP206|TDP206|GenScript	DNQEPWTWYGVKFR	DNQEPWTWYGVKFR	Q.EPWTWYGVKFR	XDNQEPWT	NA	3	67.71	1467.73	11	7.8	734.878	2	42.08	N	Y	0.39	60	5.7	759000		212792	268238	206545	878168	347837	1345632	2048773	136250	224278	307182	307353		0.0079905	0.00162531	TRUE	5.0399	1.06359	0.0825104	0.412896	0.0135137	0.277658
>TDP212|TDP212|GenScript	NWKILYIRFNPFLA	NWKIMYIRFNPFLA	Y.IRFNPFLA	KIMYIRFN	NA	6	51.5	976.549	8	3	489.283	2	42.5	N	Y	0.65	21.11	2.9	22600000		4570406	4265747	5742545	25495194	NA	22566132	25372879	31060942	8340006	10868866	30931300		0.00780922	0.00160274	TRUE	5.03709	4.17739	4.96399e-05	0.249732	0.000145101	0.214057
>TDP67|TDP67|generation3	LFNDVNIFEIHGVD	LFNDVNIFEIHGVD	LFNDVNIFEIH.G	NA	FEIHGVDX	11	73.32	1359.68	11	0.4	680.849	2	50.89	N	Y	0.58	18.62	2.5	734000		192838	NA	68392	552962	686628	720449	NA	NA	233390	NA	542654		0.042133	0.00649578	TRUE	5.00208	2.97073	0.00746144	0.632991	0.00268352	0.342796
>TDP125|TDP125|GenScript	EVDNTKPKVLYWHF	EVDNTKPKVMYWHF	V.DNTKPKVLYWHF	XXEVDNTK	NA	2	72.91	1546.79	12	3.8	516.607	3	36.33	N	Y	0.47	60	1.4	835000		237295	301974	264138	1036805	929209	1399219	1929136	315425	230885	293120	276965		1.57512e-05	1.75013e-05	TRUE	4.94242	1.04218	0.0108483	0.385882	0.00332514	0.267878
>TDP231|TDP231|GenScript	HDFGVWKAILSQPP	HDFGVWKAILSQPP	D.FGVWKAILSQPP	XXHDFGVW	NA	2	77.71	1341.74	12	4.9	671.883	2	48.28	N	Y	0.52	10.31	2.8	15100000		5527002	3735182	2931091	13880717	10361090	23399710	32501212	2568824	9058128	2900694	9539864		0.0122269	0.00228173	TRUE	4.92952	1.48038	0.0431987	0.878697	0.00828211	0.41384
>TDP86|TDP86|generation1aar	LPNGQLIRWHFSEN	LPNGQMIRWHFSEN	LPNGQLIR.W	NA	QMIRWHFS	8	62.56	909.54	8	4.8	455.779	2	21.86	N	Y	0.67	19.87	1.2	89600000		17613524	10441530	14376303	83284301	114300918	69067845	47455758	209871232	113104188	270847950	124810510		6.34885e-05	3.98521e-05	TRUE	5.55206	12.7023	0.0118648	0.0112854	0.00344248	0.0484856
>TDP54|TDP54|generation2	ESIEYKGKPTRWQR	ESIEYKGKPTRWQR	I.EYKGKPTRWQR	XESIEYKG	NA	3	58.43	1447.77	11	3.9	483.599	3	10.91	N	Y	0.35	60	2.6	541000		180823	176314	319142	1280425	NA	1220596	817515	219150	203743	205968	236951		5.9374e-05	3.80098e-05	TRUE	4.90705	0.960194	0.00448802	0.344669	0.00191628	0.25387
>TDP38|TDP38|generation1	EAWLTFIVPPRSAG	EAWMTFIVPPRSAG	EAWLTFIVPPRSAG	NA	NA		108.21	1542.82	14	6.3	772.422	2	54.51	Y	Y	0.45	8.12	2	732000000		285460556	175935539	141370303	702534241	546013020	1012201178	1654969697	87810123	394967005	136297678	441720675		0.0130974	0.00240259	TRUE	4.87218	1.31991	0.0448846	0.710617	0.00848881	0.363455
>TDP197|TDP197|GenScript	WEIRDLKNLAPAND	WEIRDMKNLAPAND	R.DLKNLAPAND	WEIRDMKN	NA	4	99.02	1069.54	10	3.1	535.779	2	20.48	N	Y	0.32	60	2.5	691000		316761	185953	304291	1824323	NA	NA	792591	300769	218714	4857789	165092		0.401773	0.0455845	TRUE	4.86412	5.15086	0.0752228	0.573131	0.01253	0.325898
>TDP2|TDP2|generation1	LLDKLLNWPQRRGL	MLDKLMNWPQRRGM	LLDKLLNWPQRRG.L	NA	QRRGMXXX	13	58.03	1607.93	13	3.5	402.99	4	36.69	N	Y	0.53	60	5.3	913000		281857	273090	226603	517836	484340	654954	962076	NA	1648416	NA	4883890		0.00157586	0.000474558	TRUE	2.51347	12.5372	0.0286853	0.0417793	0.00615084	0.0803147
>TDP233|TDP233|GenScript	HPTKSFGDILELLY	HPTKSFGDIMEMLY	P.TKSFGDILELL.Y	XXHPTKSF	MEMLYXXX	2 ; 13	57.55	1234.68	11	7.2	618.352	2	60.23	N	Y	0.51	60	2.1	817000		309020	266198	215809	770521	716231	NA	2347864	141369	452090	251626	1671376		0.139738	0.0180107	TRUE	4.84764	2.38594	0.131188	0.548749	0.0195537	0.317164
>TDP219|TDP219|GenScript	HNLFRLQDEQATVG	HNLFRLQDEQATVG	HNLFRLQ.D	NA	FRLQDEQA	7	78	926.509	7	6.3	464.264	2	24.42	N	Y	1.01	60	0.6	1770000		222321	295352	279305	1733673	1948872	1631430	1325970	4382111	1111457	4962633	2713272		0.000267458	0.000118056	TRUE	6.24855	12.3932	0.000277754	0.0304266	0.000383609	0.0700645
>TDP26|TDP26|generation1	FGSLGANHTWVVKA	FGSMGANHTWVVKA	FGSLGANHTWVVK.A	NA	WVVKAXXX	13	69.49	1414.74	13	6.8	472.589	3	28.29	N	Y	0.49	9.66	1.7	1170000		493482	74916	NA	1654355	855201	1667155	1246212	829411	726282	922630	710877		0.0147187	0.00266444	TRUE	4.77036	2.80543	0.0278074	0.893291	0.00601538	0.419182
>TDP2|TDP2|generation1	LLDKLLNWPQRRGL	MLDKLMNWPQRRGM	L.LDKLLNWPQRRGL	XXXMLDKL	NA	1	53.46	1607.93	13	3.1	402.99	4	31.88	N	Y	0.48	60	1.4	593000		207700	202154	180743	883833	661136	1214641	957091	215188	152883	307982	214891		3.01052e-05	2.53058e-05	TRUE	4.71984	1.13141	0.00289921	0.435928	0.00152408	0.282278
>TDP35|TDP35|generation1	IARQPWNLLKDDLG	IARQPWNMLKDDMG	IARQPWNLLKD.D	NA	MLKDDMGX	11	72.29	1352.76	11	0.2	451.926	3	32.13	N	Y	0.67	60	2.4	895000		243862	278113	201032	1155782	879870	1286091	1226273	654798	NA	1251143	1085309		0.000109451	6.2237e-05	TRUE	4.71781	4.13724	0.000412274	0.148913	0.000496404	0.158186
>TDP27|TDP27|generation1	DGIYRLHVQLGGAA	DGIYRMHVQLGGAA	DGIYRLHVQLGGAA	NA	NA		97.62	1468.78	14	4.3	735.4	2	34.51	Y	Y	0.34	9.17	2.9	386000000		145463411	93167312	87135152	304242651	358526622	562664773	812530303	89489093	195851407	100126371	309313003		0.00658726	0.00141236	TRUE	4.69194	1.59957	0.0330358	0.829448	0.00676631	0.400073
>TDP26|TDP26|generation1	FGSLGANHTWVVKA	FGSMGANHTWVVKA	F.GSLGANHTWVVKA	XXXFGSMG	NA	1	107.84	1338.7	13	7.3	670.364	2	23.3	N	Y	0.67	17.41	1.6	5140000		3310128	386252	209364	5218016	4514475	7383114	7277879	3525837	5141099	4036508	324507		0.0755452	0.0107709	TRUE	4.68416	2.50169	0.0104333	0.562208	0.00325218	0.322055
>TDP4|TDP4|generation1	GIQSTYFHDLNPYL	GIQSTYFHDLNPYM	GIQSTYFH.D	NA	TYFHDLNP	8	72.13	951.445	8	0.7	476.729	2	20.24	N	Y	0.7	60	3	1080000		209782	267625	289285	963152	1217017	1000293	408259	3609785	NA	3459864	2279148		0.000198159	9.54455e-05	TRUE	3.51059	12.1937	0.0258972	0.00124699	0.00574187	0.0256523
>TDP48|TDP48|generation2	ASLRIYIEPETFDK	ASMRIYIEPETFDK	ASLRIYIEPETFDK	NA	NA		105.27	1680.87	14	4.1	561.3	3	38.49	Y	Y	0.33	8.69	2.4	480000000		209540195	114389934	96706061	285546175	689917054	437032744	1111621212	96540767	155701869	103970665	NA		0.00463234	0.00106364	TRUE	4.50053	0.846844	0.0719445	0.335846	0.0121916	0.252156
>TDP109|TDP109|generation1aar	TPHHVNWYKRAPNQ	TPHHVNWYKRAPNQ	H.HVNWYKRAPNQ	XTPHHVNW	NA	3	73.34	1411.71	11	2.8	471.579	3	9.84	N	Y	0.41	60	0.1	569000		266922	290808	209221	1456059	NA	863348	1111621	269672	157038	221475	137688		0.000120042	6.55598e-05	TRUE	4.47359	0.768504	0.00690102	0.279267	0.00254629	0.228295
>TDP59|TDP59|generation2	AKGLGPFHIVKWAS	AKGMGPFHIVKWAS	AKGLGPFHI.V	NA	PFHIVKWA	9	55.68	938.534	9	2.9	470.276	2	31.43	N	Y	0.51	60	3	524000		225014	287779	161202	912161	1447263	631137	NA	1089651	NA	NA	735839		0.00633799	0.0013737	TRUE	4.43707	4.06269	0.0332489	0.141483	0.00678707	0.15324
>TDP164|TDP164|GenScript	IGDNVEWIPFYRDT	IGDNVEWIPFYRDT	G.DNVEWIPFYRDT	XXIGDNVE	NA	2	76.02	1553.71	12	6.9	777.87	2	47.3	N	Y	0.44	8.76	0.7	14100000		4889271	3162171	3329879	15863676	7779041	16076136	27416667	3542626	6609985	4193775	7184744		0.00335417	0.000848788	TRUE	4.42406	1.41885	0.042402	0.668143	0.00816137	0.35055
>TDP22|TDP22|generation1	HLIALYWGRDTLFI	HMIALYWGRDTMFI	W.GRDTLFI	ALYWGRDT	NA	7	51.26	820.444	7	4.4	411.231	2	33.94	Y	Y	0.4	60	0.6	954000		265080	300957	268272	1212438	1003217	1601660	1086697	1032566	1326893	NA	901892		2.33131e-05	2.12603e-05	TRUE	4.40845	3.90904	0.00179245	0.10938	0.00110227	0.133976
>TDP226|TDP226|GenScript	FSLSKLNPVSQVLH	FSLSKMNPVSQVLH	F.SLSKLNPVSQVLH	XXXFSLSK	NA	1	80.94	1420.8	13	5.1	711.413	2	32.74	N	Y	0.57	16.91	2.6	2390000		634694	217017	297458	2793140	3017873	1821962	1410712	4852223	3525325	4683048	3972230		5.69795e-05	3.67201e-05	TRUE	5.90232	11.1164	0.0101166	0.00303871	0.00321852	0.0375823
>TDP112|TDP112|generation1aar	PHWQRVIFFRLNTP	PHWQRVIFFRLNTP	PHWQR.V	NA	HWQRVIFF	5	65.86	722.361	5	0.9	362.188	2	6.41	N	Y	0.47	60	1.7	550000		218575	139254	215502	137774	207358	199113	1555273	2736721	NA	NA	1410901		0.046347	0.00705207	TRUE	2.74647	10.8514	0.449892	0.00963029	0.0547132	0.0454111
>TDP27|TDP27|generation1	DGIYRLHVQLGGAA	DGIYRMHVQLGGAA	D.GIYRLHVQLGGAA	XXXDGIYR	NA	1	96.87	1353.75	13	6	677.887	2	30.24	N	Y	0.71	20.51	2.5	18200000		7910902	4902426	3768545	7365278	23024645	14528064	51343939	3676944	10804469	3704501	13132236		0.0717068	0.0103219	TRUE	4.35394	1.41652	0.166435	0.509572	0.0236193	0.307482
>TDP1|TDP1|generation1	LVATVYEFGHIDHL	LVATVYEFGHIDHM	LVATVYEFGHID.H	NA	GHIDHMXX	12	78.86	1362.68	12	4.4	682.351	2	39.91	N	Y	0.55	10.3	3	2010000		1055293	398985	344952	1580702	2154449	2423329	4277000	589318	1225703	721679	1541138		0.00862052	0.00172774	TRUE	4.34998	1.69983	0.0377133	0.651954	0.00740467	0.346752
>TDP74|TDP74|generation3	AYNLWSLYRLIRQE	AYNMWSLYRMIRQE	W.SLYRLIRQE	YNMWSLYR	NA	5	60.07	1176.66	9	2.2	393.229	3	22.4	N	Y	0.51	60	2.7	682000		251279	229234	228104	951821	650446	1089605	1410712	313518	613668	213811	317648		0.00106809	0.000354845	TRUE	4.34217	1.54383	0.00826998	0.808101	0.00284725	0.393038
>TDP100|TDP100|generation1aar	KHPLETVYADSSEW	KHPLETVYADSSEW	KHPLETVY.A	NA	ETVYADSS	8	61.99	985.523	8	2.6	493.77	2	14.09	N	Y	0.66	60	1.1	1050000		278894	145011	231621	1082129	1291025	1030064	842439	2988566	NA	2498791	1606257		3.9912e-05	2.99082e-05	TRUE	4.85754	10.8213	0.000710483	0.00618368	0.000630204	0.0432684
>TDP146|TDP146|GenScript	TWRGVSWNSEDILT	TWRGVSWNSEDILT	W.RGVSWNSEDILT	XXTWRGVS	NA	2	86.48	1375.67	12	6.8	688.849	2	33.58	N	Y	0.6	21.15	2.8	614000		221687	328292	221005	1252097	616732	1446852	NA	386163	283985	450831	592579		0.00392732	0.000950413	TRUE	4.30058	1.66692	0.0285525	0.774575	0.00613582	0.383175
>TDP114|TDP114|generation1aar	DPGSFKNNPIDWHH	DPGSFKNNPIDWHH	D.PGSFKNNPIDWHH	XXXDPGSF	NA	1	101.03	1547.73	13	2.3	516.917	3	21.75	N	Y	0.44	8.03	1.9	17400000		6772096	4838758	4944970	23058987	16035021	25721818	29709697	5171227	12893551	4228723	6544412		0.000962748	0.000335977	TRUE	4.28213	1.30639	0.00330406	0.596486	0.00164967	0.330906
>TDP237|TDP237|GenScript	ANLQILDPDNFKRE	ANMQILDPDNFKRE	ANLQILDPDNF.K	NA	PDNFKREX	11	90.17	1258.62	11	2.4	630.318	2	49.46	N	Y	0.69	60	2.5	1370000		239936	276748	147054	1382406	1348586	1226550	1266152	2854249	541856	3407442	2604741		0.00194675	0.000556853	TRUE	5.90259	10.631	5.37307e-06	0.0373113	4.96675e-05	0.0743661
>TDP194|TDP194|GenScript	PQLIGHVKLFRFNW	PQMIGHVKLFRFNW	PQLIGHV.K	NA	IGHVKLFR	7	79.41	762.439	7	4.9	382.228	2	22.99	N	Y	0.58	60	1.9	615000		160787	214412	162696	477610	896317	455491	255224	1668896	NA	2795850	1051664		0.00120369	0.000389019	TRUE	2.90667	10.2556	0.085732	0.0150424	0.013753	0.0538071
>TDP148|TDP148|GenScript	NRSVENGEKTQRWI	NRSVENGEKTQRWI	N.GEKTQRWI	SVENGEKT	NA	6	68.69	1016.54	8	0.7	339.854	3	14.48	N	Y	0.48	11.2	2.3	2240000		677210	851027	NA	3127410	1833749	4227428	3858273	569171	1382385	NA	NA		0.0157815	0.00281151	TRUE	4.2686	1.277	0.0346357	0.625563	0.00699711	0.339725
>TDP31|TDP31|generation1	QGHETRWLIFVSNA	QGHETRWLIFVSNA	Q.GHETRWLIFVSNA	XXXQGHET	NA	1	60.06	1528.78	13	2	510.601	3	42.68	N	Y	0.33	60	3.4	517000		294256	231701	187269	534266	NA	833577	1669924	288371	138387	183317	261842		0.00399055	0.000959584	TRUE	4.25919	0.916873	0.0856689	0.310199	0.013753	0.238931
>TDP181|TDP181|GenScript	LNLKWTRVLFDGYQ	LNMKWTRVLFDGYQ	LNLKWTRV.L	NA	WTRVLFDG	8	52.65	1028.61	8	3.2	343.879	3	29.2	N	Y	0.99	60	0.9	1900000		219781	240350	284073	2300233	3067212	2119668	1450591	2182661	1974835	3529760	2290002		4.26778e-06	7.02581e-06	TRUE	9.00731	10.055	0.00394257	0.0317105	0.00175225	0.0708443
>TDP90|TDP90|generation1aar	NHQLAWGEDRNTFY	NHQLAWGEDRNTFY	NHQLAWGEDRNTF.Y	NA	RNTFYXXX	13	98.45	1586.72	13	4.4	794.372	2	24.01	N	Y	0.37	10.48	2.5	12900000		1147916	2101040	947121	15580396	17350715	16373843	11913788	15345784	12175429	15010219	12915175		1.66196e-06	3.57013e-06	TRUE	10.9421	9.91044	0.000199072	0.0497299	0.0003356	0.0876501
>TDP100|TDP100|generation1aar	KHPLETVYADSSEW	KHPLETVYADSSEW	H.PLETVYADSSEW	XXKHPLET	NA	2	71.8	1395.62	12	5.9	698.821	2	37.41	N	Y	0.76	20.03	2.2	2300000		1044664	435064	775642	3320041	1973541	3709420	3643924	622898	905813	632561	1044067		0.000447073	0.00017764	TRUE	4.2056	1.0659	0.00486141	0.40544	0.00200215	0.275035
>TDP131|TDP131|GenScript	ELKELGRSANAFQT	EMKELGRSANAFQT	L.GRSANAFQT	MKELGRSA	NA	5	91.2	950.457	9	5.2	476.238	2	10.18	N	Y	0.9	25.15	1.3	8920000		2353531	2780164	2193333	16260268	NA	7502197	6829242	2283399	7099614	33899679	15302854		0.110016	0.0146083	TRUE	4.17519	5.99686	0.063398	0.303098	0.0111894	0.236764
>TDP147|TDP147|GenScript	LRKDWGDIQFATAN	LRKDWGDIQFATAN	L.RKDWGDIQFATAN	XXXLRKDW	NA	1	73.11	1520.74	13	0.9	761.377	2	26.87	N	Y	0.39	60	3.3	561000		310015	204431	170798	793184	1208794	928843	867364	213003	216019	304027	238171		2.22131e-05	2.10516e-05	TRUE	4.15712	1.063	0.00139692	0.417947	0.00092289	0.27867
>TDP228|TDP228|GenScript	RTQKEYQFVTYKLD	RTQKEYQFVTYKMD	RTQKEYQFVTYKL.D	NA	TYKMDXXX	13	85.27	1702.9	13	5.2	426.736	4	26.86	N	Y	0.62	20.76	2.6	25700000		7303539	10144413	NA	34276872	27794036	38344562	41374242	7370678	18932303	6640143	12372520		0.00229337	0.000633407	TRUE	4.06322	1.29859	0.00399765	0.488248	0.00176073	0.30062
>TDP25|TDP25|generation1	SGPDYQKERLFFWA	SGPDYQKERLFFWA	K.ERLFFWA	DYQKERLF	NA	7	68.27	967.492	7	4.6	484.755	2	48.89	N	Y	0.72	60	1.7	940000		315615	206657	326599	1297422	1184125	1119375	991985	846201	NA	1331523	1606257		0.000149216	7.63184e-05	TRUE	4.05795	4.45766	0.000131767	0.0962885	0.000262937	0.123283
>TDP136|TDP136|GenScript	GLYFRYEIPQADQW	GLYFRYEIPQADQW	GLYFRYEIPQAD.Q	NA	PQADQWXX	12	72.59	1470.71	12	5	736.368	2	38.22	N	Y	0.76	24.25	2.3	1580000		695431	407474	430691	1467390	1924203	2000586	2896197	485222	1126146	704205	1161280		0.00177818	0.000519306	TRUE	4.0534	1.70034	0.0076256	0.703195	0.0027015	0.361572
>TDP105|TDP105|generation1aar	YEQTHNYRPDLEWQ	YEQTHNYRPDMEWQ	Y.RPDLEWQ	THNYRPDM	NA	7	69.65	942.456	7	4.1	472.237	2	22.53	N	Y	0.51	60	1.5	1320000		260957	298187	178739	1507049	1406148	1702880	1186394	2535244	NA	2778376	1986115		4.28817e-06	7.02581e-06	TRUE	5.89776	9.89281	0.000251019	0.00681951	0.000377602	0.0432684
>TDP230|TDP230|GenScript	AHLFNALTWPSGHN	AHLFNAMTWPSGHN	AHLFNA.L	NA	LFNAMTWP	6	65.56	671.339	6	5.4	336.679	2	18.11	N	Y	0.68	25.07	2.5	1080000		279494	252839	231297	844174	1595279	732357	405767	3744103	1261609	3407442	1476020		0.00135131	0.000421376	TRUE	3.51372	9.71266	0.0843625	0.0200327	0.0137123	0.0591712
>TDP96|TDP96|generation1aar	GQYPLFVKISTTHW	GQYPMFVKISTTHW	L.FVKISTTHW	QYPMFVKI	NA	5	101.71	1117.59	9	3.2	373.539	3	26.15	N	Y	0.6	60	1.8	742000		199731	224160	264445	271829	1850195	189795	253800	2249820	375382	3774397	2376826		0.0433689	0.00667568	TRUE	2.79546	9.56265	0.427684	0.0311699	0.0526013	0.0704817
>TDP164|TDP164|GenScript	IGDNVEWIPFYRDT	IGDNVEWIPFYRDT	D.NVEWIPFYRDT	XIGDNVEW	NA	3	80.53	1438.69	11	4.8	720.355	2	45.56	N	Y	0.77	19.25	2.7	2080000		809311	583622	661988	2436207	1430817	3173548	3987879	560776	1256713	592371	1013678		0.00236535	0.000647735	TRUE	4.02514	1.24951	0.0237853	0.591927	0.00540855	0.329796
>TDP148|TDP148|GenScript	NRSVENGEKTQRWI	NRSVENGEKTQRWI	E.NGEKTQRWI	RSVENGEK	NA	5	58.66	1130.58	9	6.2	566.302	2	14.14	N	Y	0.67	17.21	3.5	6410000		2702765	2164707	1633036	7478590	5821946	10479259	11016515	1762918	4178163	1247648	2713272		0.0019	0.000546626	TRUE	4.01465	1.14245	0.00701228	0.519935	0.00256796	0.310126
>TDP230|TDP230|GenScript	AHLFNALTWPSGHN	AHLFNAMTWPSGHN	AHLFNALTWPSGH.N	NA	PSGHNXXX	13	101.71	1449.72	13	2.9	484.247	3	39.87	N	Y	0.32	60	0.9	710000		328904	142294	196124	736528	705541	1012201	1116606	NA	636517	NA	1443461		0.00454271	0.00105307	TRUE	4.01329	4.67535	0.00346008	0.0967897	0.00164967	0.123516
>TDP160|TDP160|GenScript	INDFLVRTWKLPGL	INDFLVRTWKMPGL	L.VRTWKLPGL	NDFLVRTW	NA	5	61.05	1068.64	9	3	357.223	3	35.39	N	Y	0.52	60	2.1	1010000		162808	169402	294980	1127454	1397925	1101513	752712	1779708	NA	2149310	1964409		2.64225e-05	2.24051e-05	TRUE	5.23717	9.39656	0.00268209	0.00320746	0.00144093	0.0375823
>TDP209|TDP209|GenScript	DWFNAGRGHELNLQ	DWFNAGRGHEMNLQ	DWFNAGRGHELNLQ	NA	NA		100.25	1655.78	14	5.1	828.902	2	36.08	Y	Y	0.51	9.03	2.2	1310000000		NA	445675068	446642424	1773332399	1167678447	1958906987	2188348485	360978519	110656045	393166378	657697123		0.00674316	0.00144212	TRUE	3.97183	0.853115	0.0155597	0.252805	0.00411188	0.215311
>TDP139|TDP139|GenScript	WLAKEDQFPVRPTE	WLAKEDQFPVRPTE	K.EDQFPVRPTE	WLAKEDQF	NA	4	100.29	1216.57	10	4.3	609.296	2	21.35	N	Y	0.66	12.55	2.2	2580000		997594	1095087	554315	2436207	3075435	1863641	NA	9452600	NA	10292222	4645122		0.000899178	0.000316075	TRUE	2.78628	9.2142	0.0152611	0.00682596	0.00405487	0.0432684
>TDP28|TDP28|generation1	HGTPKFAWDESNGA	HGTPKFAWDESNGA	HGTPKFAWDES.N	NA	WDESNGAX	11	68.52	1273.57	11	5.4	637.797	2	21.21	N	Y	0.53	60	1.2	782000		325340	343806	259228	1014142	659492	1661201	1525364	186243	215627	210177	195790		5.20801e-05	3.50424e-05	TRUE	3.92638	0.652622	0.0216461	0.160591	0.00507607	0.163408
>TDP79|TDP79|generation1aar	GHTFQESLLDIPKQ	GHTFQESMLDIPKQ	GHTFQESLL.D	NA	ESMLDIPK	9	94.96	1030.51	9	5.8	516.264	2	31.51	N	Y	0.47	60	4.1	896000		218652	329397	304917	929158	822309	714495	401280	2484875	NA	3162805	2083793		0.000113627	6.37444e-05	TRUE	2.52112	9.06422	0.0256514	0.0012605	0.0057003	0.0256523
>TDP204|TDP204|GenScript	WLDLSPTPFNIGYK	WMDLSPTPFNIGYK	WLDLSPTPFNIGYK	NA	NA		82.2	1649.85	14	5.5	825.934	2	56	Y	Y	0.43	7.46	1	191000000		112362134	35866232	31903030	486674930	408687456	21018060	16350303	20147638	6969046	40190341	NA		0.339769	0.0393345	TRUE	3.88354	0.373655	0.298707	0.31203	0.0382791	0.239864
>TDP137|TDP137|GenScript	DITSQVWPVEYLQD	DITSQVWPVEYMQD	DITSQVWPVEYLQ.D	NA	EYMQDXXX	13	71.89	1576.78	13	8.3	789.403	2	55.62	N	Y	0.5	60	2.9	995000		145513	223986	169168	512170	601108	964568	NA	NA	NA	53645	512266		0.138547	0.017881	TRUE	3.85738	1.57587	0.0216483	0.920031	0.00507607	0.429644
>TDP225|TDP225|GenScript	HLDWPQKPRIGHEL	HLDWPQKPRIGHEM	D.WPQKPRIGHEL	XHLDWPQK	NA	3	69.52	1359.74	11	0.8	680.878	2	20.26	N	Y	0.64	21.57	2.1	13500000		4433749	5178320	NA	18356540	9292089	22149343	24026970	3777682	10021064	3005539	4395501		0.00863273	0.00172774	TRUE	3.84022	1.10277	0.050015	0.385268	0.00929726	0.267878
>TDP94|TDP94|generation1aar	LHSPWTLANFLRGP	MHSPWTMANFLRGP	W.TLANFLRGP	HSPWTMAN	NA	5	88.99	987.55	9	2.3	494.784	2	36.7	N	Y	1.13	34.61	1.7	16700000		7637588	3756404	4586061	17733324	14143711	22744756	27067727	4969751	12224392	6325610	20729398		0.0155756	0.00278822	TRUE	3.83398	2.07677	0.00755563	0.604059	0.00269625	0.33386
>TDP212|TDP212|GenScript	NWKILYIRFNPFLA	NWKIMYIRFNPFLA	NWKILYI.R	NA	IMYIRFNP	7	52.01	948.543	7	2.7	475.28	2	46.91	N	Y	0.46	60	1.7	666000		298739	272715	250162	1104792	838755	1161054	1076727	184981	186789	327612	264815		1.04963e-05	1.3808e-05	TRUE	3.81686	0.880153	0.000269942	0.297264	0.000383609	0.234976
>TDP30|TDP30|generation1	PGTQLIEAPLHYSA	PGTQMIEAPLHYSA	PGTQLIEAPL.H	NA	EAPLHYSA	10	96.8	1037.58	10	8.3	519.799	2	43.37	N	Y	0.32	60	1.8	608000		176884	162237	296504	294763	151726	264019	862379	2484875	662631	2900694	1519432		0.00457968	0.00105405	TRUE	1.85591	8.92936	0.38806	0.0164209	0.0483975	0.0552122
>TDP91|TDP91|generation1aar	AETSIKVFLPYYGH	AETSIKVFMPYYGH	A.ETSIKVFLPYYGH	XXXAETSI	NA	1	99.89	1552.79	13	4.8	777.407	2	41.44	N	Y	0.61	17.43	2.2	34900000		17309842	6897352	11106242	32747161	41855516	48287950	54833333	7269939	35906091	16146033	28109498		0.0200557	0.00340724	TRUE	3.77457	1.8569	0.00309928	0.589482	0.0015866	0.329516
>TDP119|TDP119|generation2aar	YHFQFPLHNGRVPD	YHFQFPMHNGRVPD	F.PLHNGRVPD	HFQFPMHN	NA	5	59.04	1003.52	9	4.4	502.769	2	32.99	N	Y	0.76	18.19	1.8	37800000		20954020	15428846	1034855	52123508	38401819	51443636	46309242	13280652	45698662	20269911	31256893		0.0640073	0.00930432	TRUE	3.77384	2.21498	0.00258865	0.698153	0.00142198	0.360417
>TDP74|TDP74|generation3	AYNLWSLYRLIRQE	AYNMWSLYRMIRQE	AYNLWSL.Y	NA	MWSLYRMI	7	51.22	865.433	7	4.8	433.726	2	50.55	N	Y	0.6	20.01	3.1	927000		200430	158392	200515	776187	746656	NA	558303	1158489	651206	3302598	4004789		0.0042836	0.0010174	TRUE	3.72074	12.2249	0.00189054	0.0567226	0.00113407	0.0933307
>TDP212|TDP212|GenScript	NWKILYIRFNPFLA	NWKIMYIRFNPFLA	R.FNPFLA	MYIRFNPF	NA	8	66.24	707.364	6	4.4	354.691	2	42.13	N	Y	0.59	60	0.9	522000		318046	213048	162677	251552	212205	107770	204588	2803880	1297516	1939621	2159764		1.93116e-05	1.96504e-05	TRUE	0.839018	8.86544	0.51108	0.00114644	0.0615421	0.0256523
>TDP29|TDP29|generation1	AGSWKGVRNDFTEA	AGSWKGVRNDFTEA	A.GSWKGVRNDFTEA	XXXAGSWK	NA	1	77.16	1465.69	13	2.4	733.856	2	19.76	N	Y	0.63	17	2.4	10400000		5451082	4775090	1148509	12577629	8716473	16254760	16948485	3492257	7719810	3599657	4894743		0.0151463	0.00272734	TRUE	3.59333	1.29936	0.0111528	0.695677	0.00336786	0.360101
>TDP237|TDP237|GenScript	ANLQILDPDNFKRE	ANMQILDPDNFKRE	ANLQILDPDNFK.R	NA	DNFKREXX	12	114.26	1386.71	12	3.9	694.367	2	41.02	N	Y	0.61	60	3.6	1040000		268028	172858	300011	946155	1381479	672816	528394	3609785	171370	3652079	1638816		0.100134	0.0135459	TRUE	3.5722	9.18351	0.0365701	0.0755392	0.00725304	0.109098
>TDP35|TDP35|generation1	IARQPWNLLKDDLG	IARQPWNMLKDDMG	L.LKDDLG	PWNMLKDD	NA	8	51.85	659.349	6	2.7	330.683	2	11.02	N	Y	0.34	9.44	0.8	682000		332531	293988	205855	285048	298568	137725	513439	3861631	680584	3372494	1736494		0.00259971	0.00069807	TRUE	1.11258	8.69609	0.759882	0.027271	0.0884518	0.0684037
>TDP10|TDP10|generation1	HIGLQVHLRYINVL	HIGLQVHMRYINVM	HIGLQVH.L	NA	LQVHMRYI	7	70.09	802.445	7	4.9	402.232	2	14.46	N	Y	0.61	60	2.4	850000		183048	291616	305818	1121789	1471933	696633	NA	2820669	NA	2201732	1606257		0.000487822	0.000190915	TRUE	4.2158	8.49303	0.0212474	0.00672227	0.00500607	0.0432684
>TDP114|TDP114|generation1aar	DPGSFKNNPIDWHH	DPGSFKNNPIDWHH	G.SFKNNPIDWHH	XDPGSFKN	NA	3	74.79	1393.65	11	4	465.56	3	19.03	N	Y	0.64	21.05	1.9	4430000		1898009	1646875	NA	6458783	3708613	7621279	7078485	251845	2301254	1371714	1551992		0.022813	0.00382194	TRUE	3.50747	0.772494	0.0271988	0.219603	0.00593625	0.197229
>TDP27|TDP27|generation1	DGIYRLHVQLGGAA	DGIYRMHVQLGGAA	DGIYRLHVQLGG.A	NA	QLGGAAXX	12	71.93	1326.7	12	5.4	664.363	2	33.21	N	Y	0.51	10.54	3	412000		78653	250542	308902	NA	733499	732357	767667	NA	199116	NA	222488		0.0286759	0.00462771	TRUE	3.50029	0.991081	0.00161676	0.984445	0.00101989	0.442619
>TDP83|TDP83|generation1aar	APSLIAKWVGFEPH	APSLIAKWVGFEPH	APSLIAKWVGFEPH	NA	NA		131.78	1550.82	14	6.5	776.425	2	46.54	Y	Y	0.41	7.52	2.2	1600000000		854863261	613333783	386824242	1705345214	1471932690	2661493687	2731696970	327399122	775245155	473547060	810725662		0.0022234	0.000618348	TRUE	3.46511	0.96505	0.01241	0.38204	0.00354126	0.267129
>TDP198|TDP198|GenScript	DELWVQLIKSKEDQ	DELWVQMIKSKEDQ	DELWVQLIKSKED.Q	NA	SKEDQXXX	13	57.48	1601.83	13	9.2	534.956	3	42.46	N	Y	0.63	16.05	3	2960000		1065922	1101454	NA	2538188	2129780	3233090	6978788	950297	1648416	667509	973522		0.010622	0.00204948	TRUE	3.43269	0.978082	0.188485	0.332888	0.0262157	0.250909
>TDP47|TDP47|generation2	LSYQWQNSDPKAGR	MSYQWQNSDPKAGR	Y.QWQNSDPKAGR	XMSYQWQN	NA	3	99.56	1285.62	11	3.6	643.813	2	18.83	N	Y	0.37	60	3	524000		261230	210756	240796	1269094	267250	1006247	712833	134318	242041	248800	214329		0.0107975	0.00206685	TRUE	3.42541	0.883322	0.0728384	0.313125	0.0122692	0.240198
>TDP147|TDP147|GenScript	LRKDWGDIQFATAN	LRKDWGDIQFATAN	LRKDWGDIQFATAN	NA	NA		90.58	1633.82	14	5.2	817.922	2	32.16	Y	Y	0.66	14.75	2.6	964000000		NA	367151365	366884848	1161447737	788594106	1518301768	1555272727	241771659	629988694	323270133	377687457		0.00281989	0.000742749	TRUE	3.42191	1.07128	0.0297921	0.370609	0.00629158	0.261978
>TDP193|TDP193|GenScript	DAWAPLVIKKESSI	DAWAPMVIKKESSI	DAWAPLVIKK.E	NA	VIKKESSI	10	78.14	1139.67	10	0.9	380.898	3	33.3	N	Y	0.73	60	1.6	753000		260761	193430	163044	563727	1184125	444773	228306	2014764	1060862	2219206	1660522		0.00123789	0.000394927	TRUE	2.94166	8.45143	0.162288	0.00174502	0.0231652	0.0306701
>TDP72|TDP72|generation3	KYVLGWLNTSRQAE	KYVLGWLNTSRQAE	Y.VLGWLNTSRQAE	XXKYVLGW	NA	2	68.87	1372.71	12	5.9	687.366	2	31.6	N	Y	0.35	7.81	1.7	360000		416044	NA	154331	1240766	NA	654954	NA	NA	266031	NA	169308		0.119594	0.0157503	TRUE	3.32364	0.76325	0.174857	0.429851	0.0246002	0.28171
>TDP203|TDP203|GenScript	WWYHYGPTVNKQLR	WWYHYGPTVNKQLR	Y.GPTVNKQL.R	WYHYGPTV	NKQLRXXX	5 ; 13	84.54	855.481	8	1.8	428.749	2	10.87	N	Y	0.56	60	1.3	482000		199501	254693	278556	589222	194727	270555	214612	2468086	NA	1742164	1953556		0.000230939	0.000107327	TRUE	1.29899	8.41188	0.538514	0.000418545	0.0642131	0.0202297
>TDP85|TDP85|generation1aar	PYWDTKLHAENIAQ	PYWDTKMHAENIAQ	PYWDTKLHA.E	NA	KMHAENIA	9	86.44	1129.56	9	2.8	377.527	3	23.55	N	Y	0.77	16.06	1.2	1720000		610400	NA	570267	1665686	1554164	2512641	2083667	1281054	967832	1729932	1047323		0.00154226	0.000467352	TRUE	3.31006	2.12852	0.014127	0.434118	0.00384764	0.281999
>TDP81|TDP81|generation1aar	WQKSNDGAQYLLGQ	WQKSNDGAQYMMGQ	WQKSNDGAQYLLG.Q	NA	YMMGQXXX	13	62.27	1478.72	13	4.3	740.368	2	30.51	N	Y	0.39	8.32	3.3	2440000		1172210	844660	969055	3048092	1217017	4304832	4476394	725315	1020059	777596	621882		0.00378525	0.000926284	TRUE	3.27696	0.789919	0.0521418	0.217613	0.00960134	0.197224
>TDP200|TDP200|GenScript	WHSVQPQEYEGDNN	WHSVQPQEYEGDNN	WHSVQPQEYEGD.N	NA	YEGDNNXX	12	71.82	1473.62	12	13.4	737.825	2	18.09	N	Y	0.74	17.42	3.1	3360000		1093253	1288213	1702824	3897932	1291025	5084822	7477273	1292807	1119617	959326	787934		0.0146393	0.00265504	TRUE	3.25963	0.763845	0.100429	0.195272	0.0156864	0.185062
>TDP25|TDP25|generation1	SGPDYQKERLFFWA	SGPDYQKERLFFWA	SGPDYQKERLF.F	NA	ERLFFWAX	11	108.02	1338.66	11	6.4	670.34	2	22.97	N	Y	0.33	9.09	2.2	1350000		245982	490243	NA	243054	2664280	1577843	105679	4029528	1307308	4648100	2203177		0.105249	0.0140916	TRUE	3.11783	8.27744	0.44002	0.0320161	0.053915	0.0708443
>TDP32|TDP32|generation1	RGSPLDGYAQNKHA	RGSPMDGYAQNKHA	RGSPLDGYAQNK.H	NA	AQNKHAXX	12	115.17	1304.65	12	1.7	435.89	3	13.06	N	Y	0.57	10.43	3.9	4670000		320384	3013612	2352848	6968686	NA	6311372	5034697	10191347	4928927	5294641	3733462		0.055835	0.00824029	TRUE	3.22055	3.18477	0.0131156	0.199166	0.00366403	0.18696
>TDP230|TDP230|GenScript	AHLFNALTWPSGHN	AHLFNAMTWPSGHN	A.LTWPSGHN	LFNAMTWP	NA	6	102.49	910.43	8	4	456.224	2	21.03	N	Y	0.46	60	2.2	835000		300218	289526	215043	974483	994994	NA	1016909	2065133	NA	2691005	1562845		3.36384e-05	2.75569e-05	TRUE	3.71078	7.85175	1.59769e-05	0.00478622	7.43899e-05	0.0386427
>TDP108|TDP108|generation1aar	KQDDLLSEQFTNLY	KQDDLMSEQFTNMY	KQDDLLSEQFTNLY	NA	NA		91.82	1712.83	14	6.8	857.426	2	46.89	Y	Y	0.52	8.39	2.3	1930000000		936857250	645167717	564284848	1728007609	1562386654	2006539983	3738636364	768968194	927029995	380934536	3245073264		0.0976342	0.013312	TRUE	3.15736	1.85971	0.0501754	0.623955	0.00930938	0.339711
>TDP197|TDP197|GenScript	WEIRDLKNLAPAND	WEIRDMKNLAPAND	WEIRDLKNLAPAND	NA	NA		101.49	1653.85	14	5.4	827.935	2	37.59	Y	Y	0.92	21.31	2.7	1660000000		768314050	609089259	729781818	2209583500	1619948268	2143484848	2831393939	465074650	824208006	518979620	922512466		0.000305865	0.000133787	TRUE	3.13371	0.971951	0.00390286	0.35386	0.00174252	0.257189
>TDP84|TDP84|generation1aar	PDFYLGRSVPQWHE	PDFYLGRSVPQWHE	Y.LGRSVPQWHE	PDFYLGRS	NA	4	59.49	1207.61	10	0.3	403.544	3	16.45	N	Y	0.43	60	2.8	324000		178647	185167	141594	594888	437468	548970	NA	619540	NA	711194	307142		0.00435433	0.00102042	TRUE	3.12881	3.2407	0.00180721	0.157055	0.00110441	0.162147
>TDP5|TDP5|generation1	SLNQAYGDLPSVDL	SLNQAYGDMPSVDM	SLNQAYGDLPSVDL	NA	NA		98.42	1490.73	14	3.7	746.373	2	48.33	Y	Y	0.97	24.68	2.1	234000000		153359128	62818962	73775758	254385382	245870321	295324579	412745455	89489093	135627100	82827050	162796318		0.00333178	0.000845334	TRUE	3.12548	1.21762	0.0103257	0.715961	0.00323597	0.364776
>TDP206|TDP206|GenScript	DNQEPWTWYGVKFR	DNQEPWTWYGVKFR	W.TWYGVKFR	QEPWTWYG	NA	6	64.72	1055.56	8	4.6	352.861	3	25.01	N	Y	0.41	60	1.3	544000		144565	439308	218719	844174	516410	934798	1041833	223805	263744	143065	178688		0.00159417	0.000478141	TRUE	3.11854	0.75627	0.014027	0.236881	0.00384764	0.208396
>TDP169|TDP169|GenScript	QYELPSRNGWHHNP	QYELPSRNGWHHNP	R.NGWHHNP	LPSRNGWH	NA	7	52.56	860.368	7	0.9	431.192	2	6.35	N	Y	0.44	60	0.6	477000		225361	247663	253075	289744	216253	167832	1161470	1779708	NA	NA	2018674		0.0230807	0.00385191	TRUE	1.89571	7.84683	0.471981	2.6739e-05	0.0570448	0.00564244
>TDP234|TDP234|GenScript	ADIVANFTGHGYHQ	ADIVANFTGHGYHQ	V.ANFTGHGYHQ	ADIVANFT	NA	4	58.91	1130.49	10	3.5	566.254	2	25.08	N	Y	0.42	8.32	1.7	5890000		155833	7427918	239456	7591902	8116188	8454857	7876061	NA	7654526	5714018	NA		0.0790787	0.0112181	TRUE	3.07154	2.56325	0.0446927	0.42929	0.00848002	0.28171
>TDP100|TDP100|generation1aar	KHPLETVYADSSEW	KHPLETVYADSSEW	KHPLETVYADSSEW	NA	NA		92.03	1660.77	14	6.5	831.399	2	28.31	Y	Y	0.53	8.29	2.6	895000000		437301277	350173267	267187879	1161447737	639756219	893118687	1605121212	248487539	594082603	290069417	455829689		0.00614879	0.00134172	TRUE	3.05745	1.1296	0.0329665	0.502987	0.00676631	0.305319
>TDP8|TDP8|generation1	ELFDNRVGKWSYRL	ELFDNRVGKWSYRM	ELFDNRVGKWSY.R	NA	KWSYRMXX	12	95.14	1512.74	12	4.3	757.379	2	33.07	N	Y	0.4	7.62	3	10300000		3932675	4350638	3469455	15297117	11923477	11491460	9172121	12088583	NA	11829939	13023705		4.60435e-05	3.17919e-05	TRUE	3.05572	3.14328	0.00309688	0.162064	0.0015866	0.163925
>TDP134|TDP134|GenScript	GEWHWPSLNKVGQA	GEWHWPSMNKVGQA	GEWHWPSLNKVGQA	NA	NA		111.75	1607.78	14	6.6	804.905	2	37.27	Y	Y	1.26	30.27	2.5	1010000000		422117205	420207921	482533333	1133119744	879870379	1571888889	1749681818	251845478	625092409	235899827	542654392		0.00314926	0.0008158	TRUE	3.01989	0.937171	0.0129502	0.354657	0.00362878	0.257189
>TDP193|TDP193|GenScript	DAWAPLVIKKESSI	DAWAPMVIKKESSI	DAWAPLVIKKESS.I	NA	KESSIXXX	13	83.91	1442.78	13	6.7	481.936	3	32.37	N	Y	0.48	60	2.5	1080000		275151	241243	248408	600553	1258132	1012201	1001955	1657143	1041277	2358998	2832656		0.000178483	8.79985e-05	TRUE	3.79789	7.73737	0.00687441	0.00672226	0.00254608	0.0432684
>TDP103|TDP103|generation1aar	GDQPVSRGLYFITH	GDQPVSRGLYFITH	D.QPVSRGLYFITH	XXGDQPVS	NA	2	63.61	1416.75	12	3.3	709.385	2	32.58	N	Y	0.42	7.43	2.5	3520000		1175247	1793312	1884273	5387984	4950299	2959200	6131364	560776	2790883	560917	1069029		0.00799381	0.00162531	TRUE	3.00271	0.769902	0.0110312	0.274019	0.00336015	0.226622
>TDP57|TDP57|generation2	GRDLHTVTAESLLS	GRDLHTVTAESLMS	GRDLHTVTAESLL.S	NA	ESLMSXXX	13	81.2	1410.75	13	7.2	471.26	3	32.11	N	Y	0.45	2.04	2.4	1940000		549663	617578	NA	651544	NA	337599	471567	4197425	6038752	4053982	3386163		5.40949e-05	3.53322e-05	TRUE	0.834281	7.57184	0.479607	0.00237722	0.057895	0.0346947
>TDP125|TDP125|GenScript	EVDNTKPKVLYWHF	EVDNTKPKVMYWHF	EVDNTKPKVLYWHF	NA	NA		93.87	1774.9	14	4.9	888.464	2	36.45	Y	Y	0.35	7.46	2	765000000		305199850	231326583	436672727	577891069	978547431	684724327	1575212121	313967363	812783341	311038291	524204143		0.0313067	0.00500217	TRUE	2.94111	1.51202	0.0666	0.493398	0.01159	0.302826
>TDP42|TDP42|generation2	PASQTARWNDVDGG	PASQTARWNDVDGG	A.SQTARWNDVDGG	XXPASQTA	NA	2	79.61	1304.57	12	4.8	653.298	2	14.03	N	Y	0.7	14.68	2.6	971000		376565	727936	560297	997145	NA	2292338	1585182	302215	553280	260364	382029		0.00317005	0.0008158	TRUE	2.92808	0.674806	0.0509451	0.094764	0.00941645	0.122549
>TDP191|TDP191|GenScript	PWKDLRQQYLNTGE	PWKDMRQQYLNTGE	K.DLRQQYLNTGE	XPWKDMRQ	NA	3	91.5	1335.64	11	5.9	668.832	2	22.36	N	Y	0.43	60	2.2	1320000		311712	210794	272361	1586368	1463710	1345632	1176424	2266609	887860	3023013	1812466		0.000179335	8.79985e-05	TRUE	5.25761	7.53895	0.000128028	0.0450625	0.000262159	0.0833692
>TDP158|TDP158|GenScript	QTRDQNKVGEAAWY	QTRDQNKVGEAAWY	QTRDQNKVGEAAWY	NA	NA		84	1664.79	14	5.3	833.407	2	19.63	Y	Y	0.69	16.17	3.2	534000000		312791886	333195170	86536970	725196636	422666705	839531566	842439394	189723594	287248731	168799432	195355581		0.00937257	0.00185659	TRUE	2.89735	0.861194	0.0182382	0.297644	0.00451465	0.234976
>TDP29|TDP29|generation1	AGSWKGVRNDFTEA	AGSWKGVRNDFTEA	AGSWKGVRNDF.T	NA	RNDFTEAX	11	83.15	1235.6	11	3.3	618.812	2	17.76	N	Y	0.59	14.16	2	4660000		1852457	2185930	2472485	5665599	3848405	7561738	8075455	1442235	NA	1420641	1465167		0.00022008	0.000103777	TRUE	2.89722	0.664741	0.0159026	0.185904	0.0041687	0.179259
>TDP30|TDP30|generation1	PGTQLIEAPLHYSA	PGTQMIEAPLHYSA	PGTQLIEAPLHY.S	NA	PLHYSAXX	12	115.55	1337.7	12	5.8	669.86	2	38.71	N	Y	0.81	21.57	2.4	6080000		1202579	1326414	1046818	6855374	8469780	5757638	4451470	10728617	4700434	11934784	8519674		8.1744e-05	4.96976e-05	TRUE	5.35562	7.5263	0.00364034	0.0243747	0.0016711	0.064554
>TDP24|TDP24|generation1	LGWHALFRKYPILA	LGWHAMFRKYPIMA	LGWHALFRK.Y	NA	MFRKYPIM	9	65.47	1126.64	9	2.1	376.555	3	25.1	N	Y	0.46	60	0.6	505000		274421	291313	312434	906496	735966	922889	752712	193542	270086	292356	313542		1.08978e-05	1.3808e-05	TRUE	2.83379	0.913429	0.000272407	0.294999	0.000383609	0.234976
>TDP85|TDP85|generation1aar	PYWDTKLHAENIAQ	PYWDTKMHAENIAQ	PYWDTKLHAENIAQ	NA	NA		107.82	1684.82	14	5.3	843.422	2	27.72	Y	Y	0.64	14.61	2.3	1420000000		786534936	560277228	642048485	1665686023	1315694025	2185163721	2342878788	481864348	760556299	548685524	598005140		0.000153353	7.80217e-05	TRUE	2.83181	0.900935	0.00804804	0.272413	0.0028205	0.226622
>TDP96|TDP96|generation1aar	GQYPLFVKISTTHW	GQYPMFVKISTTHW	GQYPLFVKISTTH.W	NA	STTHWXXX	13	93.27	1489.79	13	8.7	497.609	3	35.77	N	Y	0.59	13.7	3.4	4850000		2490188	1820901	1860345	5212351	5451907	6787702	5832273	2904618	4814680	3389968	4797065		0.000337638	0.000143781	TRUE	2.82968	1.93306	0.000393153	0.274647	0.00048052	0.226622
>TDP226|TDP226|GenScript	FSLSKLNPVSQVLH	FSLSKMNPVSQVLH	FSLSKLNPV.S	NA	MNPVSQVL	9	59.82	1003.57	9	7	502.796	2	37.1	N	Y	0.74	60	1.4	751000		209972	272827	309057	951821	1274579	NA	NA	2417717	850322	2795850	1606257		0.00230833	0.000635722	TRUE	4.21743	7.26472	0.00666278	0.0192589	0.00248653	0.0586359
>TDP109|TDP109|generation1aar	TPHHVNWYKRAPNQ	TPHHVNWYKRAPNQ	TPHHVNWY.K	NA	VNWYKRAP	8	66.72	1052.48	8	1.1	351.835	3	14.63	Y	Y	0.71	60	2.2	720000		206914	223421	156015	872502	920986	797853	563288	1591663	NA	1446852	1107015		1.91829e-05	1.96504e-05	TRUE	4.03508	7.07006	0.00156695	0.00740501	0.00100798	0.0433497
>TDP60|TDP60|generation3	RKWQSPQVDLYDKS	RKWQSPQVDLYDKS	RKWQSPQVDLYDKS	NA	NA		105.97	1748.88	14	5.3	583.972	3	22.97	Y	Y	0.66	19.13	2	1460000000		788053343	660023552	548333333	1784663596	1192347710	2018448232	2402696970	451642891	321522727	484031497	84654085		0.00384886	0.00093717	TRUE	2.7793	0.504099	0.0116746	0.086825	0.0034075	0.116167
>TDP218|TDP218|GenScript	NNFVKAGKSWQDIP	NNFVKAGKSWQDIP	NNFVKAGKSWQ.D	NA	KSWQDIPX	11	70.68	1277.65	11	3	426.892	3	15.36	N	Y	0.58	60	3.6	641000		303944	194323	254400	770521	NA	239356	817515	2081923	NA	1516749	1671376		0.00415756	0.000994796	TRUE	2.42789	7.00183	0.129521	0.00124973	0.0193348	0.0256523
>TDP91|TDP91|generation1aar	AETSIKVFLPYYGH	AETSIKVFMPYYGH	AETSIKV.F	NA	SIKVFMPY	7	71.44	746.417	7	0.5	374.216	2	15.32	N	Y	0.6	60	2.2	478000		135201	194804	328716	280447	499141	161357	NA	2233030	434137	2341524	1034299		0.0161012	0.00286112	TRUE	1.42844	6.88037	0.45661	0.0341633	0.0554581	0.0729823
>TDP162|TDP162|GenScript	IPTNIRASVPQLWW	IPTNIRASVPQLWW	IPTNIRASVPQL.W	NA	VPQLWWXX	12	57.7	1307.76	12	3.2	654.887	2	36.34	N	Y	0.96	22.74	2.2	8040000		4403381	2674050	3688788	9291582	7548794	12384579	10169091	4801854	5712333	4508308	7412659		0.00110275	0.000363821	TRUE	2.74428	1.56289	0.00424236	0.724369	0.00184359	0.365652
>TDP29|TDP29|generation1	AGSWKGVRNDFTEA	AGSWKGVRNDFTEA	AGSWKGVR.N	NA	KGVRNDFT	8	83	859.466	8	2.2	287.497	3	8.13	N	Y	0.49	60	1.3	548000		244422	226602	277085	1116123	NA	809761	126117	1596700	1042909	NA	929024		0.0930052	0.0127525	TRUE	2.74292	4.7702	0.212124	0.0664428	0.0286874	0.103178
>TDP165|TDP165|GenScript	IEPPWVDSHAKRNL	IEPPWVDSHAKRNM	E.PPWVDSHAKRNL	XXIEPPWV	NA	2	84.72	1418.74	12	2.8	473.923	3	16.11	N	Y	0.52	7.07	2.2	58500000		56029226	3671514	16908606	62888146	49174064	80976094	86736364	30053560	63978126	38967157	40047894		0.0717547	0.0103219	TRUE	2.73897	1.69412	0.0442334	0.623806	0.00843089	0.339711
>TDP84|TDP84|generation1aar	PDFYLGRSVPQWHE	PDFYLGRSVPQWHE	PDFYLGRSVPQWHE	NA	NA		114.5	1729.82	14	4.6	865.922	2	36.29	Y	Y	1.51	27.27	2.2	2110000000		1328606311	971996100	759690909	2577847417	1833748547	2881796296	3798454545	342509850	1449300415	501505558	1014763713		0.00957414	0.0018811	TRUE	2.71833	0.810726	0.0172709	0.269232	0.00440489	0.224845
>TDP151|TDP151|GenScript	TQNGYPNLAWPGDI	TQNGYPNLAWPGDI	TQNGYPNLAWPGDI	NA	NA		79.54	1544.73	14	7.6	773.376	2	49.62	Y	Y	0.49	7.34	2.7	271000000		162469572	116512196	102289091	292344894	239291851	360819949	484028788	97883943	174634172	101174815	173649405		0.00295698	0.00076839	TRUE	2.70769	1.07668	0.0198402	0.537875	0.00474311	0.313693
>TDP102|TDP102|generation1aar	AQNEAHLKTDWWAY	AQNEAHMKTDWWAY	AQNEAHLKTDWWAY	NA	NA		91.08	1731.8	14	1.7	866.909	2	35.61	Y	Y	0.71	14.78	2.8	925000000		560292261	339561956	364890909	1104791750	684983202	1315861532	1435636364	277030026	504317374	337249382	387455236		0.00137141	0.000424903	TRUE	2.693	0.893096	0.017217	0.285645	0.00440489	0.232342
>TDP91|TDP91|generation1aar	AETSIKVFLPYYGH	AETSIKVFMPYYGH	AETSIKVFLPYYGH	NA	NA		129.31	1623.83	14	4.2	542.286	3	42.03	Y	Y	0.63	13.4	3	1040000000		621028550	441430543	462593939	991479776	1167678447	1405173401	1869318182	423100404	1062493886	52072703	401564250		0.0881452	0.0121724	TRUE	2.67219	0.953687	0.014063	0.578765	0.00384764	0.327177
>TDP146|TDP146|GenScript	TWRGVSWNSEDILT	TWRGVSWNSEDILT	TWRGVSWNSED.I	NA	NSEDILTX	11	78.31	1335.58	11	3.6	668.802	2	25.16	N	Y	0.73	14.63	1.2	2290000		1111474	1042031	927182	3410690	1636394	2923475	2990909	NA	1070654	1635572	797702		0.00605134	0.00133249	TRUE	2.66859	1.13739	0.0131814	0.56367	0.00367193	0.322415
>TDP159|TDP159|GenScript	REANYHEQSIGGWE	REANYHEQSIGGWE	REANYHEQSIGGWE	NA	NA		84.75	1674.74	14	4.3	838.38	2	18.1	Y	Y	0.96	23.6	2.5	774000000		370491360	424452445	366884848	991479776	568215357	1250366162	1266151515	271993117	NA	274342762	278924357		0.000699282	0.000258005	TRUE	2.63133	0.710311	0.0222872	0.202229	0.00517622	0.187969
>TDP149|TDP149|GenScript	FRIHGFDEAHNAWL	FRIHGFDEAHNAWM	FRIHGFDEAHNA.W	NA	AHNAWMXX	12	99.05	1412.66	12	4.2	471.895	3	21.07	N	Y	0.38	6.87	2.1	39800000		21561382	20352495	12502000	53596564	42924518	55075652	38632576	28038797	1589661	29181682	21923237		0.163026	0.0203607	TRUE	2.62188	1.11273	0.00264913	0.562059	0.00143108	0.322055
>TDP37|TDP37|generation1	WAGTAKNSSADIQG	WAGTAKNSSADIQG	W.AGTAKNSSADIQG	XXXWAGTA	NA	1	98.06	1218.58	13	0.4	610.299	2	7.28	N	Y	0.33	0.37	2.2	5930000		1078069	NA	1294067	262317	296853	2238751	9521061	8965699	9368226	737405	15302854		0.301538	0.0353317	TRUE	2.5966	7.24541	0.596261	0.0818412	0.0705825	0.11356
>TDP172|TDP172|GenScript	FDWWGNRSPLEKLV	FDWWGNRSPLEKMV	W.GNRSPLEKLV	FDWWGNRS	NA	4	88.25	1111.63	10	4.6	371.554	3	24.64	Y	Y	1.1	25.13	1.5	19200000		NA	9083282	9092364	21245995	14719327	25543194	32401515	8579536	12860909	12371635	13240767		0.00710816	0.00150027	TRUE	2.5834	1.29439	0.0611686	0.719357	0.0109141	0.365508
>TDP8|TDP8|generation1	ELFDNRVGKWSYRL	ELFDNRVGKWSYRM	R.VGKWSYRL	FDNRVGKW	NA	6	52.36	1007.56	8	5.1	336.861	3	23.29	N	Y	0.76	60	2.1	555000		270099	205663	226284	645878	677582	595412	476053	871385	417816	1373461	681574		0.00370907	0.000914653	TRUE	2.55851	3.57267	0.00114788	0.0702191	0.000825275	0.105238
>TDP9|TDP9|generation1	NLSEDWAFKPTGPL	NLSEDWAFKPTGPM	N.LSEDWAFKPTGPL	XXXNLSED	NA	1	102.89	1459.73	13	7.6	730.88	2	44.7	N	Y	0.47	6.25	5.6	1780000		1117548	906206	949115	2351223	2047549	NA	3190303	1076220	1620670	627319	1226399		0.0104412	0.00202268	TRUE	2.55278	1.14803	0.0114705	0.645767	0.00339867	0.346162
>TDP126|TDP126|GenScript	EYPRPQEWADGNHL	EYPRPQEWADGNHL	EYPRPQEWADGNHL	NA	NA		83.77	1710.78	14	3.8	856.398	2	25.88	Y	Y	0.54	6.73	2.8	589000000		454003757	37351815	400781818	713865439	558347652	928843434	822500000	298856634	481468043	20444652	357066590		0.213468	0.0260546	TRUE	2.54184	0.973367	0.0244845	0.534329	0.00552896	0.313041
>TDP27|TDP27|generation1	DGIYRLHVQLGGAA	DGIYRMHVQLGGAA	DGIYRLHVQLGGA.A	NA	LGGAAXXX	13	61.14	1397.74	13	2.5	466.922	3	34.04	N	Y	0.32	60	2.2	1050000		320680	227224	240882	781853	1463710	1000293	1370833	1098046	2268612	NA	2051234		0.000266376	0.000118056	TRUE	4.38968	6.86865	0.00540791	0.0087001	0.00216238	0.0446955
>TDP160|TDP160|GenScript	INDFLVRTWKLPGL	INDFLVRTWKMPGL	INDFLVRT.W	NA	LVRTWKMP	8	73.08	976.534	8	2.8	489.276	2	29.71	N	Y	0.76	17.19	2.6	5330000		2809053	1281846	2691818	5099039	4826952	6251831	6580000	2736721	6267245	3652079	9485599		0.0342806	0.00537954	TRUE	2.51645	2.44832	0.00330843	0.183833	0.00164967	0.178215
>TDP27|TDP27|generation1	DGIYRLHVQLGGAA	DGIYRMHVQLGGAA	DGIYRLHVQLG.G	NA	VQLGGAAX	11	72.17	1269.68	11	2.6	635.85	2	34.06	N	Y	0.4	7.12	1.6	2080000		495001	2039494	414739	1529712	2614942	2101806	3638939	NA	1574972	961073	1866731		0.0823634	0.0115892	TRUE	2.51389	1.49285	0.0836098	0.534098	0.0136521	0.313041
>TDP88|TDP88|generation1aar	LPEEVASHRLGKNF	MPEEVASHRMGKNF	LPEEVASHRLGK.N	NA	RMGKNFXX	12	101.3	1334.73	12	5.4	334.692	4	14.25	N	Y	0.41	60	1.1	563000		235925	254758	176821	583557	NA	344744	292611	2384137	530431	1957095	1226399		0.00499717	0.00112202	TRUE	1.82907	6.85171	0.117147	0.0275592	0.0178264	0.0684037
>TDP82|TDP82|generation1aar	IQLDPRYNHTQQFP	IQMDPRYNHTQQFP	IQLDPRYNHTQQFP	NA	NA		66.44	1755.87	14	3.3	878.945	2	30.14	Y	Y	1.37	26.1	2.7	371000000		229279489	237693369	211357576	NA	449802895	576954672	672954545	148253038	295409206	114280361	157369774		0.00258275	0.000695447	TRUE	2.50573	0.790889	0.00638177	0.367222	0.00240925	0.26154
>TDP214|TDP214|GenScript	NEIDGWTYWPEAVN	NEIDGWTYWPEAVN	D.GWTYWPEAVN	NEIDGWTY	NA	4	74.07	1221.55	10	6.2	611.784	2	44.01	N	Y	0.93	17.87	1.9	3190000		1837273	1233034	1601133	3676974	2598496	4030942	5283939	1474136	2725599	1268617	2409386		0.00977336	0.00191635	TRUE	2.50303	1.26477	0.0175277	0.862137	0.00443995	0.410037
>TDP19|TDP19|generation1	DLFPGQHRISDAEL	DMFPGQHRISDAEL	DLFPGQHRIS.D	NA	HRISDAEL	10	83.85	1168.6	10	2.7	390.541	3	24.64	N	Y	0.89	23.36	1.6	4470000		1410600	1360370	1463552	3320041	4152659	2869888	2926106	12944858	3182585	14433575	7944460		0.00223524	0.000619121	TRUE	2.35009	6.81992	0.00287572	0.0248158	0.0015199	0.064834
>TDP236|TDP236|GenScript	AWHANENYPYQSKL	AWHANENYPYQSKL	AWHANENYPYQSKL	NA	NA		115.1	1719.8	14	5.9	860.913	2	23.81	Y	Y	0.47	6.08	2.7	1070000000		666580766	362906841	608151515	1246431718	622487735	1804099747	1769621212	426458343	NA	412387846	436294131		0.0130982	0.00240259	TRUE	2.4926	0.778645	0.0603136	0.238948	0.0108208	0.208541
>TDP144|TDP144|GenScript	LIVQHRLFTYFRAW	MIVQHRLFTYFRAW	R.LFTYFR.A	VQHRLFTY	TYFRAWXX	6 ; 12	61.52	845.443	6	5	423.731	2	31.32	N	Y	0.62	60	2	664000		254926	251817	329463	296311	1258132	257814	NA	2065133	1315469	2953116	1182987		0.00742741	0.00154699	TRUE	2.16724	6.74179	0.377638	0.00784779	0.0472182	0.0433497
>TDP176|TDP176|GenScript	FLKAHSDVWPYQDA	FLKAHSDVWPYQDA	FLKAHSDVWPYQDA	NA	NA		118.58	1675.8	14	7.9	838.914	2	31.21	Y	Y	0.46	6.09	4.1	1700000000		850308039	759769877	931169697	1988625150	1537717391	2387603956	2472484848	366015428	1153891209	651782485	823749367		0.00362728	0.000908386	TRUE	2.47509	0.884046	0.0046001	0.29101	0.00193874	0.233938
>TDP18|TDP18|generation1	YLDSIRHQGPFWLL	YMDSIRHQGPFWML	R.HQGPFWLL	DSIRHQGP	NA	6	66.67	996.518	8	3.9	499.268	2	52.38	N	Y	0.58	60	2.4	1320000		329944	329996	154588	NA	2335357	2024402	2093636	1019135	NA	1577908	2778390		0.00101727	0.000345039	TRUE	7.92286	6.59945	7.10877e-05	0.0436379	0.000182916	0.0815136
>TDP72|TDP72|generation3	KYVLGWLNTSRQAE	KYVLGWLNTSRQAE	KYVLGWLNTSRQAE	NA	NA		119.27	1663.87	14	2.8	832.944	2	32.94	Y	Y	0.41	6.14	2.7	1220000000		621028550	611211521	737757576	1524046055	1134786096	1804099747	1899227273	392878946	719753922	407145627	561104641		0.000331165	0.000142914	TRUE	2.42214	0.792215	0.00617808	0.178284	0.00236894	0.175411
>TDP125|TDP125|GenScript	EVDNTKPKVLYWHF	EVDNTKPKVMYWHF	EVDNTKPKVLY.W	NA	KVMYWHFX	11	77.96	1304.7	11	3.3	653.358	2	17.61	N	Y	0.53	60	2.2	452000		263319	209673	222895	492907	896317	582313	271176	1098046	558177	NA	537228		0.027306	0.00442882	TRUE	2.41711	3.15202	0.0858017	0.0533655	0.013753	0.0898742
>TDP131|TDP131|GenScript	ELKELGRSANAFQT	EMKELGRSANAFQT	K.ELGRSANAFQT	XEMKELGR	NA	3	92.9	1192.58	11	4	597.302	2	17.68	N	Y	0.55	8.51	3.3	4010000		1251168	1687198	807545	4243533	5657484	3262860	3105561	10879725	NA	8544816	5046686		0.000797456	0.000288717	TRUE	3.25744	6.53278	0.0116167	0.0146797	0.0034075	0.0532161
>TDP114|TDP114|generation1aar	DPGSFKNNPIDWHH	DPGSFKNNPIDWHH	P.GSFKNNPIDWHH	XXDPGSFK	NA	2	86.53	1450.67	12	2.8	363.677	4	20.31	N	Y	1.15	25.74	1.8	121000000		68935687	80221512	46658182	152404606	95387817	176837500	201387879	39791586	NA	41064044	45148845		0.000983139	0.000340634	TRUE	2.39773	0.643486	0.0227503	0.157254	0.00524641	0.162147
>TDP28|TDP28|generation1	HGTPKFAWDESNGA	HGTPKFAWDESNGA	HGTPKFAWDESN.G	NA	DESNGAXX	12	64.55	1387.62	12	2.1	694.817	2	20.65	N	Y	0.7	14.75	1.8	3250000		1410600	1213934	2612061	4158549	2434034	4781162	5234091	2031554	2546068	646540	1015849		0.0312443	0.00500046	TRUE	2.37862	0.893712	0.0315062	0.366757	0.00658249	0.26154
>TDP189|TDP189|GenScript	PETGHWLLLHFQED	PETGHWLMMHFQED	W.LLLHFQED	TGHWLMMH	NA	6	69.01	1013.52	8	4.7	507.769	2	35.73	N	Y	1.18	34.05	0.8	10700000		4874087	2376934	3230182	8215118	7951726	8752563	NA	4281373	5239025	4770419	NA		0.00626105	0.00136008	TRUE	2.37753	1.36347	0.00333705	0.955971	0.00164967	0.436586
>TDP234|TDP234|GenScript	ADIVANFTGHGYHQ	ADIVANFTGHGYHQ	A.DIVANFTGHGYHQ	XXXADIVA	NA	1	89.98	1457.67	13	5.5	729.846	2	26.43	N	Y	0.53	7.19	2	2120000		491964	957140	1317994	2872459	1167678	3102099	1605121	1863657	3149943	2970590	2420239		0.0204228	0.0034514	TRUE	2.3709	2.82004	0.0866779	0.0909937	0.0138257	0.120083
>TDP193|TDP193|GenScript	DAWAPLVIKKESSI	DAWAPMVIKKESSI	A.WAPLVIKKESSI	XXDAWAPM	NA	2	60.45	1369.8	12	5.9	685.91	2	37.68	N	Y	0.7	13.56	1.2	11200000		7500932	3926185	6061576	12011069	9456551	16433384	16998333	4281373	10935037	4857789	7749105		0.0226397	0.00379948	TRUE	2.35435	1.1932	0.0188355	0.861047	0.00456996	0.410022
>TDP179|TDP179|GenScript	LWQPVSARINTTFD	LWQPVSARINTTFD	W.QPVSARINTTFD	XXLWQPVS	NA	2	54.17	1347.68	12	1.9	674.848	2	24.56	N	Y	0.93	17.14	2.3	9460000		5830684	4456751	3708727	9631518	6529132	10002929	17696212	4096686	6397813	4648100	10853088		0.0595424	0.00872085	TRUE	2.35028	1.39301	0.0786684	0.779371	0.0130373	0.383405
>TDP223|TDP223|GenScript	VYHKWDTQDPNLDH	VYHKWDTQDPNLDH	Q.DPNLDH	WDTQDPNL	NA	8	63.43	709.303	6	0.6	355.659	2	7.11	N	Y	0.38	60	1.1	265000		243009	328359	158329	207737	192429	317545	265194	1663859	NA	NA	1508579		0.000365027	0.000152095	TRUE	1.01025	6.52142	0.964437	4.67294e-05	0.109397	0.00564244
>TDP236|TDP236|GenScript	AWHANENYPYQSKL	AWHANENYPYQSKL	A.WHANENYPYQSKL	XXXAWHAN	NA	1	95.26	1648.76	13	6.3	825.394	2	21.8	N	Y	0.85	15.11	3.4	214000000		132405109	119695590	95709091	258917861	177618693	314973190	337972727	84284287	NA	91913562	79010479		0.000495211	0.000193026	TRUE	2.34931	0.733758	0.0151571	0.185032	0.00404807	0.178864
>TDP148|TDP148|GenScript	NRSVENGEKTQRWI	NRSVENGEKTQRWI	NRSVENGEKTQRWI	NA	NA		115.43	1715.87	14	3.7	572.966	3	16.53	Y	Y	0.52	6.44	1.5	694000000		393267468	454164116	295103030	798849419	652913160	1018155303	1086696970	265277237	543487656	209688735	335360414		0.00379457	0.000926284	TRUE	2.33469	0.888691	0.00946381	0.307125	0.00312711	0.237343
>TDP158|TDP158|GenScript	QTRDQNKVGEAAWY	QTRDQNKVGEAAWY	Q.TRDQNKVGEAAWY	XXXQTRDQ	NA	1	87	1536.73	13	3.3	769.376	2	19.3	N	Y	0.53	7.67	2.8	34300000		19891134	19036692	18045152	42775270	22449029	51145930	60815152	12995227	18279465	12301739	11178680		0.00198724	0.000563343	TRUE	2.33249	0.720804	0.0472383	0.117769	0.0088146	0.139685
>TDP111|TDP111|generation1aar	FPNLWSYEKQRFHP	FPNMWSYEKQRFHP	W.SYEKQRFHP	PNMWSYEK	NA	5	70.22	1190.58	9	0.2	596.299	2	8.08	N	Y	0.38	5.48	3.1	3490000		1973929	2758941	1922158	5314332	NA	4650171	5383636	2014764	4586187	623824	2539623		0.126755	0.0165358	TRUE	2.30625	1.10042	0.00126213	0.647178	0.000872223	0.346162
>TDP37|TDP37|generation1	WAGTAKNSSADIQG	WAGTAKNSSADIQG	WAGTAKNSSADIQ.G	NA	ADIQGXXX	13	63.59	1347.64	13	3.5	674.831	2	12.8	N	Y	0.63	10.59	2.6	684000		397823	422330	482533	951821	NA	1095559	947121	248488	514110	1142804	303886		0.0971014	0.0132765	TRUE	2.29871	1.27196	0.00050404	0.964412	0.000540418	0.438335
>TDP129|TDP129|GenScript	EDNYEVWVPQAGRN	EDNYEVWVPQAGRN	EDNYEVWVPQAGRN	NA	NA		116.15	1675.76	14	7.1	838.893	2	31.57	Y	Y	0.38	6.33	2.7	801000000		423635612	405352085	434678788	957486183	700607068	1030063552	1171439394	261919297	546751846	262110919	398308324		0.00140087	0.000432642	TRUE	2.29071	0.871921	0.0055897	0.257821	0.00220799	0.218361
>TDP196|TDP196|GenScript	WPLGLYASQKHWEE	WPMGMYASQKHWEE	WPLGLYASQKH.W	NA	SQKHWEEX	11	72.59	1298.68	11	1.7	433.9	3	31.7	N	Y	0.66	10.19	2.5	1670000		1685432	485998	648030	2158593	NA	2107760	2178379	1009061	1496631	814291	1019105		0.0413991	0.00639283	TRUE	2.2858	1.15423	0.0325522	0.722748	0.00670381	0.365589
>TDP176|TDP176|GenScript	FLKAHSDVWPYQDA	FLKAHSDVWPYQDA	FLKAHS.D	NA	KAHSDVWP	6	74.32	701.386	6	4.1	351.702	2	7.41	N	Y	0.48	8.83	3	582000		189801	NA	207370	NA	NA	445964	448138	2703141	NA	639551	1617110		0.0332948	0.0052504	TRUE	2.25118	8.32522	0.00126671	0.155066	0.000872223	0.161527
>TDP163|TDP163|GenScript	IWQKGALHTSLDPQ	IWQKGALHTSMDPQ	IWQKGALHTSLDPQ	NA	NA		96	1592.83	14	4.9	797.427	2	24.91	Y	Y	0.94	22.75	2.5	1350000000		742501127	689735224	797575758	1422065278	1184124622	1958906987	2123545455	500333017	582657937	585381052	NA		0.000341115	0.000144625	TRUE	2.24973	0.748212	0.0166867	0.140371	0.00430498	0.152463
>TDP230|TDP230|GenScript	AHLFNALTWPSGHN	AHLFNAMTWPSGHN	AHLFNALTWPSGHN	NA	NA		129.31	1563.76	14	3.5	782.889	2	40.28	Y	Y	0.59	11.88	2.1	1430000000		695430503	846782628	885309091	1393737285	1422594164	2173255471	2268106061	609466057	1060861790	567906991	724986268		0.00169243	0.000498785	TRUE	2.24232	0.915508	0.0162954	0.298456	0.00423757	0.234976
>TDP97|TDP97|generation1aar	PPNRDEGWALQHTF	PPNRDEGWALQHTF	R.DEGWALQHTF	PPNRDEGW	NA	4	68.76	1202.54	10	2.7	602.277	2	36.05	N	Y	0.38	3.54	2.7	2750000		2763501	2674050	2093636	NA	4070428	NA	7178182	2686352	3802781	NA	3136542		0.0374353	0.00583668	TRUE	2.24041	1.27811	0.0791478	0.145027	0.0130725	0.155338
>TDP100|TDP100|generation1aar	KHPLETVYADSSEW	KHPLETVYADSSEW	K.HPLETVYADSSEW	XXXKHPLE	NA	1	68.07	1532.68	13	6.2	767.351	2	32.06	N	Y	0.57	60	2	375000		251044	273762	246357	674206	448158	587077	NA	547344	136770	1060676	429782		0.293212	0.0345235	TRUE	2.21671	2.1149	0.00922096	0.437515	0.00307998	0.282278
>TDP149|TDP149|GenScript	FRIHGFDEAHNAWL	FRIHGFDEAHNAWM	FRIHGF.D	NA	IHGFDEAH	6	60.05	775.413	6	4.8	388.716	2	22.83	N	Y	0.52	60	2.9	246000		153935	152206	188536	387527	393064	343553	331492	503691	277350	304024	283029		0.00130194	0.000412636	TRUE	2.20695	2.07422	0.000211821	0.171019	0.000343921	0.170761
>TDP28|TDP28|generation1	HGTPKFAWDESNGA	HGTPKFAWDESNGA	H.GTPKFAWDESNGA	XXXHGTPK	NA	1	54.71	1378.62	13	0.2	690.315	2	26.21	N	Y	0.61	14.37	3.2	449000		NA	316217	334982	702534	NA	666862	757697	258561	257871	297059	286522		3.66625e-06	6.21762e-06	TRUE	2.17762	0.844606	0.00160386	0.156867	0.00101832	0.162147
>TDP103|TDP103|generation1aar	GDQPVSRGLYFITH	GDQPVSRGLYFITH	Q.PVSRGLYFITH	XGDQPVSR	NA	3	66.52	1288.69	11	1.6	645.355	2	34.56	N	Y	0.68	16.37	1.7	14000000		9323020	NA	6420485	16656860	14554865	19053199	18294394	683341	12403922	3774397	7977020		0.117484	0.0155148	TRUE	2.17738	0.788855	0.00596246	0.297456	0.00230433	0.234976
>TDP223|TDP223|GenScript	VYHKWDTQDPNLDH	VYHKWDTQDPNLDH	VYHKWDTQD.P	NA	DTQDPNLD	9	77.32	1190.54	9	2.7	596.277	2	9.12	N	Y	0.98	21.9	2.3	31800000		21865064	NA	21933333	46287942	NA	43881898	52839394	14204085	19748350	NA	13349298		0.000618514	0.000230848	TRUE	2.17678	0.719992	0.00499113	0.16374	0.00202973	0.164877
>TDP25|TDP25|generation1	SGPDYQKERLFFWA	SGPDYQKERLFFWA	SGPDYQKERL.F	NA	KERLFFWA	10	101.96	1191.59	10	0.5	398.204	3	11.68	N	Y	0.48	60	1.8	483000		277472	291414	177503	832843	NA	401308	NA	2081923	NA	1586645	1117868		0.00366937	0.00091208	TRUE	2.48024	6.41279	0.115114	0.00918439	0.0175595	0.0446955
>TDP193|TDP193|GenScript	DAWAPLVIKKESSI	DAWAPMVIKKESSI	DAWAPLVIKKESSI	NA	NA		99.16	1555.86	14	4.1	778.941	2	39.67	Y	Y	0.94	17.39	1.7	1910000000		1070477085	944406691	1254187879	2011287545	1644617531	2798438552	2941060606	852916686	1632095062	922630435	1193839662		0.00606553	0.00133258	TRUE	2.15552	1.05569	0.0203387	0.588675	0.00485043	0.329516
>TDP37|TDP37|generation1	WAGTAKNSSADIQG	WAGTAKNSSADIQG	WAGTAKNSSAD.I	NA	SSADIQGX	11	80.5	1106.5	11	0.7	554.256	2	6.81	N	Y	0.39	4.72	1.6	1720000		293630	4202079	299941	NA	NA	2441191	4431530	2300189	4210805	NA	NA		0.322998	0.0376636	TRUE	2.14967	2.03653	0.390817	0.4309	0.0486173	0.28192
>TDP42|TDP42|generation2	PASQTARWNDVDGG	PASQTARWNDVDGG	PASQTARWNDVD.G	NA	NDVDGGXX	12	76.75	1358.62	12	2.9	680.32	2	15.48	N	Y	0.79	12.41	2.7	5160000		2505372	3353174	3090606	6912030	2360026	7978527	8374545	1556405	NA	1852250	1855878		0.0176649	0.00308232	TRUE	2.14756	0.588272	0.0927644	0.120859	0.0146295	0.141185
>TDP26|TDP26|generation1	FGSLGANHTWVVKA	FGSMGANHTWVVKA	G.SLGANHTWVVKA	XXFGSMGA	NA	2	124.24	1281.68	12	5.7	641.852	2	23.2	N	Y	0.8	12.42	0.8	4690000		2596476	2822609	2811455	5070711	4119767	7383114	6928939	1536257	3884386	2638583	2311708		0.00699574	0.00148627	TRUE	2.14165	0.945041	0.0186264	0.373234	0.00456454	0.263109
>TDP51|TDP51|generation2	VSPAPTYGRLWIHK	VSPAPTYGRLWIHK	A.PTYGRLWIHK	VSPAPTYG	NA	4	50.45	1269.7	10	2.9	318.433	4	19.29	N	Y	0.42	60	1.9	297000		224366	248300	178066	490641	261494	400713	702864	188508	217124	263629	256654		0.0164498	0.00290703	TRUE	2.1388	1.06716	0.0763252	0.483538	0.012691	0.30062
>TDP7|TDP7|generation1	KVHLPAEILQTTQL	KVHLPAEIMQTTQM	K.VHLPAEILQTTQL	XXXKVHLP	NA	1	61.63	1461.82	13	4.9	731.92	2	46.53	N	Y	0.51	11.4	2.6	370000		148348	239444	275498	380162	555881	416193	538364	345868	NA	NA	701109		0.029028	0.00467673	TRUE	2.13775	2.36769	0.00895709	0.114239	0.00303046	0.137182
>TDP206|TDP206|GenScript	DNQEPWTWYGVKFR	DNQEPWTWYGVKFR	W.YGVKFR	PWTWYGVK	NA	8	69.02	768.428	6	1.7	385.222	2	13.35	N	Y	0.83	12.22	2.7	3050000		1882825	3056058	1485485	5252010	NA	4870474	3509333	1665538	NA	1231921	1617110		0.00568274	0.00125418	TRUE	2.12189	0.702726	0.0275096	0.219425	0.00596778	0.197229
>TDP57|TDP57|generation2	GRDLHTVTAESLLS	GRDLHTVTAESLMS	GRDLHTVTA.E	NA	TVTAESLM	9	93.21	968.504	9	4.6	485.262	2	9.19	N	Y	0.47	60	2.7	586000		255614	147891	296866	668541	NA	269126	543348	2787090	425977	NA	1964409		0.0472526	0.00713712	TRUE	2.11461	7.39248	0.107875	0.0673453	0.0166895	0.103433
>TDP163|TDP163|GenScript	IWQKGALHTSLDPQ	IWQKGALHTSMDPQ	IWQKGALHTSLD.P	NA	TSMDPQXX	12	85.52	1367.72	12	5.9	684.871	2	23.8	N	Y	0.74	13.07	1.9	300000000		182208866	182939004	179055758	329737845	249981865	475139141	476053030	114337847	212172358	131230200	99414285		0.0024436	0.000665393	TRUE	2.10984	0.767849	0.028876	0.12762	0.00617818	0.145565
>TDP186|TDP186|GenScript	LQSSWQTERHVYFA	MQSSWQTERHVYFA	LQSSWQTERHVYFA	NA	NA		109.66	1750.84	14	4.8	876.433	2	28.85	Y	Y	0.86	16.42	3.4	1160000000		718206612	560277228	759690909	900830196	1060778307	1351586279	2412666667	391199976	816047531	342491601	758630840		0.0276027	0.00446197	TRUE	2.10698	0.849425	0.122897	0.306261	0.018487	0.237343
>TDP52|TDP52|generation2	PSFNLYGYDLQTAK	PSFNMYGYDLQTAK	S.FNLYGYDLQTAK	XXPSFNMY	NA	2	88.66	1431.7	12	9.4	716.866	2	36.69	N	Y	0.77	16.64	2.5	940000		563329	515710	NA	1138785	970324	1232504	1196364	726994	886228	845745	670721		0.000353281	0.000149129	TRUE	2.10279	1.45022	0.00252283	0.817871	0.00140157	0.396295
>TDP14|TDP14|generation1	LLVDQELSGNTIKV	MMVDQELSGNTIKV	L.LVDQELSGNTIKV	XXXMMVDQ	NA	1	80.59	1414.77	13	5.9	708.395	2	31.78	N	Y	0.56	6.1	3.1	1160000		NA	619701	614133	1914972	802573	1256320	1201348	972124	1197958	896419	866076		0.0435739	0.00668594	TRUE	2.09721	1.59364	0.121777	0.865486	0.0183469	0.410619
>TDP201|TDP201|GenScript	WDAGLFNYNQLRGF	WDAGLFNYNQMRGF	D.AGLFNYNQLRGF	XXWDAGLF	NA	2	85.43	1398.7	12	0.9	700.36	2	44.98	N	Y	0.48	5.91	2	12100000		8563817	7364250	5563091	13087533	10032167	16492925	20338182	4365322	9123411	3547234	7184744		0.0119327	0.00223979	TRUE	2.09217	0.845256	0.0349236	0.254595	0.00702624	0.216359
>TDP19|TDP19|generation1	DLFPGQHRISDAEL	DMFPGQHRISDAEL	L.FPGQHRISDAEL	XXDMFPGQ	NA	2	59.51	1368.68	12	3.6	685.349	2	35.83	N	Y	0.99	20.38	2	6450000		3568257	3077280	4147394	7761870	6808717	7442656	8075455	4600377	7083293	4123878	5350572		0.00134061	0.000419394	TRUE	2.09086	1.47028	0.000214954	0.620192	0.000343921	0.339671
>TDP74|TDP74|generation3	AYNLWSLYRLIRQE	AYNMWSLYRMIRQE	AYNLWSLY.R	NA	WSLYRMIR	8	54.92	1028.5	8	4.5	515.258	2	52.34	N	Y	0.69	60	2.4	699000		195935	287363	224913	457214	435824	558497	513439	661514	643045	1939621	2691566		0.0049783	0.00112202	TRUE	2.08092	6.28599	0.00137711	0.0570613	0.00091599	0.0934903
>TDP105|TDP105|generation1aar	YEQTHNYRPDLEWQ	YEQTHNYRPDMEWQ	YEQTHNYRPDLE.W	NA	PDMEWQXX	12	73.07	1563.7	12	2.3	782.857	2	14.55	N	Y	0.43	4.43	3	4190000		1533591	3056058	3609030	5665599	NA	6906785	4461439	2854249	4700434	1188236	2116352		0.0996256	0.013545	TRUE	2.07763	0.993386	0.0350712	0.532017	0.00704145	0.313041
>TDP56|TDP56|generation2	IKVYDWAFRIRSGT	IKVYDWAFRIRSGT	D.WAFRIRSGT	KVYDWAFR	NA	5	53.68	1092.58	9	4.4	365.203	3	25.72	N	Y	1.1	24.41	0.8	7940000		5253689	5348101	4067636	7988494	7203425	11610543	13708333	2132292	4618829	3162805	3907112		0.00217865	0.000610442	TRUE	2.07119	0.706625	0.0362665	0.065832	0.00720743	0.103097
>TDP114|TDP114|generation1aar	DPGSFKNNPIDWHH	DPGSFKNNPIDWHH	DPGSFKNNPIDWHH	NA	NA		105.53	1662.75	14	5	832.388	2	25.22	Y	Y	1.05	21.84	2	1400000000		897378663	812826433	865369697	1461724469	1217016973	2203026094	2168409091	567491811	1080446931	452578187	667464902		0.00451357	0.00104883	TRUE	2.05299	0.806028	0.0282578	0.17135	0.00609931	0.170761
>TDP105|TDP105|generation1aar	YEQTHNYRPDLEWQ	YEQTHNYRPDMEWQ	YEQTHNYRPDLEWQ	NA	NA		92.01	1877.83	14	4.7	939.928	2	25.47	Y	Y	0.58	11.73	2.2	931000000		517776860	507220672	468575758	200562195	740077889	1488531145	1630045455	251845478	561440701	12144473	401564250		0.242016	0.0291706	TRUE	2.03834	0.616137	0.248375	0.43248	0.0328183	0.281999
>TDP64|TDP64|generation3	HRRVYLTSPKAPES	HRRVYLTSPKAPES	H.RRVYLTSPKAPES	XXXHRRVY	NA	1	64.29	1502.82	13	5.7	501.95	3	13.3	N	Y	0.7	10.75	2.2	3080000		2080218	2589160	1541315	4135887	NA	4602538	3843318	3341150	3052018	2935642	2441945		0.00393274	0.000950413	TRUE	2.02582	1.42143	0.00477935	0.568011	0.00198857	0.323564
>TDP226|TDP226|GenScript	FSLSKLNPVSQVLH	FSLSKMNPVSQVLH	FSLSKLNPVSQVL.H	NA	SQVLHXXX	13	62.46	1430.81	13	4	716.417	2	49.43	N	Y	0.63	60	2.1	375000		242437	262998	189580	294045	468716	534085	578242	88146	238286	142938	755375		0.227213	0.0275928	TRUE	2.02343	1.32164	0.0263903	0.716031	0.00579862	0.364776
>TDP32|TDP32|generation1	RGSPLDGYAQNKHA	RGSPMDGYAQNKHA	RGSPLDGYAQNKH.A	NA	QNKHAXXX	13	106.82	1441.71	13	4.4	481.578	3	10.5	N	Y	0.56	7.49	3.1	3720000		2505372	4095966	2073697	6855374	NA	5126501	5483333	831090	NA	1195226	628394		0.000560863	0.000213452	TRUE	2.01327	0.306017	0.0223943	0.0674099	0.00518878	0.103433
>TDP191|TDP191|GenScript	PWKDLRQQYLNTGE	PWKDMRQQYLNTGE	PWKDLRQQYLNTGE	NA	NA		108.36	1746.87	14	3.3	874.445	2	27.26	Y	Y	0.55	7.71	2.9	1480000000		885231405	NA	865369697	1694014017	962101256	1982723485	2327924242	589318419	NA	601107708	632735021		0.0079505	0.00162484	TRUE	1.98982	0.694299	0.117592	0.119098	0.0178539	0.1404
>TDP132|TDP132|GenScript	EPLDLQKQRYFDWL	EPLDMQKQRYFDWL	EPLDLQKQRYF.D	NA	QRYFDWLX	11	97.8	1435.75	11	5.4	718.884	2	30.17	N	Y	0.49	8.34	1.7	12000000		3006446	2081939	4845273	11841101	13979249	10241094	7925909	23673475	8911239	28133239	19752620		0.00131114	0.000412845	TRUE	3.32108	6.0756	0.00565779	0.0199257	0.00222171	0.0591712
>TDP91|TDP91|generation1aar	AETSIKVFLPYYGH	AETSIKVFMPYYGH	E.TSIKVFLPYYGH	XXAETSIK	NA	2	83.51	1423.75	12	2.9	475.592	3	39.43	N	Y	0.68	15.37	2.6	4200000		2687581	2695273	NA	4271861	4596706	6013666	6231061	1113157	4618829	1799828	3201661		0.0765993	0.0108891	TRUE	1.96116	0.997006	0.0250656	0.622579	0.00562972	0.339711
>TDP45|TDP45|generation2	GSQVFSWLNHYHRK	GSQVFSWLNHYHRK	GSQVFSWLNHYH.R	NA	NHYHRKXX	12	74.34	1473.68	12	7.8	492.237	3	36.71	N	Y	0.49	8.56	2.4	1310000		NA	479631	785612	1858316	1151232	964568	967061	2703141	1648416	1922147	1975262		0.00470368	0.00107492	TRUE	1.95266	3.25983	0.143512	0.0678937	0.0209801	0.103646
>TDP49|TDP49|generation2	KSHTNDLPLISVLR	KSHTNDLPLISVMR	K.SHTNDLPLISVLR	XXXKSHTN	NA	1	98.92	1463.81	13	6.4	488.947	3	43.85	N	Y	0.34	9.85	2.7	1920000		292750	126275	266839	422087	620021	293538	432186	585960	399863	19570949	7032801		0.0661198	0.00959697	TRUE	1.93314	30.1695	0.0650636	0.191436	0.011401	0.18232
>TDP69|TDP69|generation3	GWKTLADSQESARD	GWKTMADSQESARD	GWKTLADSQESARD	NA	NA		112.29	1562.73	14	10	521.923	3	17.73	Y	Y	0.95	16.1	2.3	1580000000		970262209	1101454095	911230303	1869647577	970324343	2304246212	2492424242	777363043	1230599677	667509140	914915305		0.0258058	0.00423525	TRUE	1.92008	0.902728	0.0728854	0.259918	0.0122692	0.219436
>TDP165|TDP165|GenScript	IEPPWVDSHAKRNL	IEPPWVDSHAKRNM	V.DSHAKRNL	PPWVDSHA	NA	6	51.28	939.489	8	6.1	470.754	2	27.17	N	Y	1.28	20.02	1.5	25300000		17158002	14707277	17287455	30140985	27465113	36141536	31205152	10997253	22522912	12092050	15736977		0.00245646	0.000667017	TRUE	1.9066	0.9361	0.00121892	0.342418	0.000869952	0.25387
>TDP193|TDP193|GenScript	DAWAPLVIKKESSI	DAWAPMVIKKESSI	D.AWAPLVIKKESSI	XXXDAWAP	NA	1	85.68	1440.83	13	1.4	721.425	2	34.81	N	Y	0.66	9.8	1.7	21800000		14637446	12606238	14336424	26401690	19159794	30604200	29310909	10275296	19585141	10397066	13674891		0.00550148	0.00121696	TRUE	1.90253	0.972804	0.00963397	0.396272	0.00315046	0.272392
>TDP85|TDP85|generation1aar	PYWDTKLHAENIAQ	PYWDTKMHAENIAQ	PYWDTK.L	NA	WDTKMHAE	6	69.26	808.375	6	4.7	405.197	2	14.39	N	Y	0.47	60	2.7	1250000		290466	209107	260290	NA	6956732	NA	802561	1830077	940087	1427631	1269811		0.0181073	0.00314815	TRUE	15.3172	5.39664	0.212018	0.00386044	0.0286874	0.0381465
>TDP218|TDP218|GenScript	NNFVKAGKSWQDIP	NNFVKAGKSWQDIP	N.NFVKAGK.S	XXXNNFVK	KAGKSWQD	1 ; 8	73.17	762.439	7	0.7	382.226	2	6.83	N	Y	0.49	60	1.7	286000		247318	198754	252408	NA	NA	70259	246252	1729339	1070654	NA	913830		0.00623296	0.00135703	TRUE	0.679714	5.31701	0.36016	0.0159472	0.0454939	0.0550666
>TDP51|TDP51|generation2	VSPAPTYGRLWIHK	VSPAPTYGRLWIHK	VSPAPTYGRLWIHK	NA	NA		90.68	1623.89	14	4.3	406.981	4	27.43	Y	Y	0.88	14.86	2.3	1260000000		898897070	802215122	793587879	1478721266	1134786096	1756466751	1899227273	446605981	980889132	506747777	604516993		0.00261353	0.000699836	TRUE	1.88476	0.763246	0.0147036	0.127351	0.00397151	0.145565
>TDP26|TDP26|generation1	FGSLGANHTWVVKA	FGSMGANHTWVVKA	FGSLGANHTWVVKA	NA	NA		104.34	1485.77	14	5.5	743.898	2	32.63	Y	Y	0.58	9.75	3.1	1260000000		897378663	783114761	821503030	1354078094	1044332132	1905319865	1974000000	337472941	1042908745	639550642	492730188		0.0125389	0.00232648	TRUE	1.88182	0.753197	0.0394899	0.145704	0.00770706	0.155633
>TDP59|TDP59|generation2	AKGLGPFHIVKWAS	AKGMGPFHIVKWAS	AKGLGPF.H	NA	MGPFHIVK	7	59.26	688.391	7	5.6	345.205	2	26.08	N	Y	0.64	60	1.7	518000		320766	281051	160503	415855	587951	255432	153533	1830077	404760	2096887	1052750		0.0189254	0.00325835	TRUE	1.38994	5.29745	0.444754	0.0349938	0.0541557	0.073532
>TDP143|TDP143|GenScript	VINYPLKFTKVLQQ	VINYPLKFTKVMQQ	VINYPLKFTKVLQ.Q	NA	KVMQQXXX	13	72.7	1561.92	13	7.6	521.652	3	40.42	N	Y	0.5	3.55	2.1	1090000		1276980	1025053	NA	NA	2170895	2155393	NA	1168563	2235970	1231921	1758200		0.121325	0.0159565	TRUE	1.87933	1.38891	0.0151941	0.307523	0.00404807	0.237343
>TDP86|TDP86|generation1aar	LPNGQLIRWHFSEN	LPNGQMIRWHFSEN	LPNGQLIRW.H	NA	MIRWHFSE	9	65.3	1095.62	9	5	548.819	2	38.33	N	Y	1.09	20.92	1.5	6430000		4889271	3798849	4067636	7365278	5229884	9705223	9570909	3156463	4765718	2953116	2637300		0.00338364	0.000854008	TRUE	1.87394	0.7945	0.0338729	0.129568	0.00687141	0.146521
>TDP51|TDP51|generation2	VSPAPTYGRLWIHK	VSPAPTYGRLWIHK	V.SPAPTYGRLWIHK	XXXVSPAP	NA	1	75.91	1524.82	13	2.9	382.213	4	24.37	N	Y	0.59	9.33	2.4	9190000		7470563	6303119	3290000	11614477	9949936	17743291	3065682	6094661	8111512	4036508	3114836		0.355359	0.0408403	TRUE	1.86244	0.938727	0.244336	0.406893	0.0323721	0.275396
>TDP223|TDP223|GenScript	VYHKWDTQDPNLDH	VYHKWDTQDPNLDH	VYHKWDTQDPNLD.H	NA	PNLDHXXX	13	79.34	1629.74	13	7.6	815.885	2	17.95	N	Y	0.39	5.52	3.6	6280000		3871938	5730108	2751636	8101806	4563814	7799903	10169091	2753511	NA	2533739	2832656		0.0085755	0.00172342	TRUE	1.85985	0.657286	0.071298	0.143049	0.0121452	0.153743
>TDP144|TDP144|GenScript	LIVQHRLFTYFRAW	MIVQHRLFTYFRAW	LIVQHRLFT.Y	NA	RLFTYFRA	9	61.09	1125.67	9	4.1	376.231	3	27.41	N	Y	0.76	15.84	1.7	2480000		704541	513587	1178418	2487198	2582050	2613861	NA	4533219	2839845	6552773	2452798		0.00202688	0.000571229	TRUE	3.20591	5.1257	0.000937758	0.0322464	0.000757434	0.0708443
>TDP129|TDP129|GenScript	EDNYEVWVPQAGRN	EDNYEVWVPQAGRN	D.NYEVWVPQAGRN	XXEDNYEV	NA	2	82.56	1431.69	12	1.9	716.853	2	29.71	N	Y	0.84	12.9	2.7	3900000		2338347	2525492	3010848	4651457	3215227	6132748	5433485	1151773	3166264	1637320	1996968		0.00940466	0.00185913	TRUE	1.85083	0.757394	0.0321717	0.14314	0.00666457	0.153743
>TDP5|TDP5|generation1	SLNQAYGDLPSVDL	SLNQAYGDMPSVDM	SLNQAYGDLPSVD.L	NA	PSVDMXXX	13	63.53	1377.64	13	1	689.829	2	34.61	N	Y	0.49	7.79	2.6	473000		376565	NA	458606	685537	NA	768082	857394	381126	NA	463063	NA		0.00829015	0.00167303	TRUE	1.84474	1.0108	0.0156542	0.540482	0.00411459	0.314739
>TDP231|TDP231|GenScript	HDFGVWKAILSQPP	HDFGVWKAILSQPP	H.DFGVWKAILSQPP	XXXHDFGV	NA	1	61.83	1456.77	13	7.9	729.399	2	56.1	N	Y	0.49	60	1.5	277000		279312	154546	239940	256085	216267	404880	772652	166680	231458	312700	110701		0.191552	0.0235881	TRUE	1.83647	0.91445	0.274365	0.616229	0.0357214	0.338459
>TDP218|TDP218|GenScript	NNFVKAGKSWQDIP	NNFVKAGKSWQDIP	N.NFVKAGKSWQDIP	XXXNNFVK	NA	1	64.88	1488.77	13	6.6	745.398	2	27.96	N	Y	0.7	11.03	4	128000000		87156574	81282643	89527879	144472767	117590153	169692551	198895455	47682744	102821989	51548481	65661181		0.00342712	0.000860488	TRUE	1.83352	0.778339	0.0178837	0.132575	0.00449434	0.14773
>TDP158|TDP158|GenScript	QTRDQNKVGEAAWY	QTRDQNKVGEAAWY	T.RDQNKVGEAAWY	XXQTRDQN	NA	2	72.42	1435.68	12	2	718.851	2	18.58	N	Y	0.33	8.53	2.2	3010000		4357829	1290335	813527	4283193	2894527	3501025	5084545	NA	1251817	1029222	726072		0.0261858	0.00429032	TRUE	1.82962	0.465375	0.16087	0.196282	0.0230638	0.185111
>TDP145|TDP145|GenScript	TVLISLHRNWRAQH	TVMISMHRNWRAQH	TVLISLH.R	NA	ISMHRNWR	7	50.61	781.47	7	6.7	391.745	2	32.43	N	Y	0.5	60	1.3	243000		282672	211019	143995	145374	143336	191455	281812	1103083	664263	1714205	688086		0.000448388	0.00017764	TRUE	0.896182	4.90402	0.682761	0.0141891	0.0798551	0.0532161
>TDP99|TDP99|generation1aar	QPGLRHSAVEPNGW	QPGMRHSAVEPNGW	QPGLRHSAVEPNGW	NA	NA		80.36	1546.76	14	4.6	774.393	2	22.45	N	Y	1.16	21.98	2.1	155000000		133012472	103778623	79757576	181299159	110189375	221493434	246251515	57588666	115062702	60984474	69242700		0.0108558	0.00206982	TRUE	1.79885	0.717611	0.0742249	0.105605	0.0124041	0.130878
>TDP172|TDP172|GenScript	FDWWGNRSPLEKLV	FDWWGNRSPLEKMV	FDWWGNRSPL.E	NA	RSPLEKMV	10	78.01	1276.6	10	2.5	639.308	2	44.3	N	Y	0.34	60	2	248000		206184	260273	213664	432852	309188	554329	330495	233103	255885	312233	241044		0.0107168	0.00206366	TRUE	1.79402	1.14935	0.0453564	0.762296	0.00852856	0.379838
>TDP44|TDP44|generation2	GASTSPHLIWAKPG	GASTSPHMIWAKPG	S.TSPHLIWAKPG	XGASTSPH	NA	3	70.02	1205.66	11	2.3	603.837	2	27.11	N	Y	1.08	19.16	1.2	6170000		4327461	2992390	4645879	6062191	5073645	8454857	8972727	4231004	6691590	4560730	3212514		0.0543206	0.00805366	TRUE	1.79033	1.17184	0.0450086	0.868343	0.00849583	0.411024
>TDP164|TDP164|GenScript	IGDNVEWIPFYRDT	IGDNVEWIPFYRDT	W.IPFYRDT	NVEWIPFY	NA	7	62.07	910.455	7	2.7	456.236	2	22.54	N	Y	0.71	10.21	1.4	4360000		3689730	3438065	3110545	NA	7071855	5299171	5931970	2753511	3460042	3162805	3266779		0.000257154	0.00011562	TRUE	1.78769	0.926161	0.00786336	0.314328	0.00276569	0.240198
>TDP43|TDP43|generation2	KARSAFAELWPDHG	KARSAFAEMWPDHG	KARSAFA.E	NA	SAFAEMWP	7	72.23	749.418	7	NA	375.716	2	6.72	N	Y	0.6	8.07	1.3	236000		173098	NA	217339	322373	NA	271508	NA	1165205	NA	NA	706536		0.0151407	0.00272734	TRUE	1.52107	4.79396	0.0944932	0.0304418	0.0148304	0.0700645
>TDP61|TDP61|generation3	QKESAEYNPTRLHS	QKESAEYNPTRLHS	Q.KESAEYNPTRLHS	XXXQKESA	NA	1	82.39	1530.74	13	3.3	511.257	3	10.85	N	Y	0.46	6.73	1.6	1530000		1609512	1816656	677939	3456015	NA	1536164	2238197	654798	1620670	NA	NA		0.270706	0.032069	TRUE	1.76174	0.831655	0.190135	0.457475	0.0263702	0.289923
>TDP237|TDP237|GenScript	ANLQILDPDNFKRE	ANMQILDPDNFKRE	A.NLQILDPDNFKRE	XXXANMQI	NA	1	71.88	1600.82	13	9.4	534.619	3	35.15	N	Y	0.49	6.65	3.1	2270000		882195	653657	NA	2827134	1669287	1964861	922197	3425099	4537224	3075435	3310192		0.00317772	0.0008158	TRUE	2.40371	4.67101	0.144216	0.0275974	0.0210269	0.0684037
>TDP116|TDP116|generation1aar	RPVLEFATGGYHPN	RPVMEFATGGYHPN	R.PVLEFATGGYHPN	XXXRPVME	NA	1	118.67	1400.67	13	2.8	701.345	2	34.08	N	Y	0.99	17.45	2.3	17900000		12572412	13985708	10129212	20452811	18419716	21911178	24724848	9066437	16271988	9995163	12263989		0.00418985	0.000997584	TRUE	1.74805	0.973038	0.0041089	0.415314	0.00179357	0.278332
>TDP47|TDP47|generation2	LSYQWQNSDPKAGR	MSYQWQNSDPKAGR	LSYQWQNSDPKAGR	NA	NA		125.29	1648.8	14	1.6	825.407	2	18.74	Y	Y	0.61	11.6	2.7	2050000000		1304311796	1657486799	1393763636	2368220264	1619948268	2941337542	3175348485	1017455732	1408498039	948841527	774910472		0.0031626	0.0008158	TRUE	1.73999	0.714553	0.0505304	0.0583055	0.00935749	0.0947261
>TDP81|TDP81|generation1aar	WQKSNDGAQYLLGQ	WQKSNDGAQYMMGQ	WQKSNDGAQYLLGQ	NA	NA		78.5	1606.77	14	3.4	804.397	2	29.63	Y	Y	1.13	19.55	2.3	735000000		508666416	519954245	526400000	861171005	708007847	964568182	1071742424	327399122	NA	356470850	357066590		5.27696e-05	3.50424e-05	TRUE	1.73896	0.669404	0.00870688	0.0528894	0.00295604	0.0896955
>TDP237|TDP237|GenScript	ANLQILDPDNFKRE	ANMQILDPDNFKRE	N.LQILDPDNFKRE	XXANMQIL	NA	2	58.54	1486.78	12	6.1	744.401	2	35.25	N	Y	0.92	13.07	1.8	1990000		1346827	1033542	1744697	2543854	2138003	2548365	2322939	1045998	1844267	791575	1497726		0.018216	0.00316137	TRUE	1.73691	0.941724	0.00458608	0.389802	0.00193874	0.269143
>TDP11|TDP11|generation1	PVIWTHNAGLSFLL	PVIWTHNAGMSFMM	P.VIWTHNAGLSFLL	XXXPVIWT	NA	1	49.99	1469.8	13	3.5	735.911	2	59.92	N	Y	0.37	60	3.4	841000		265058	293137	136495	257218	228602	NA	707848	315351	301232	264805	294920		0.418101	0.046893	TRUE	1.71827	1.26996	0.363958	0.173121	0.0457113	0.171895
>TDP97|TDP97|generation1aar	PPNRDEGWALQHTF	PPNRDEGWALQHTF	P.NRDEGWALQHTF	XXPPNRDE	NA	2	99.09	1472.68	12	3	737.349	2	28.95	N	Y	0.63	10.76	2.5	646000000		476779865	435063756	458606061	832843012	641400837	498955640	1151500000	256882388	522270420	304048666	341872267		0.015527	0.00278469	TRUE	1.71004	0.779894	0.110221	0.129595	0.0169186	0.146521
>TDP202|TDP202|GenScript	DHNQIRYRWAETLW	DHNQIRYRWAETMW	DHNQIRYR.W	NA	IRYRWAET	8	64.39	1100.55	8	0.5	367.856	3	6.79	N	Y	0.44	8.74	1.6	7910000		259684	1515295	280382	640213	517232	2345925	NA	35929955	3460042	947094	28218028		0.0634563	0.0092612	TRUE	1.7045	25.0157	0.540149	0.110044	0.0643296	0.134229
>TDP37|TDP37|generation1	WAGTAKNSSADIQG	WAGTAKNSSADIQG	WAGTAKNSSADIQG	NA	NA		89.83	1404.66	14	4.8	703.342	2	14.31	Y	Y	0.48	4.58	2.6	747000000		539034560	687612961	554315152	963151782	NA	1125329545	937151515	460037740	698536687	258616107	386369927		0.0156598	0.00279812	TRUE	1.69887	0.759516	0.00533181	0.131896	0.0021454	0.14773
>TDP148|TDP148|GenScript	NRSVENGEKTQRWI	NRSVENGEKTQRWI	N.RSVENGEKTQRWI	XXXNRSVE	NA	1	96.68	1601.83	13	0.1	534.95	3	12.5	N	Y	0.31	3.99	2.3	9150000		6407678	6430455	6739515	11444509	NA	11015130	10667576	5809236	9841533	6570247	2876068		0.0897402	0.0123398	TRUE	1.69209	0.961444	5.42188e-05	0.462627	0.000151468	0.289923
>TDP83|TDP83|generation1aar	APSLIAKWVGFEPH	APSLIAKWVGFEPH	I.AKWVGFEPH	PSLIAKWV	NA	5	76.44	1069.53	9	5.7	357.521	3	21.88	N	Y	0.54	60	2.2	286000		226992	165987	275579	492341	474472	339385	196902	NA	NA	733911	344043		0.140615	0.0180516	TRUE	1.6862	2.41854	0.133761	0.194943	0.0198466	0.185062
>TDP237|TDP237|GenScript	ANLQILDPDNFKRE	ANMQILDPDNFKRE	I.LDPDNFKRE	NMQILDPD	NA	5	74.17	1132.55	9	2.6	378.525	3	13.26	N	Y	0.45	8.55	1.5	510000		272040	324706	286725	572225	NA	351889	193911	1863657	1062494	1488790	932280		0.00160424	0.000478632	TRUE	1.26549	4.53939	0.51941	0.00479702	0.0623151	0.0386427
>TDP16|TDP16|generation1	SLQFNVKSHPEELV	SMQFNVKSHPEELV	K.SHPEELV	FNVKSHPE	NA	7	102.42	809.392	7	1.6	405.704	2	15.6	N	Y	0.64	10.35	2	4600000		1194986	3098503	2432606	3801617	4234890	2655540	2357833	15950214	4292410	11829939	7803370		0.00754705	0.0015622	TRUE	1.45514	4.44641	0.208735	0.0293952	0.0283718	0.0700645
>TDP115|TDP115|generation1aar	EHPELVHYQINQKH	EHPEMVHYQINQKH	EHPELVHYQINQKH	NA	NA		93.5	1770.88	14	4	443.729	4	17.54	Y	Y	0.59	8.66	2	724000000		607362885	732180468	446642424	946154986	NA	1036017677	996969697	250166508	636517074	445588562	317995474		0.013458	0.00245924	TRUE	1.66788	0.692929	0.0101101	0.0925876	0.00321852	0.121358
>TDP12|TDP12|generation1	VLFLREKQYDPVSL	VMFLREKQYDPVSL	VLFLREKQYDPVSL	NA	NA		103.47	1705.94	14	4.1	853.981	2	46.34	Y	Y	0.47	3.74	2	2110000000		2110586026	1695687519	1331951515	NA	2672503488	2715080808	3165378788	1004023973	3149943470	961073370	2886921366		0.310569	0.0363459	TRUE	1.66458	1.168	0.0143336	0.707164	0.00389306	0.362168
>TDP218|TDP218|GenScript	NNFVKAGKSWQDIP	NNFVKAGKSWQDIP	NNFVKAGKSWQD.I	NA	SWQDIPXX	12	107.59	1392.68	12	2.5	697.348	2	15.68	N	Y	0.57	6.58	1.9	8760000		6923937	7343027	6181212	9178270	NA	11551002	12910758	4717905	8454252	4123878	5687018		0.0151509	0.00272734	TRUE	1.64514	0.842974	0.0183105	0.199209	0.00452057	0.18696
>TDP17|TDP17|generation1	RLENYLVLTKAAPV	RMENYMVLTKAAPV	R.LENYLVLTKAAPV	XXXRMENY	NA	1	81.47	1429.82	13	2.5	715.918	2	43.52	N	Y	0.72	14.83	2.6	1770000		586105	602722	526400	2328561	1356809	1655247	1560258	3357940	1604349	2393946	2702419		0.000136564	7.21379e-05	TRUE	3.01748	4.39825	0.00575283	0.0387933	0.00224103	0.0769234
>TDP222|TDP222|GenScript	QNALDASHQTHVLL	QNALDASHQTHVLL	L.DASHQTHVLL	QNALDASH	NA	4	70.89	1119.57	10	2	374.197	3	20.58	N	Y	0.57	9.94	1.8	285000		210252	307728	154767	335403	NA	NA	234288	779042	NA	1483548	666380		0.0103056	0.00200044	TRUE	1.27022	4.35375	0.444066	0.0215341	0.0541394	0.061678
>TDP19|TDP19|generation1	DLFPGQHRISDAEL	DMFPGQHRISDAEL	F.PGQHRISDAEL	XDMFPGQH	NA	3	69.21	1221.61	11	1.5	611.811	2	13.24	N	Y	0.52	5.09	1.8	4510000		3006446	2504269	4087576	4798762	4588483	5388483	5682727	3038935	4863643	2743428	3841993		0.0329908	0.0052127	TRUE	1.5986	1.13208	0.01159	0.975246	0.0034075	0.441493
>TDP47|TDP47|generation2	LSYQWQNSDPKAGR	MSYQWQNSDPKAGR	S.YQWQNSDPKAGR	XXMSYQWQ	NA	2	71.92	1448.68	12	5.6	483.903	3	11.04	N	Y	0.42	4.22	2.1	1680000		1246612	2035249	717818	2084940	NA	2203026	2088652	1539615	2676636	569654	872588		0.347544	0.0399969	TRUE	1.59428	1.06105	0.108523	0.858261	0.0167632	0.4092
>TDP53|TDP53|generation2	YTRLNGEAVLFLSK	YTRLNGEAVMFMSK	G.EAVLFLSK	RLNGEAVM	NA	6	85.84	905.522	8	4	453.77	2	35.5	N	Y	0.87	12.62	1.4	1700000		838161	617578	1010927	1121789	1619948	940752	1231258	4298163	1746342	4683048	3331898		0.00122654	0.000392601	TRUE	1.49405	4.27483	0.0914107	0.00758309	0.0144627	0.0433497
>TDP228|TDP228|GenScript	RTQKEYQFVTYKLD	RTQKEYQFVTYKMD	RTQKEYQFVTYKLD	NA	NA		92.42	1817.93	14	4.2	606.987	3	29.03	Y	Y	0.54	4.97	2.3	2310000000		1746168295	1752988599	1641012121	2725152984	1907756336	3036603535	3185318182	1037603371	2350216890	1120087327	1356635980		0.0241708	0.00401463	TRUE	1.58382	0.855693	0.0318127	0.252375	0.00660419	0.215311
>TDP49|TDP49|generation2	KSHTNDLPLISVLR	KSHTNDLPLISVMR	S.HTNDLPLISVLR	XXKSHTND	NA	2	92.23	1376.78	12	2.8	689.398	2	43.63	N	Y	0.81	7.3	2.2	8010000		7743877	6579013	5922000	NA	10361090	10241094	11265758	6262558	10706544	4700522	6880858		0.0765793	0.0108891	TRUE	1.57412	1.05769	0.00340728	0.814371	0.00164967	0.395382
>TDP188|TDP188|GenScript	LLQATDEPRGHLYN	LLQATDEPRGHMYN	Q.ATDEPRGHLYN	XLLQATDE	NA	3	58.47	1271.59	11	5.4	636.805	2	19.74	N	Y	0.62	9.38	3	2380000		1761352	NA	1650982	2373886	1455487	3292631	3394682	1049356	2203328	1240658	872588		0.0899778	0.0123549	TRUE	1.54098	0.786255	0.246908	0.200611	0.0326687	0.187623
>TDP21|TDP21|generation1	PLEPHSKVNFQQHI	PMEPHSKVNFQQHI	S.KVNFQQHI	EPHSKVNF	NA	6	69.98	1012.55	8	5.9	507.283	2	14.75	N	Y	0.63	15.56	2.9	658000		293023	314457	536370	529733	597818	419170	483032	627935	2040119	NA	2192324		0.014075	0.00256714	TRUE	1.33087	4.24914	0.170736	0.0364969	0.0240897	0.0743661
>TDP174|TDP174|GenScript	WFQHNPKTVFGSDL	WFQHNPKTVFGSDL	WFQHNPKTVFGSD.L	NA	FGSDLXXX	13	59.46	1561.73	13	0.6	781.873	2	27.57	N	Y	0.87	11.79	1.7	16000000		8624553	11417771	16410121	16203612	15459405	22804297	19490758	9066437	15553866	11323192	11395742		0.048174	0.00725361	TRUE	1.52167	0.973993	0.0698305	0.58972	0.0119577	0.329516
>TDP33|TDP33|generation1	GGLLDHFYTSQIPA	GGLLDHFYTSQIPA	G.GLLDHFYTSQIPA	XXXGGLLD	NA	1	80.08	1460.73	13	8.4	731.378	2	45.4	N	Y	0.57	15.15	1.7	1080000		249444	428697	235347	1189776	1019663	1167008	1465545	1401940	858482	1705468	1204693		0.000132713	7.12716e-05	TRUE	3.97542	4.2452	0.00069058	0.0370139	0.000625216	0.0743661
>TDP29|TDP29|generation1	AGSWKGVRNDFTEA	AGSWKGVRNDFTEA	AGSWKGVRND.F	NA	VRNDFTEA	10	81.34	1088.54	10	2.1	545.277	2	8	N	Y	0.65	7.01	2.6	3070000		2307979	3883740	2372788	4487154	NA	3834456	4561136	1796498	3835423	NA	2561329		0.140806	0.018052	TRUE	1.5042	0.956652	0.0632212	0.543425	0.0111894	0.31541
>TDP183|TDP183|GenScript	LHAEGVKNQDRLGN	LHAEGVKNQDRMGN	L.HAEGVKNQDRLGN	XXXLHAEG	NA	1	74	1436.71	13	2.4	479.912	3	6.53	N	Y	0.43	4.02	2.3	940000		NA	891350	1068752	1416400	NA	NA	1530348	1329744	2562389	NA	1573698		0.142615	0.0181973	TRUE	1.50336	1.85903	0.0427594	0.16237	0.00821399	0.163925
>TDP83|TDP83|generation1aar	APSLIAKWVGFEPH	APSLIAKWVGFEPH	APSLIAK.W	NA	LIAKWVGF	7	66.53	698.433	7	4.3	350.225	2	14.83	N	Y	0.58	8.27	0.9	22400000		11919497	10759869	12601697	17280076	20393257	12384579	10518030	67326691	27908826	65702470	38419931		0.000847792	0.000301299	TRUE	1.28772	4.23792	0.266816	0.0103297	0.034785	0.0469899
>TDP50|TDP50|generation2	NTLIQVPVKHEGPK	NTLIQVPVKHEGPK	NTLIQVPVKHEGP.K	NA	HEGPKXXX	13	67.07	1430.79	13	1.2	477.937	3	26.33	N	Y	0.4	60	1.2	179000		267313	166296	275157	174087	235794	283565	273348	1004024	NA	1186489	753204		0.000214727	0.00010175	TRUE	1.02304	4.1533	0.900665	0.000996479	0.10288	0.0256523
>TDP193|TDP193|GenScript	DAWAPLVIKKESSI	DAWAPMVIKKESSI	DAWAPLVIK.K	NA	MVIKKESS	9	67.64	1011.58	9	5.5	506.798	2	42.04	N	Y	0.61	60	2.1	487000		160611	255093	265730	736528	681694	463826	NA	1022493	1100032	954084	679403		0.000361386	0.000151229	TRUE	2.76189	4.13394	0.0111599	0.010262	0.00336786	0.0469899
>TDP138|TDP138|GenScript	NVDWTAPQLIEYLD	NVDWTAPQLIEYLD	W.TAPQLIEYLD	NVDWTAPQ	NA	4	68.49	1161.59	10	2.9	581.805	2	44.5	N	Y	0.54	2.64	2	2540000		2915342	NA	2911152	NA	NA	3114007	5433485	2988566	3949670	1782354	2148911		0.338904	0.0392814	TRUE	1.467	0.932765	0.361553	0.799918	0.0454979	0.39004
>TDP115|TDP115|generation1aar	EHPELVHYQINQKH	EHPEMVHYQINQKH	H.PELVHYQINQKH	XXEHPEMV	NA	2	86.66	1504.78	12	4.1	377.204	4	17.3	N	Y	0.47	3.87	2.7	7260000		5375162	7173246	5563091	8215118	NA	8931187	9421364	4952961	6871120	4019034	7087066		0.0459931	0.0070237	TRUE	1.4669	0.949542	0.0135867	0.431754	0.00375277	0.281999
>TDP195|TDP195|GenScript	WGVLHDHESKYFLQ	WGVMHDHESKYFMQ	H.DHESKYFLQ	GVMHDHES	NA	5	70.65	1165.54	9	6.2	389.523	3	20.58	N	Y	0.51	60	0.8	318000		236751	324326	233145	NA	317411	NA	613136	935186	NA	1032717	799873		0.00481961	0.00109365	TRUE	1.75747	3.48489	0.184326	0.000875523	0.0257105	0.0256523
>TDP132|TDP132|GenScript	EPLDLQKQRYFDWL	EPLDMQKQRYFDWL	EPLDLQKQ.R	NA	MQKQRYFD	8	64.37	969.513	8	4.6	485.766	2	16.54	N	Y	0.39	60	1.3	149000		153123	294619	250062	74219	308366	150400	280107	889854	NA	870208	520948		0.0166372	0.00292944	TRUE	0.873912	3.26884	0.708004	0.0045186	0.0826099	0.0386427
>TDP9|TDP9|generation1	NLSEDWAFKPTGPL	NLSEDWAFKPTGPM	D.WAFKPTGPL	LSEDWAFK	NA	5	87.44	1015.55	9	2.1	508.783	2	38.95	N	Y	0.87	11.07	3	7070000		5192953	6876130	4586061	6742062	6668924	9705223	8972727	4046317	8666425	3407442	5166070		0.127197	0.016571	TRUE	1.445	0.958544	0.0711094	0.699555	0.0121342	0.36066
>TDP141|TDP141|GenScript	WILAGLQGHVNSTQ	WILAGMQGHVNSTQ	W.ILAGLQGHVNSTQ	XXXWILAG	NA	1	105.39	1336.71	13	3.8	669.365	2	22.64	N	Y	1	14.33	2	8760000		8548633	5093429	5762485	9064958	5155876	9526599	13359394	6245768	6626306	10047585	7532043		0.406572	0.0459711	TRUE	1.43421	1.17698	0.252697	0.717966	0.0332545	0.365281
>TDP51|TDP51|generation2	VSPAPTYGRLWIHK	VSPAPTYGRLWIHK	VSPAPTYGRLWI.H	NA	RLWIHKXX	12	55.45	1358.73	12	4	680.377	2	43.41	N	Y	0.51	60	4.3	209000		175522	175111	193439	335403	230246	339385	135089	238414	NA	251626	263730		0.346844	0.0399969	TRUE	1.4338	1.38542	0.232017	0.527515	0.0309316	0.31241
>TDP226|TDP226|GenScript	FSLSKLNPVSQVLH	FSLSKMNPVSQVLH	FSLSKLNPVSQV.L	NA	VSQVLHXX	12	57.18	1317.73	12	3.2	659.874	2	40.71	N	Y	0.65	60	1.5	281000		276524	193151	241567	424353	390597	204822	NA	814300	266031	814291	443891		0.099334	0.0135243	TRUE	1.43379	2.46595	0.228521	0.0854708	0.0305667	0.115555
>TDP237|TDP237|GenScript	ANLQILDPDNFKRE	ANMQILDPDNFKRE	L.QILDPDNFKRE	XANMQILD	NA	3	56.33	1373.69	11	1	687.855	2	35.53	N	Y	0.92	10.52	1.8	2370000		2232059	1073865	2352848	2821468	2664280	2453099	2846348	1511073	2709278	1263375	1703935		0.129959	0.0168853	TRUE	1.42944	0.952635	0.0728292	0.532652	0.0122692	0.313041
>TDP196|TDP196|GenScript	WPLGLYASQKHWEE	WPMGMYASQKHWEE	Y.ASQKHWEE	MGMYASQK	NA	6	84.05	1013.46	8	2.1	507.737	2	6.36	N	Y	0.31	60	1.3	227000		325578	229246	233977	247606	219271	274059	628091	945260	NA	NA	724986		0.0291115	0.00468238	TRUE	1.30168	3.17617	0.526193	0.00157832	0.0629743	0.0305142
>TDP139|TDP139|GenScript	WLAKEDQFPVRPTE	WLAKEDQFPVRPTE	WLAKED.Q	NA	AKEDQFPV	6	53.7	760.375	6	2.4	381.196	2	9.95	N	Y	0.74	11.76	2.9	2200000		NA	1905791	1890255	3138742	1874864	2947292	2871273	1222290	1942193	511990	777081		0.0296623	0.00475515	TRUE	1.42677	0.586604	0.129405	0.0643407	0.0193348	0.101791
>TDP227|TDP227|GenScript	QHSHDSWKAETIEP	QHSHDSWKAETIEP	D.SWKAETIEP	HSHDSWKA	NA	5	68.1	1059.52	9	8.6	530.774	2	23.6	N	Y	0.65	7.63	1.5	2380000		1715800	1589574	2093636	2062278	2179118	3179503	2846348	1695760	2627673	NA	985460		0.204128	0.0250093	TRUE	1.42627	0.983309	0.0742316	0.830649	0.0124041	0.400073
>TDP19|TDP19|generation1	DLFPGQHRISDAEL	DMFPGQHRISDAEL	DLFPGQHRISDAEL	NA	NA		85.42	1596.79	14	4.7	799.406	2	35.83	Y	Y	0.62	7.93	2.6	2260000000		1730984222	1530151065	1800527273	2362554666	2187341316	2322108586	2691818182	277030026	1475413936	1731679471	1801612582		0.181775	0.0225277	TRUE	1.4171	0.783202	0.00448251	0.227114	0.00191628	0.201879
>TDP1|TDP1|generation1	LVATVYEFGHIDHL	LVATVYEFGHIDHM	L.VATVYEFGHIDHL	XXXLVATV	NA	1	83.37	1499.74	13	5.6	750.882	2	36.91	N	Y	1.02	13.86	1.4	21700000		19283772	16659758	15592606	23682203	22449029	23935581	26968030	13851501	23338959	14660737	17039348		0.0231114	0.00385191	TRUE	1.41214	1.00256	0.00467534	0.593004	0.00196199	0.329921
>TDP211|TDP211|GenScript	NPTSTYDAQRWKNI	NPTSTYDAQRWKNI	P.TSTYDAQRWKNI	XXNPTSTY	NA	2	97.08	1481.73	12	1.5	741.871	2	19.6	N	Y	0.72	7.66	2	8760000		7030225	7491586	6540121	8441742	7927056	11610543	11614697	5809236	8764350	7478898	4894743		0.057664	0.00847141	TRUE	1.40991	0.959571	0.06172	0.527121	0.0109924	0.31241
>TDP237|TDP237|GenScript	ANLQILDPDNFKRE	ANMQILDPDNFKRE	Q.ILDPDNFKRE	ANMQILDP	NA	4	63.42	1245.64	10	0.2	623.825	2	35.62	N	Y	0.77	8.28	2.8	3660000		3082367	2228375	3469455	4634460	3979974	3715374	4147394	2132292	3884386	2009517	3266779		0.0796646	0.0112586	TRUE	1.40747	0.96464	0.02636	0.461427	0.00579862	0.289923
>TDP204|TDP204|GenScript	WLDLSPTPFNIGYK	WMDLSPTPFNIGYK	W.LDLSPTPFNIGYK	XXXWMDLS	NA	1	74.55	1463.77	13	6.3	732.895	2	45.12	N	Y	0.89	12.11	2.2	3350000		3704914	2886277	695885	3444684	3371466	3417668	NA	4096686	3835423	3774397	4417207		0.205199	0.0251087	TRUE	1.40438	1.65948	0.33571	0.102267	0.0426298	0.127972
>TDP234|TDP234|GenScript	ADIVANFTGHGYHQ	ADIVANFTGHGYHQ	ADIVANF.T	NA	VANFTGHG	7	64.62	748.375	7	5.2	375.197	2	33.6	N	Y	0.71	12.39	1.3	693000		672654	NA	765673	271664	737611	275292	208018	3089305	1400338	2778376	1747347		0.00168053	0.000496793	TRUE	0.518861	3.13398	0.136185	0.0191438	0.020145	0.0586359
>TDP47|TDP47|generation2	LSYQWQNSDPKAGR	MSYQWQNSDPKAGR	LSYQWQNSDPK.A	NA	SDPKAGRX	11	83.36	1364.64	11	4.4	683.328	2	20.26	N	Y	0.55	60	2.7	359000		244697	301576	305504	435118	402931	228638	299589	861312	NA	1146298	578470		0.00368068	0.000912205	TRUE	1.20302	3.0361	0.36981	0.0136913	0.0462986	0.052484
>TDP185|TDP185|GenScript	LLNNFADPGLIQYL	LMNNFADPGMIQYL	A.DPGLIQYL	NNFADPGM	NA	6	83.74	917.486	8	6.4	459.753	2	49.91	N	Y	0.39	60	0.7	130000		301344	203666	171945	196566	239657	182756	326022	496975	NA	796817	733669		0.00194998	0.000556853	TRUE	1.04697	2.99497	0.841137	0.00275663	0.097101	0.0367551
>TDP140|TDP140|GenScript	EEPLLKHWFAWDQN	EEPMLKHWFAWDQN	EEPLLKHWFA.W	NA	HWFAWDQN	10	49.83	1268.66	10	1.8	423.893	3	39.07	N	Y	0.38	60	1.7	216000		231173	291211	223596	296877	235180	378682	464588	209692	287623	143711	267869		0.14849	0.0188126	TRUE	1.38274	0.913793	0.183154	0.408744	0.02562	0.275825
>TDP108|TDP108|generation1aar	KQDDLLSEQFTNLY	KQDDLMSEQFTNMY	D.LLSEQFTNLY	KQDDLMSE	NA	4	67.57	1226.62	10	6.3	614.32	2	45.29	N	Y	1.03	13.93	1.6	6220000		6134365	3883740	4785455	5552287	4177329	7740362	9820152	3744103	4390336	2656057	6718061		0.243231	0.0292806	TRUE	1.38261	0.887045	0.281741	0.498005	0.0365359	0.304586
>TDP205|TDP205|GenScript	DQVNLTEHRSDSEK	DQVNLTEHRSDSEK	D.QVNLTEHRSDSEK	XXXDQVNL	NA	1	86.88	1541.74	13	0.9	771.88	2	7.36	N	Y	0.66	5.75	1.8	3800000		159152	8680053	275638	NA	NA	619229	7776364	9435811	11245135	NA	6468440		0.251645	0.0300689	TRUE	1.38164	2.97859	0.813899	0.128619	0.094179	0.146272
>TDP12|TDP12|generation1	VLFLREKQYDPVSL	VMFLREKQYDPVSL	VLFLREKQYD.P	NA	KQYDPVSL	10	98.17	1309.7	10	3.9	655.861	2	25.29	N	Y	1.51	14.48	1.8	238000000		203466566	155349595	235284848	252685703	235180307	297110816	298093939	142712438	228493309	165129879	161711009		0.0191951	0.00329578	TRUE	1.36728	0.881222	0.0433734	0.237843	0.00829932	0.20854
>TDP52|TDP52|generation2	PSFNLYGYDLQTAK	PSFNMYGYDLQTAK	P.SFNLYGYDLQTAK	XXXPSFNM	NA	1	104.2	1518.74	13	10.2	760.383	2	37.12	N	Y	0.6	7.8	3.6	1180000		1158545	749159	951109	1382406	838755	1559981	1420682	822695	1114721	912146	807470		0.130928	0.0169657	TRUE	1.36468	0.95941	0.162205	0.377616	0.0231652	0.264993
>TDP103|TDP103|generation1aar	GDQPVSRGLYFITH	GDQPVSRGLYFITH	GDQPVSRGLYFITH	NA	NA		102.5	1588.8	14	2.7	795.409	2	36.52	Y	Y	0.99	12.99	2.1	3130000000		3325311796	3013612361	1535333333	3529668002	3289235062	3888043350	3519303030	1830077142	NA	1799828310	2083792865		0.0272239	0.00442294	TRUE	1.35501	0.725617	0.112476	0.139555	0.0172107	0.152328
>TDP84|TDP84|generation1aar	PDFYLGRSVPQWHE	PDFYLGRSVPQWHE	L.GRSVPQWHE	DFYLGRSV	NA	5	76.47	1094.53	9	3	365.85	3	13.36	N	Y	0.5	60	1.1	199000		290655	243552	157765	407357	NA	334622	192415	543986	NA	351229	NA		0.19923	0.0244713	TRUE	1.35033	1.94057	0.337027	0.152227	0.0427415	0.159949
>TDP95|TDP95|generation1aar	HQVVQDKHEIYGDP	HQVVQDKHEIYGDP	D.KHEIYGDP	VVQDKHEI	NA	6	78.62	957.456	8	4.1	479.737	2	9.12	N	Y	0.75	9.38	2	3790000		3522705	4499196	3788485	4917740	NA	4626355	6280909	2938197	3998633	352976	2094646		0.171269	0.021335	TRUE	1.33992	0.595945	0.0849439	0.0699982	0.0137283	0.105238
>TDP82|TDP82|generation1aar	IQLDPRYNHTQQFP	IQMDPRYNHTQQFP	D.PRYNHTQQFP	IQMDPRYN	NA	4	103.09	1286.62	10	4.3	644.318	2	13.84	N	Y	0.7	7.18	2.2	344000000		341641623	420207921	225315152	426053024	NA	472757492	417730303	290461785	522270420	176488019	215976448		0.289567	0.0341359	TRUE	1.33366	0.91565	0.136983	0.586056	0.0201898	0.329516
>TDP1|TDP1|generation1	LVATVYEFGHIDHL	LVATVYEFGHIDHM	Y.EFGHIDHL	ATVYEFGH	NA	6	79.82	966.456	8	4.8	323.161	3	22.53	N	Y	0.84	7.41	1.4	1230000		911044	764014	949115	963152	1315694	553734	628091	3072515	1294251	3669553	2029527		0.00815832	0.00164987	TRUE	0.989075	2.87686	0.965774	0.022653	0.109422	0.0625655
>TDP143|TDP143|GenScript	VINYPLKFTKVLQQ	VINYPLKFTKVMQQ	VINYPLKFTKVLQQ	NA	NA		99.86	1689.98	14	4.2	846.002	2	41.99	Y	Y	0.96	11.73	1.7	2690000000		2566108189	1430404740	2911151515	2985770525	3116550221	2494778199	3604045455	1452308925	3019375865	1202215415	2029527426		0.140496	0.0180516	TRUE	1.32474	0.8364	0.16599	0.350132	0.0235903	0.256896
>TDP237|TDP237|GenScript	ANLQILDPDNFKRE	ANMQILDPDNFKRE	ANLQILDPDNFKRE	NA	NA		117.73	1671.86	14	5.3	836.941	2	36.36	Y	Y	0.64	8.48	1.6	2460000000		264202855	3077280228	3290000000	2895120945	2902749942	2875842172	3015833333	248487539	3149943470	2376472332	866076410		0.418156	0.046893	TRUE	1.32205	0.751074	0.423246	0.487374	0.0521866	0.30062
>TDP205|TDP205|GenScript	DQVNLTEHRSDSEK	DQVNLTEHRSDSEK	V.NLTEHRSDSEK	XDQVNLTE	NA	3	68.98	1314.62	11	0.3	439.213	3	7.94	N	Y	0.66	5.98	2.5	1820000		1210171	3056058	NA	NA	NA	2506686	3130485	2921408	4406657	NA	3049718		0.344748	0.0398632	TRUE	1.32135	1.62169	0.554559	0.245792	0.0658852	0.2118
>TDP59|TDP59|generation2	AKGLGPFHIVKWAS	AKGMGPFHIVKWAS	AKGLGPFHIV.K	NA	FHIVKWAS	10	52.72	1037.6	10	4.6	346.876	3	34.21	N	Y	0.31	60	1.2	344000		266184	214772	255823	312174	490096	351889	315541	NA	843793	753132	510095		0.00144001	0.000441907	TRUE	1.49607	2.85977	0.063381	0.00383669	0.0111894	0.0381465
>TDP24|TDP24|generation1	LGWHALFRKYPILA	LGWHAMFRKYPIMA	W.HALFR.K	XLGWHAMF	HAMFRKYP	3 ; 8	52.67	642.36	5	1.1	322.188	2	11.39	N	Y	0.45	3.97	1.7	791000		713651	NA	705855	872502	NA	334622	211856	1296165	2839845	2376472	1595404		0.0142101	0.00258204	TRUE	0.66642	2.85588	0.432667	0.0301606	0.0531473	0.0700645
>TDP30|TDP30|generation1	PGTQLIEAPLHYSA	PGTQMIEAPLHYSA	PGTQLIEAPLHYSA	NA	NA		132.29	1495.77	14	5.7	748.895	2	46.38	Y	Y	0.48	4.05	2.3	4930000000		5177768595	2886276628	3389696970	5048048458	NA	5013372896	4984848485	3744102777	5500160360	3494812253	2062086690		0.336414	0.0390397	TRUE	1.31366	0.969192	0.160224	0.657875	0.0230523	0.347987
>TDP33|TDP33|generation1	GGLLDHFYTSQIPA	GGLLDHFYTSQIPA	GGLLDHFYTSQIPA	NA	NA		105.55	1517.75	14	6.1	759.888	2	47.65	Y	Y	0.79	7.5	2.1	2660000000		2429451540	2207152715	2113575758	2719487385	2713618926	3108053030	3205257576	2031553525	3329473927	1355987154	1910143460		0.147003	0.0186487	TRUE	1.30512	0.958548	0.0102081	0.648245	0.00323019	0.346208
>TDP211|TDP211|GenScript	NPTSTYDAQRWKNI	NPTSTYDAQRWKNI	N.PTSTYDAQRWKNI	XXXNPTST	NA	1	104.63	1578.78	13	8.5	790.404	2	20.37	N	Y	0.75	10.03	2.4	31100000		32038392	30985029	19759939	34560152	21462259	47275749	40526818	13717184	27745616	17054684	14760199		0.0457449	0.00699684	TRUE	1.30302	0.663881	0.3024	0.0534597	0.0386509	0.0898742
>TDP91|TDP91|generation1aar	AETSIKVFLPYYGH	AETSIKVFMPYYGH	AETSIKVFLPY.Y	NA	FMPYYGHX	11	85.22	1266.69	11	4.4	634.353	2	45.86	N	Y	0.84	25.87	1.5	922000		223866	283276	673952	753525	953878	1041972	1191379	1096367	793198	1023980	1562845		0.0065894	0.00141236	TRUE	2.5024	2.84253	0.0141118	0.0232342	0.00384764	0.0632352
>TDP96|TDP96|generation1aar	GQYPLFVKISTTHW	GQYPMFVKISTTHW	I.STTHW	FVKISTTH	NA	9	56.46	630.276	5	2.4	316.146	2	8.91	N	Y	0.68	60	2.1	399000		241436	310336	179281	645878	NA	545993	258714	953655	558177	704205	552422		0.0157929	0.00281151	TRUE	1.98424	2.84021	0.120871	0.047735	0.0182384	0.0854515
>TDP39|TDP39|generation1	HAWFSVIIPNLGDG	HAWFSVIIPNLGDG	F.SVIIPNLGDG	HAWFSVII	NA	4	78.72	983.529	10	3	492.773	2	40.24	N	Y	0.38	6.81	2.1	344000		816903	326801	181753	138809	300965	271683	255598	1178637	1609246	1043201	643588		0.00680248	0.0014516	TRUE	0.547201	2.53196	0.282559	0.0246794	0.0365934	0.064834
>TDP90|TDP90|generation1aar	NHQLAWGEDRNTFY	NHQLAWGEDRNTFY	W.GEDRNTFY	QLAWGEDR	NA	6	68.75	1000.42	8	0.6	501.22	2	12.56	N	Y	0.95	10.32	2	5160000		4099699	6239451	3569152	6118847	7145863	5721914	4840288	4012738	5598086	3040487	3331898		0.102361	0.0137812	TRUE	1.28486	0.861889	0.196555	0.300729	0.027222	0.235866
>TDP188|TDP188|GenScript	LLQATDEPRGHLYN	LLQATDEPRGHMYN	D.EPRGHLYN	QATDEPRG	NA	6	77.61	984.478	8	3.2	493.248	2	7.58	N	Y	0.69	9.53	2.5	2430000		2292795	3140948	2492424	3189732	NA	3346218	3628970	1014098	2905129	NA	1703935		0.100142	0.0135459	TRUE	1.28245	0.709443	0.0597335	0.151422	0.0107562	0.159537
>TDP102|TDP102|generation1aar	AQNEAHLKTDWWAY	AQNEAHMKTDWWAY	AQNEAHLKTD.W	NA	MKTDWWAY	10	94.83	1125.54	10	0.8	563.778	2	6.51	N	Y	0.5	1.26	1.7	4400000		903452	NA	1046818	929158	1998210	821669	NA	6296137	1493367	1508011	12155458		0.152633	0.0192367	TRUE	1.28154	5.5	0.612854	0.201371	0.0721559	0.187623
>TDP131|TDP131|GenScript	ELKELGRSANAFQT	EMKELGRSANAFQT	ELKELGRSANAFQT	NA	NA		110.54	1562.81	14	5.8	782.414	2	23.66	Y	Y	1.17	15.99	4.2	489000000		531442524	589988899	245254545	455514137	617553883	821669192	432684848	315646333	494524804	152723295	263730035		0.12739	0.0165738	TRUE	1.27723	0.673138	0.404505	0.20096	0.0500653	0.187623
>TDP234|TDP234|GenScript	ADIVANFTGHGYHQ	ADIVANFTGHGYHQ	ADIVANFTGHGYH.Q	NA	HGYHQXXX	13	56.1	1400.65	13	3.5	467.891	3	26.01	N	Y	0.31	60	2.6	130000		237759	297160	175510	296311	256362	197491	313562	525518	NA	NA	643588		0.00800326	0.00162531	TRUE	1.12298	2.46845	0.522202	0.00415118	0.0625732	0.0381465
>TDP61|TDP61|generation3	QKESAEYNPTRLHS	QKESAEYNPTRLHS	A.EYNPTRLHS	KESAEYNP	NA	5	63.42	1115.54	9	2.6	372.853	3	11	N	Y	0.52	4.98	2	680000		390231	492365	520418	NA	NA	881210	877333	1304560	NA	NA	994143		0.00517386	0.00114975	TRUE	1.88011	2.45761	0.00399449	0.0125084	0.00176073	0.0498619
>TDP182|TDP182|GenScript	LQGISQEHYNAPDN	LQGISQEHYNAPDN	G.ISQEHYNAPDN	XLQGISQE	NA	3	86.27	1286.55	11	5.7	644.287	2	9.03	N	Y	0.8	6.88	1.4	516000		473743	566644	576248	623216	NA	537657	872348	461717	727914	NA	352725		0.410447	0.0461892	TRUE	1.25769	0.954053	0.258746	0.666825	0.0338683	0.35055
>TDP40|TDP40|generation1	AAPYHKLETNITSG	AAPYHKMETNITSG	AAPYHKLETNITSG	NA	NA		81.69	1500.76	14	3.7	751.389	2	17.13	Y	Y	1.41	15	1.8	667000000		549663411	876494299	422715152	674206247	694850907	905026936	802560606	443248042	667526880	330259758	348384120		0.0574396	0.00845129	TRUE	1.24805	0.725882	0.290886	0.189192	0.0375227	0.181075
>TDP60|TDP60|generation3	RKWQSPQVDLYDKS	RKWQSPQVDLYDKS	W.QSPQVDLYDKS	XRKWQSPQ	NA	3	92.61	1278.61	11	6.2	640.316	2	18.66	N	Y	0.42	2.71	1.1	8460000		7106146	11693665	8633758	12917565	10854476	9467058	NA	8948909	10478050	1602371	6034317		0.320866	0.0374602	TRUE	1.21162	0.739887	0.313636	0.210373	0.0399826	0.191849
>TDP13|TDP13|generation1	GLYYKRFLAHWVGI	GMYYKRFMAHWVGI	K.RFLAHWVGI	MYYKRFMA	NA	5	70.41	1097.61	9	0.3	366.878	3	36.56	N	Y	0.31	60	1.5	179000		327802	297565	286663	389227	NA	454300	258714	159018	328240	159665	248295		0.108525	0.0144521	TRUE	1.20856	0.736175	0.341635	0.0727028	0.0432699	0.106889
>TDP200|TDP200|GenScript	WHSVQPQEYEGDNN	WHSVQPQEYEGDNN	W.HSVQPQEYEGDNN	XXXWHSVQ	NA	1	74.37	1515.62	13	3.5	758.821	2	9.08	N	Y	0.44	3.47	1.6	412000		630139	287914	317648	375629	NA	321523	498485	1183674	1093504	NA	587152		0.040236	0.00624315	TRUE	0.967578	2.31798	0.917658	0.0282407	0.104576	0.0695525
>TDP79|TDP79|generation1aar	GHTFQESLLDIPKQ	GHTFQESMLDIPKQ	T.FQESLLDIPKQ	XGHTFQES	NA	3	53.79	1316.7	11	4.5	659.359	2	37.22	N	Y	0.45	1.05	2.6	79500		232316	197795	NA	134275	294207	316810	288383	144224	190955	135773	120469		0.101715	0.0137133	TRUE	1.20164	0.687521	0.532994	0.237141	0.0637102	0.208396
>TDP40|TDP40|generation1	AAPYHKLETNITSG	AAPYHKMETNITSG	A.PYHKLETNITSG	XXAAPYHK	NA	2	60.32	1358.68	12	0.1	680.349	2	17.84	N	Y	1.11	12.88	1.9	4660000		3598625	5135875	4267030	5280338	3848405	5632602	5782424	3357940	4651471	3162805	2843509		0.063519	0.0092612	TRUE	1.18508	0.808504	0.266745	0.105048	0.034785	0.130606
>TDP92|TDP92|generation1aar	VDYIEHKDQVRRLN	VDYIEHKDQVRRMN	VDYIEHKD.Q	NA	EHKDQVRR	8	79.38	1017.48	8	3.5	509.747	2	8.91	N	Y	0.52	6.48	1.5	3580000		4357829	5878666	2851333	5597612	NA	4537043	5333788	3492257	3362116	NA	NA		0.268604	0.031859	TRUE	1.1819	0.785582	0.441705	0.296409	0.053922	0.234976
>TDP63|TDP63|generation3	SKLGQRPTDNYEPS	SKLGQRPTDNYEPS	K.LGQRPTDNYEPS	XXSKLGQR	NA	2	82.78	1375.64	12	4.2	688.829	2	12.85	N	Y	0.59	6.2	2	5450000		5678843	6112115	6580000	7988494	NA	7085408	6380606	5624549	6430455	2079413	2886921		0.123819	0.0162404	TRUE	1.16785	0.694901	0.126118	0.0914663	0.0188896	0.120296
>TDP222|TDP222|GenScript	QNALDASHQTHVLL	QNALDASHQTHVLL	QNALDASHQTHVL.L	NA	THVLLXXX	13	73.61	1432.71	13	2	717.362	2	19.69	N	Y	0.52	60	2.5	182000		220371	243769	249770	NA	371684	183982	NA	768968	443930	330260	345128		0.10854	0.0144521	TRUE	1.16751	1.98374	0.613243	0.110985	0.0721559	0.13495
>TDP65|TDP65|generation3	WKPHDVLGSRGLYT	WKPHDVMGSRGLYT	W.KPHDVLGSR.G	XXXWKPHD	MGSRGLYT	1 ; 10	84.5	1007.55	9	0.6	336.858	3	7.3	N	Y	0.43	60	2.4	148000		228857	145339	287968	273082	NA	100625	NA	624577	460251	NA	344043		0.0873435	0.0121063	TRUE	0.846558	2.15788	0.712449	0.0265127	0.0830294	0.0674446
>TDP39|TDP39|generation1	HAWFSVIIPNLGDG	HAWFSVIIPNLGDG	W.FSVIIPNLGDG	XHAWFSVI	NA	3	95.49	1130.6	11	6.3	566.309	2	52.16	N	Y	0.46	3.24	1	673000		826014	267405	317036	1490052	296150	244893	148864	498654	1085343	585381	2865215		0.251209	0.0300538	TRUE	1.15918	2.67711	0.860034	0.422575	0.0991653	0.279787
>TDP63|TDP63|generation3	SKLGQRPTDNYEPS	SKLGQRPTDNYEPS	SKLGQRPTDNYE.P	NA	DNYEPSXX	12	58.21	1406.68	12	2.9	469.902	3	8.75	N	Y	0.53	4.35	1.9	465000		224724	870128	538364	594888	NA	510268	777636	468433	230125	NA	434124		0.428661	0.0479597	TRUE	1.15281	0.693529	0.702052	0.335613	0.0820132	0.252156
>TDP116|TDP116|generation1aar	RPVLEFATGGYHPN	RPVMEFATGGYHPN	RPVLEFATGGYHPN	NA	NA		122.38	1556.77	14	6.2	519.935	3	29.79	Y	Y	0.61	6.85	2.4	2880000000		2505371901	2716495650	3070666667	2334226672	2771180539	3786823232	3848303030	1729338951	3019375865	2096887352	1693081703		0.0895518	0.0123314	TRUE	1.15229	0.772262	0.407651	0.18323	0.0503909	0.178215
>TDP234|TDP234|GenScript	ADIVANFTGHGYHQ	ADIVANFTGHGYHQ	D.IVANFTGHGYHQ	XXADIVAN	NA	2	104.38	1342.64	12	3.9	672.331	2	26.28	N	Y	0.9	9.79	1.8	33300000		29305259	36078458	29510303	36543112	28945269	40071258	39529848	24177166	33947577	19745689	23985324		0.0517077	0.00773748	TRUE	1.14672	0.805022	0.248874	0.0863405	0.0328398	0.11592
>TDP19|TDP19|generation1	DLFPGQHRISDAEL	DMFPGQHRISDAEL	D.LFPGQHRISDAEL	XXXDMFPG	NA	1	56.1	1481.76	13	8.1	741.895	2	26.46	N	Y	0.99	11.12	2.4	52400000		44337491	40322982	63806061	51670260	52545530	54956570	65800000	34083088	61040355	41937747	38311400		0.245053	0.0294633	TRUE	1.13648	0.88592	0.390655	0.461723	0.0486173	0.289923
>TDP36|TDP36|generation1	LAIHGFEYVTASRG	MAIHGFEYVTASRG	L.AIHGFEYVTASRG	XXXMAIHG	NA	1	115.29	1406.69	13	5.6	469.908	3	23.28	N	Y	0.44	3.92	1.7	3610000		2809053	2313266	1467539	3631649	3116550	3381943	3324894	4785064	4928927	5504329	3375310		0.00502587	0.00112202	TRUE	1.53133	2.11616	0.0208511	0.0170284	0.00494849	0.0556861
>TDP21|TDP21|generation1	PLEPHSKVNFQQHI	PMEPHSKVNFQQHI	PLEPHSKVNFQQH.I	NA	FQQHIXXX	13	110.8	1559.78	13	3.6	390.955	4	14.36	N	Y	0.96	7.93	1.7	12400000		9368573	9677516	11445212	NA	NA	11253295	11215909	24345063	23502169	21667836	15628446		0.0017617	0.000516053	TRUE	1.10536	2.09429	0.289924	0.00555761	0.037448	0.0405461
>TDP8|TDP8|generation1	ELFDNRVGKWSYRL	ELFDNRVGKWSYRM	ELFDNRVGK.W	NA	RVGKWSYR	9	91.71	1076.56	9	4.6	359.863	3	16.62	N	Y	0.66	5.76	2.7	18000000		14455237	10462753	15074182	18129916	17679638	13158615	10119242	30893045	21706864	33200716	25504756		0.0043864	0.00102173	TRUE	1.10811	2.08738	0.598842	0.00470362	0.070762	0.0386427
>TDP53|TDP53|generation2	YTRLNGEAVLFLSK	YTRLNGEAVMFMSK	Y.TRLNGEAVLFLSK	XXXYTRLN	NA	1	75.2	1446.82	13	9.2	483.276	3	34.64	N	Y	0.37	60	2.5	591000		142345	249380	320733	NA	1554164	387614	942136	510407	NA	480537	NA		0.0682769	0.00985089	TRUE	4.04784	2.08632	0.100939	0.0319457	0.015716	0.0708443
>TDP94|TDP94|generation1aar	LHSPWTLANFLRGP	MHSPWTMANFLRGP	A.NFLRGP	WTMANFLR	NA	8	55.44	702.381	6	3.4	352.199	2	19.76	N	Y	0.42	60	1.3	120000		319054	183995	216521	206228	191883	227539	197565	622898	NA	569654	280010		0.0169566	0.00298025	TRUE	0.858028	2.04645	0.378825	0.0425807	0.0473061	0.0803147
>TDP37|TDP37|generation1	WAGTAKNSSADIQG	WAGTAKNSSADIQG	K.NSSADIQG	GTAKNSSA	NA	6	73.34	790.346	8	0.4	396.18	2	7.06	N	Y	0.56	5.1	1.6	313000		420599	500854	NA	139374	NA	176838	NA	899928	NA	NA	895380		0.00163816	0.000487246	TRUE	0.343167	1.94834	0.0207501	0.0310455	0.0049365	0.0704817
>TDP173|TDP173|GenScript	FNEYALWRLDIIPE	FNEYAMWRLDIIPE	W.RLDIIPE	YAMWRLDI	NA	7	70.52	854.486	7	5	428.252	2	31.15	N	Y	0.8	6.15	1.7	3180000		2383899	2009782	2273091	2124600	2820519	2852026	1919167	3626575	13497426	4683048	2593888		0.079146	0.0112181	TRUE	1.09307	2.74506	0.517925	0.17009	0.0622133	0.170384
>TDP40|TDP40|generation1	AAPYHKLETNITSG	AAPYHKMETNITSG	A.APYHKLETNITSG	XXXAAPYH	NA	1	70.08	1429.72	13	6	715.872	2	16.21	N	Y	0.57	3.99	2.2	1390000		991520	1292458	1030867	1586368	NA	1411128	1375818	2518455	1811626	2516265	1660522		0.00435967	0.00102042	TRUE	1.31931	1.92472	0.0370783	0.0147012	0.00732412	0.0532161
>TDP116|TDP116|generation1aar	RPVLEFATGGYHPN	RPVMEFATGGYHPN	P.VLEFATGGYHPN	XXRPVMEF	NA	2	103.11	1303.62	12	3.5	652.819	2	30.18	N	Y	0.92	8.11	1.7	246000000		242945154	271649565	225315152	273081858	263961114	279843855	250239394	174612865	274191970	185225049	160625700		0.0511291	0.00766276	TRUE	1.08168	0.805492	0.198679	0.100856	0.0273612	0.127444
>TDP21|TDP21|generation1	PLEPHSKVNFQQHI	PMEPHSKVNFQQHI	P.LEPHSKVNFQQHI	XXXPMEPH	NA	1	79.91	1575.82	13	6.1	526.282	3	18.83	N	Y	0.64	6.11	2.6	26400000		28849737	32046160	19281394	30197641	30260963	31795025	22980152	24177166	24155007	20794133	17582002		0.150283	0.01899	TRUE	1.07793	0.811093	0.622366	0.119087	0.0730889	0.1404
>TDP224|TDP224|GenScript	QDRNTKNLGLVIEG	QDRNTKNLGMVIEG	D.RNTKNLGLVIEG	XXQDRNTK	NA	2	69.64	1312.75	12	5.7	438.592	3	25.56	N	Y	1.09	11.1	2.2	20200000		18828249	20628389	20338182	20622779	19406487	20184482	25422727	14120136	23665378	15918870	14326076		0.160429	0.0201143	TRUE	1.07413	0.853299	0.418626	0.226109	0.0516822	0.201449
>TDP64|TDP64|generation3	HRRVYLTSPKAPES	HRRVYLTSPKAPES	R.RVYLTSPKAPES	XXHRRVYL	NA	2	112.8	1346.72	12	3.8	449.915	3	17.27	N	Y	0.71	5.21	1.4	2420000		1579144	2758941	2332909	2243577	NA	3709420	1385788	4365322	3786461	3826819	3353604		0.0813653	0.0114822	TRUE	1.1001	1.72375	0.784457	0.00242265	0.0910955	0.0346947
>TDP87|TDP87|generation1aar	VHSDAYVTELPKTN	VHSDAYVTELPKTN	H.SDAYVTELPKTN	XXVHSDAY	NA	2	119.18	1336.65	12	5.6	669.337	2	23.03	N	Y	1.02	10.31	2.2	11500000		11463974	11460216	NA	11387853	10854476	14289899	12561818	6044291	15847643	8352601	7380100		0.294849	0.0346741	TRUE	1.07079	0.820632	0.51637	0.47028	0.0621027	0.294242
>TDP48|TDP48|generation2	ASLRIYIEPETFDK	ASMRIYIEPETFDK	Y.IEPETFDK	MRIYIEPE	NA	6	86.68	977.471	8	5.3	489.745	2	16.16	N	Y	0.72	3.36	2.2	1900000		2672397	1564107	1625061	1694014	1356809	1119375	NA	4012738	2546068	2848272	3841993		0.00637608	0.00137887	TRUE	0.711448	1.69525	0.228073	0.0190186	0.0305486	0.0586359
>TDP19|TDP19|generation1	DLFPGQHRISDAEL	DMFPGQHRISDAEL	DLFPGQHRISD.A	NA	RISDAELX	11	95.7	1283.63	11	5.2	428.885	3	25.55	N	Y	0.91	7.64	2.5	95600000		84119760	89347240	112258788	102547337	89631655	105388005	109168182	73538880	119306149	73216317	57955489		0.247587	0.0296941	TRUE	1.06764	0.85051	0.497001	0.317229	0.0599207	0.24146
>TDP17|TDP17|generation1	RLENYLVLTKAAPV	RMENYMVLTKAAPV	RLENYLVLTKAAPV	NA	NA		107.21	1585.92	14	11	529.653	3	40.96	Y	Y	0.42	3.24	2	3560000000		3446784373	3586623162	3728666667	3608986384	3437250639	3953538721	4286969697	2535244481	4374014767	2079413291	2409385501		0.118532	0.0156317	TRUE	1.06532	0.794321	0.361333	0.203141	0.0454979	0.188219
>TDP216|TDP216|GenScript	QAVRPNGLYWHYLL	QAVRPNGMYWHYLM	QAVRPNGL.Y	NA	PNGMYWHY	8	77.03	853.477	8	3	427.747	2	13.72	N	Y	0.86	12.94	1.2	1340000		NA	1146022	1345909	1252097	1521271	1417082	927182	2065133	2562389	1721195	1606257		0.0326039	0.00517523	TRUE	1.02684	1.59615	0.877811	0.0351813	0.100858	0.073532
>TDP108|TDP108|generation1aar	KQDDLLSEQFTNLY	KQDDLMSEQFTNMY	KQDDLLSEQFTNL.Y	NA	FTNMYXXX	13	97.51	1549.76	13	4.4	775.885	2	44.07	N	Y	1.2	6.51	1.5	83500000		97178062	67700165	87932727	58355667	92920890	49300152	65301515	136668146	143297946	103271702	130237054		0.00541626	0.00120085	TRUE	0.788766	1.5233	0.238406	0.00682473	0.0316722	0.0432684
>TDP91|TDP91|generation1aar	AETSIKVFLPYYGH	AETSIKVFMPYYGH	AETSIKVFLP.Y	NA	VFMPYYGH	10	78.37	1103.62	10	4.3	552.821	2	43.61	N	Y	0.88	3.69	2.2	2670000		3051998	2376934	3329879	1745004	2228457	2310200	1500439	4180635	4733076	4473360	4276117		0.000235468	0.00010839	TRUE	0.666537	1.51246	0.0317754	0.00311391	0.00660419	0.0375823
>TDP63|TDP63|generation3	SKLGQRPTDNYEPS	SKLGQRPTDNYEPS	S.KLGQRPTDNYEPS	XXXSKLGQ	NA	1	72.74	1503.73	13	3.3	752.876	2	10.37	N	Y	0.76	7.45	1.8	4280000		5208137	5730108	5064606	5535290	NA	5251538	5882121	3895210	5141099	456073	2528769		0.212099	0.0259202	TRUE	1.04162	0.563391	0.460571	0.057463	0.0558037	0.0937511
>TDP21|TDP21|generation1	PLEPHSKVNFQQHI	PMEPHSKVNFQQHI	PLEPHSKVNFQQHI	NA	NA		100.79	1672.87	14	3.3	837.444	2	21.84	Y	Y	0.54	3.22	2.1	4320000000		4479301277	4371860186	3509333333	4033906288	4465136596	4412006313	4242106061	3475467600	4374014767	3791871294	2897774453		0.197837	0.0243311	TRUE	1.04081	0.882193	0.576266	0.265283	0.0683811	0.222026
>TDP219|TDP219|GenScript	HNLFRLQDEQATVG	HNLFRLQDEQATVG	H.NLFRLQDEQATVG	XXXHNLFR	NA	1	71.68	1489.75	13	0.4	745.883	2	32.95	N	Y	0.79	2.87	1.9	973000		1058330	1027175	1220291	776187	1307471	359629	513439	2014764	1418291	1887199	1258958		0.0264233	0.00431461	TRUE	0.670805	1.49265	0.208314	0.0219978	0.0283718	0.0617948
>TDP33|TDP33|generation1	GGLLDHFYTSQIPA	GGLLDHFYTSQIPA	G.LLDHFYTSQIPA	XXGGLLDH	NA	2	96.36	1403.71	12	5.6	702.865	2	37.56	N	Y	1.03	10.25	2.5	13100000		14288212	12627460	13060303	14163997	12910248	14230358	13708333	10174557	15929248	8737031	10256168		0.180684	0.0224213	TRUE	1.03211	0.846077	0.471797	0.217797	0.0570448	0.197224
>TDP219|TDP219|GenScript	HNLFRLQDEQATVG	HNLFRLQDEQATVG	F.RLQDEQATVG	HNLFRLQD	NA	4	78.28	1115.56	10	5.7	558.789	2	10.32	N	Y	0.72	4.05	1.3	561000		409970	687613	737758	821512	NA	437628	NA	2283399	884596	NA	1215546		0.107265	0.0143217	TRUE	1.02908	2.38841	0.932851	0.0829231	0.106061	0.113701
>TDP106|TDP106|generation1aar	TNLYQAGDNSKFQP	TNMYQAGDNSKFQP	TNLYQAGDNSK.F	NA	DNSKFQPX	11	96.76	1209.56	11	3.3	605.79	2	10.57	N	Y	0.31	60	3.1	97400		263966	215658	225425	281777	244975	172750	208894	NA	NA	338997	346214		0.0518534	0.00774729	TRUE	0.966312	1.45779	0.804646	0.0153072	0.0932311	0.0538071
>TDP16|TDP16|generation1	SLQFNVKSHPEELV	SMQFNVKSHPEELV	SLQFNVKSHPEELV	NA	NA		106.61	1625.84	14	4.8	813.932	2	33.74	Y	Y	0.52	2.08	3	2320000000		2960894065	2822608761	2771575758	2498529035	1365032551	2595998316	1784575758	2350557797	NA	2184257658	2300854622		0.132595	0.0171357	TRUE	0.72274	0.799019	0.0741962	0.0105479	0.0124041	0.0469959
>TDP161|TDP161|GenScript	RNLEFKHDWYGTPL	RNMEFKHDWYGTPL	RNLEFKH.D	NA	EFKHDWYG	7	70.5	942.504	7	1.6	315.176	3	8.46	N	Y	0.35	3.25	2	536000		368973	549666	530388	623216	NA	360820	NA	NA	448826	NA	3418723		0.406403	0.0459711	TRUE	1.01865	4.0036	0.946051	0.195886	0.107436	0.185111
>TDP44|TDP44|generation2	GASTSPHLIWAKPG	GASTSPHMIWAKPG	A.STSPHLIWAKPG	XXGASTSP	NA	2	91.22	1292.69	12	3.4	647.353	2	26.8	N	Y	1.08	14.69	1.2	36200000		32038392	26740504	33697576	36883048	26231650	46739878	52839394	20651329	31336225	22541539	23334139		0.0468415	0.0070972	TRUE	1.31948	0.793688	0.225026	0.0476024	0.0303066	0.0854515
>TDP87|TDP87|generation1aar	VHSDAYVTELPKTN	VHSDAYVTELPKTN	VHSDAYVTELPKT.N	NA	LPKTNXXX	13	104.89	1458.74	13	6.3	730.38	2	21.34	N	Y	0.82	7.15	2.1	3880000		3856754	4138411	4047697	4453161	3996421	4489410	3818394	2988566	3868065	3162805	2474504		0.0183679	0.00318202	TRUE	1.04361	0.778092	0.441238	0.0188575	0.053922	0.0586359
>TDP32|TDP32|generation1	RGSPLDGYAQNKHA	RGSPMDGYAQNKHA	G.SPLDGYAQNKHA	XXRGSPMD	NA	2	102.13	1299.62	12	2.7	650.819	2	12.73	N	Y	0.75	5.53	2.3	13400000		15184072	17720890	16230667	13257501	NA	18755492	17347273	12021424	19095512	11200873	6045170		0.265333	0.0315873	TRUE	1.00457	0.738206	0.96891	0.26338	0.10965	0.221264
>TDP165|TDP165|GenScript	IEPPWVDSHAKRNL	IEPPWVDSHAKRNM	IEPPWVD.S	NA	PWVDSHAK	7	70.86	854.417	7	1.8	428.217	2	38.09	N	Y	0.89	10.16	2.1	6250000		7379459	4668977	7975758	5892223	6430455	6847243	7477273	5053699	5826579	4368515	4254410		0.0728977	0.0104397	TRUE	0.998062	0.730486	0.989544	0.101341	0.111856	0.127639
>TDP44|TDP44|generation2	GASTSPHLIWAKPG	GASTSPHMIWAKPG	GASTSPHLIWAKPG	NA	NA		116.57	1420.75	14	4.3	711.383	2	27.62	Y	Y	1.31	16.44	2.4	2600000000		1943561232	2022515902	2113575758	2776143372	2195564404	3411713384	3778515152	1415371588	NA	1487042614	1497726122		0.00200588	0.000566963	TRUE	1.50032	0.723749	0.0586918	0.0215131	0.0106077	0.061678
>TDP82|TDP82|generation1aar	IQLDPRYNHTQQFP	IQMDPRYNHTQQFP	IQLDPRYNH.T	NA	RYNHTQQF	9	57.48	1154.58	9	4.9	385.87	3	17.79	N	Y	0.76	7.66	2.2	1040000		1052256	1239401	1092679	1104792	994994	1161054	1211318	854596	956408	744395	587152		0.0112792	0.00213789	TRUE	0.991071	0.696418	0.895167	0.00910337	0.102371	0.0446955
>TDP105|TDP105|generation1aar	YEQTHNYRPDLEWQ	YEQTHNYRPDMEWQ	YEQTHNYRPD.L	NA	YRPDMEWQ	10	70.74	1321.57	10	0.5	661.792	2	7.02	N	Y	0.53	4.27	0.8	1920000		137451	5326878	158527	150758	171447	180830	6879091	3357940	NA	NA	3017158		0.439037	0.0490072	TRUE	0.984659	1.70067	0.991108	0.420455	0.111903	0.278861
>TDP91|TDP91|generation1aar	AETSIKVFLPYYGH	AETSIKVFMPYYGH	A.ETSIKVF.L	XXXAETSI	SIKVFMPY	1 ; 8	56.99	822.449	7	4.1	412.233	2	27.81	N	Y	0.33	60	0.6	198000		260394	222843	270182	248255	216876	222005	299662	560776	NA	2026991	733669		0.00431266	0.00101929	TRUE	0.98232	4.40848	0.868389	0.0778738	0.100011	0.110309
>TDP135|TDP135|GenScript	GNGTFPTKLDELQF	GNGTFPTKLDELQF	N.GTFPTKLDELQF	XXGNGTFP	NA	2	70.89	1394.71	12	5.2	698.365	2	45.63	Y	Y	0.54	1.96	2.3	25900000		35378888	28862766	26918182	30424265	24915956	34057593	NA	20651329	37538186	17823542	24093855		0.415631	0.0467182	TRUE	0.980671	0.82361	0.881211	0.298987	0.10113	0.234976
>TDP68|TDP68|generation3	SFIEPDVSQVKHLE	SFIEPDVSQVKHME	SFIEPDVSQVKH.L	NA	QVKHMEXX	12	100.39	1384.7	12	6.9	693.361	2	23.7	N	Y	1	10.22	1.4	10000000		10477010	9995855	11824061	9121614	8552011	11431919	12811061	8663484	12191750	7374054	5122657		0.265808	0.0316049	TRUE	0.973388	0.7745	0.829692	0.249646	0.0958929	0.214057
>TDP65|TDP65|generation3	WKPHDVLGSRGLYT	WKPHDVMGSRGLYT	D.VLGSRGLYT	KPHDVMGS	NA	5	69.42	964.534	9	4.4	483.276	2	21.48	N	Y	0.58	2.56	2.3	2990000		4904455	5942334	3967939	NA	3289235	NA	6280909	3005356	4259768	3267649	2235736		0.17256	0.0214465	TRUE	0.968983	0.64641	0.915968	0.0517996	0.104506	0.0890185
>TDP22|TDP22|generation1	HLIALYWGRDTLFI	HMIALYWGRDTMFI	L.IALYWGRDTLFI	XXHMIALY	NA	2	56.36	1466.79	12	8.9	734.41	2	59.59	N	Y	0.45	60	2.7	879000		212343	294859	288557	292345	310010	1851733	2771576	167060	244090	210123	116128		0.0504714	0.00758496	TRUE	4.92517	0.694998	0.208919	0.0422815	0.0283718	0.0803147
>TDP234|TDP234|GenScript	ADIVANFTGHGYHQ	ADIVANFTGHGYHQ	I.VANFTGHGYHQ	XADIVANF	NA	3	81.4	1229.56	11	6.6	615.79	2	26.09	N	Y	1.38	11.81	1.3	12600000		11995417	10377862	13897758	13654093	12499093	14587605	14156970	8529167	NA	8405023	8128963		0.000544535	0.000208883	TRUE	1.13516	0.690996	0.164677	0.00818189	0.0234378	0.0445587
>TDP235|TDP235|GenScript	ALETGTIFLPVRHD	ALETGTIFLPVRHD	E.TGTIFLPVRHD	XALETGTI	NA	3	88.28	1254.67	11	5.4	628.347	2	38.46	N	Y	0.94	7.72	1.8	7340000		7607220	NA	7776364	6515439	7705033	7323573	8075455	5590970	7866698	4525782	4807918		0.0856186	0.0119257	TRUE	0.962698	0.740769	0.599225	0.154337	0.070762	0.161289
>TDP3|TDP3|generation1	AVRAVEGIKLWQSL	AVRAVEGIKMWQSM	AVRAVEGIK.L	NA	EGIKMWQS	9	51.92	941.566	9	2.3	314.863	3	10.95	Y	Y	0.57	60	2	259000		287608	328329	243812	379595	NA	168502	NA	1205500	408024	761869	540484		0.0462144	0.00704636	TRUE	0.956262	2.54366	0.891795	0.0558676	0.102105	0.0923169
>TDP2|TDP2|generation1	LLDKLLNWPQRRGL	MLDKLMNWPQRRGM	LLDKLLN.W	NA	KLMNWPQR	7	53.23	827.512	7	2.7	414.764	2	32.76	N	Y	0.65	4.72	2.2	1660000		2171322	651535	1645000	662875	1866641	1434944	1709803	1897236	3019376	1228427	3006305		0.355733	0.0408403	TRUE	0.952514	1.5362	0.89062	0.133514	0.10209	0.148349
>TDP61|TDP61|generation3	QKESAEYNPTRLHS	QKESAEYNPTRLHS	K.ESAEYNPTRLHS	XXQKESAE	NA	2	71.47	1402.65	12	5	468.559	3	13.84	N	Y	0.97	6.92	1.4	1910000		2110586	2737718	2392727	2130265	NA	2292338	2412667	2031554	2529747	1331523	1313224		0.185737	0.0229598	TRUE	0.943964	0.746377	0.533904	0.151165	0.0637411	0.159537
>TDP30|TDP30|generation1	PGTQLIEAPLHYSA	PGTQMIEAPLHYSA	P.GTQLIEAPLHYSA	XXXPGTQM	NA	1	96.13	1398.71	13	7.1	700.369	2	36.59	N	Y	0.62	3.62	2.5	554000		815385	696102	841442	583557	822309	797853	NA	507049	755660	477042	429782		0.0728466	0.0104397	TRUE	0.936585	0.691542	0.602343	0.0873426	0.0710443	0.116457
>TDP188|TDP188|GenScript	LLQATDEPRGHLYN	LLQATDEPRGHMYN	LLQATDEPRGHLYN	NA	NA		127.3	1625.82	14	3.1	813.918	2	21.54	Y	Y	0.67	6.8	2.1	3200000000		3416416228	4117188719	3469454545	3201063276	3042542432	3518887626	3708727273	2451295989	3231548223	2271627964	1910143460		0.0153955	0.00276623	TRUE	0.918237	0.6724	0.300034	0.0191906	0.0383987	0.0586359
>TDP139|TDP139|GenScript	WLAKEDQFPVRPTE	WLAKEDQFPVRPTE	L.AKEDQFPVRPTE	XXWLAKED	NA	2	85.96	1415.7	12	5.8	472.911	3	18.22	N	Y	0.67	4.82	1.8	4440000		5481450	3650291	5343758	4305855	4818729	3632016	4964909	4214214	4520903	4141353	2930334		0.408237	0.0461015	TRUE	0.918181	0.818977	0.544825	0.231996	0.0648075	0.204807
>TDP235|TDP235|GenScript	ALETGTIFLPVRHD	ALETGTIFLPVRHD	L.ETGTIFLPVRHD	XXALETGT	NA	2	89.91	1383.71	12	5.4	692.868	2	38.35	N	Y	1.51	8.67	1.9	25200000		30823666	21859301	32301818	24078795	28122960	24530993	25622121	22498196	31009806	18871986	19209965		0.325085	0.0378613	TRUE	0.903293	0.808291	0.393011	0.29394	0.0488281	0.234976
>TDP88|TDP88|generation1aar	LPEEVASHRLGKNF	MPEEVASHRMGKNF	LPEEVASHRLGKNF	NA	NA		107.32	1595.84	14	2.4	798.93	2	22.82	Y	Y	0.76	6.36	1.9	870000000		1090216379	984729673	947121212	872502203	871647291	940751684	937151515	715241158	1106560452	590623271	446061910		0.125279	0.0163874	TRUE	0.898901	0.709403	0.0619228	0.132415	0.011004	0.14773
>TDP234|TDP234|GenScript	ADIVANFTGHGYHQ	ADIVANFTGHGYHQ	ADIVANFTGHGYHQ	NA	NA		122.3	1528.71	14	2.5	765.362	2	26.35	Y	Y	1.29	11.67	2.7	2750000000		2520555973	2801386139	2951030303	2974439327	2853411416	3149731902	2995893939	1813287444	NA	1939620800	1801612582		2.29368e-05	2.11164e-05	TRUE	1.08548	0.671406	0.12437	0.000687895	0.0186799	0.0256523
>TDP68|TDP68|generation3	SFIEPDVSQVKHLE	SFIEPDVSQVKHME	SFIEPDVSQVK.H	NA	SQVKHMEX	11	91.01	1247.64	11	7	624.832	2	28.42	N	Y	0.98	7.37	1.8	20600000		20194816	21031619	28513333	20339499	22284568	17921915	22332121	19476050	21054026	21493095	15411385		0.331152	0.0384752	TRUE	0.891293	0.832752	0.364184	0.242376	0.0457113	0.209662
>TDP119|TDP119|generation2aar	YHFQFPLHNGRVPD	YHFQFPMHNGRVPD	H.FQFPLHNGRVPD	XXYHFQFP	NA	2	96.34	1425.72	12	6.8	476.249	3	32.15	N	Y	0.82	5.34	2.7	9540000		10234065	9401622	12502000	8498398	10278860	8633481	10119242	8680274	NA	8055542	8291759		0.0670553	0.00971806	TRUE	0.87584	0.778761	0.222991	0.13691	0.0300739	0.150822
>TDP68|TDP68|generation3	SFIEPDVSQVKHLE	SFIEPDVSQVKHME	F.IEPDVSQVKHLE	XXSFIEPD	NA	2	67.18	1392.72	12	2.8	697.372	2	32.5	N	Y	0.89	8.33	1.6	19800000		22776108	18463681	26120606	20282843	19159794	18815034	20238485	18132874	25787102	15866448	14868730		0.377503	0.0431857	TRUE	0.873987	0.831221	0.197886	0.317058	0.027321	0.24146
>TDP126|TDP126|GenScript	EYPRPQEWADGNHL	EYPRPQEWADGNHL	EYPRPQEWAD.G	NA	EWADGNHL	10	66.41	1289.57	10	5.1	645.794	2	21.31	N	Y	1.37	21.41	1.5	23700000		18069046	18039229	NA	26458346	13568095	36856031	37585758	11097991	15358015	11864888	9822044		0.0330018	0.0052127	TRUE	1.58507	0.666647	0.278686	0.0232218	0.0361877	0.0632352
>TDP208|TDP208|GenScript	NLRPFKHDVQVLLE	NMRPFKHDVQVMLE	NLRPFKHD.V	NA	FKHDVQVM	8	77.74	1025.54	8	5.7	513.78	2	9.01	N	Y	0.96	7.44	1.7	8250000		10325169	12882132	10468182	9801486	NA	9586141	9919848	6850197	12714021	4980107	4949008		0.140586	0.0180516	TRUE	0.870291	0.656858	0.156252	0.124585	0.022634	0.14423
>TDP153|TDP153|GenScript	LTHGRPEDTAQFWG	LTHGRPEDTAQFWG	LTHGRPEDTAQFWG	NA	NA		88.34	1613.76	14	3	807.889	2	25.43	Y	Y	0.75	12.85	3.3	1430000000		921673178	948651215	1098660606	1484386864	1052555220	2095851852	2023848485	540628293	842161052	702457263	531801304		0.00234421	0.00064377	TRUE	1.68154	0.661097	0.0701992	0.0217734	0.0119999	0.0617948
>TDP222|TDP222|GenScript	QNALDASHQTHVLL	QNALDASHQTHVLL	QNALDASHQTHVLL	NA	NA		79.57	1545.79	14	0.4	773.903	2	26.7	Y	Y	1.23	14.38	2.2	45700000		44185650	52419877	48452727	41982087	48927372	55373359	57824242	30389354	46025081	23939464	23551201		0.016268	0.00288546	TRUE	1.0553	0.640631	0.590056	0.0333689	0.0699326	0.0724184
>TDP30|TDP30|generation1	PGTQLIEAPLHYSA	PGTQMIEAPLHYSA	G.TQLIEAPLHYSA	XXPGTQMI	NA	2	95.5	1341.69	12	5.1	671.857	2	35.94	N	Y	0.9	10	3	8880000		10871796	10144413	11644606	10028110	9127627	9467058	8474242	7437836	8470573	6744988	5122657		0.00687384	0.00146359	TRUE	0.85187	0.63783	0.0283475	0.00339011	0.00610519	0.0381465
>TDP87|TDP87|generation1aar	VHSDAYVTELPKTN	VHSDAYVTELPKTN	D.AYVTELPKTN	VHSDAYVT	NA	4	126.97	1134.59	10	0.8	568.304	2	21.04	N	Y	0.97	9.39	2.7	26400000		29760781	36927363	29310909	27478154	23682492	30008788	27865303	22666093	30683387	18522505	13674891		0.0826979	0.0116194	TRUE	0.851842	0.668342	0.126153	0.062813	0.0188896	0.100514
>TDP224|TDP224|GenScript	QDRNTKNLGLVIEG	QDRNTKNLGMVIEG	QDRNTKNLGLVIEG	NA	NA		80.84	1555.83	14	4.7	519.62	3	27.69	Y	Y	0.94	10.42	1.8	1930000000		2065033809	2313265827	2552242424	1977293953	1948871774	1964861111	NA	1678969855	2317574988	1064170331	310398312		0.239996	0.0289633	TRUE	0.85001	0.581244	0.0697413	0.0958708	0.0119577	0.123156
>TDP178|TDP178|GenScript	YWLSTHLAGKRRDW	YWMSTHLAGKRRDW	YWLSTHLAGKR.R	NA	AGKRRDWX	11	77.52	1330.71	11	6.2	333.688	4	22.68	N	Y	0.33	60	2.3	190000		274758	159915	316816	142773	NA	281630	NA	NA	1468886	NA	501413		0.0837939	0.0117563	TRUE	0.847124	3.93279	0.66351	0.0658576	0.0776964	0.103097
>TDP165|TDP165|GenScript	IEPPWVDSHAKRNL	IEPPWVDSHAKRNM	IEPPWVDSHAKRNL	NA	NA		104.26	1660.87	14	6.1	831.447	2	27.58	Y	Y	0.53	6.22	1.9	2730000000		2019481593	1876079808	1936115152	3127410493	2705395838	3524841751	3643924242	1099725255	1016795224	1326281250	1432607595		1.74038e-05	1.84185e-05	TRUE	1.67211	0.627016	0.00362997	0.0171379	0.0016711	0.0556861
>TDP87|TDP87|generation1aar	VHSDAYVTELPKTN	VHSDAYVTELPKTN	VHSDAYVTELPKTN	NA	NA		127.83	1572.78	14	3	787.399	2	21.17	Y	Y	0.72	5.36	2.3	2620000000		2930525920	3756404140	2851333333	2288901882	2754734364	2863933923	2811454545	2132291716	3166264421	2061939229	1638816264		0.100061	0.0135459	TRUE	0.842844	0.707622	0.143546	0.161978	0.0209801	0.163925
>TDP58|TDP58|generation2	LRAYKEQTNGNHVS	MRAYKEQTNGNHVS	LRAYKEQTNG.N	NA	QTNGNHVS	10	101.8	1178.6	10	2.2	590.311	2	6.66	N	Y	0.39	3.31	3.2	749000		195096	2228375	265051	181715	141289	310086	2382758	1712549	NA	NA	1508579		0.406607	0.0459711	TRUE	0.841312	1.79716	0.873931	0.304322	0.100531	0.237201
>TDP28|TDP28|generation1	HGTPKFAWDESNGA	HGTPKFAWDESNGA	G.TPKFAWDESNGA	XXHGTPKF	NA	2	76.07	1321.59	12	3.7	661.807	2	25.34	N	Y	0.88	13.78	1.8	1860000		1518407	1555618	1760648	2073609	1693956	2595998	2562212	1017456	1366064	747890	842200		0.00159765	0.000478141	TRUE	1.38465	0.616424	0.0645562	0.00765184	0.0113528	0.0433497
>TDP204|TDP204|GenScript	WLDLSPTPFNIGYK	WMDLSPTPFNIGYK	D.LSPTPFNIGYK	XWMDLSPT	NA	3	85.04	1235.65	11	3.3	618.837	2	35.91	N	Y	1.07	14.51	2	5500000		6255838	5157097	6659758	6402127	6085085	6251831	5782424	3777682	4161842	4071456	2756684		0.00117507	0.000382457	TRUE	1.01762	0.612844	0.804754	0.00191867	0.0932311	0.0309313
>TDP79|TDP79|generation1aar	GHTFQESLLDIPKQ	GHTFQESMLDIPKQ	GHTFQESLLDIPKQ	NA	NA		127.53	1611.83	14	5.7	806.925	2	35.74	Y	Y	0.52	2.64	2.7	4080000000		4038963186	4732644764	5543151515	3931925511	3881297373	4001171717	4107515152	3609785189	5320629903	3826819417	3212514001		0.281365	0.0332501	TRUE	0.834204	0.836711	0.0844242	0.37357	0.0137123	0.263109
>TDP81|TDP81|generation1aar	WQKSNDGAQYLLGQ	WQKSNDGAQYMMGQ	W.QKSNDGAQYLLGQ	XXXWQKSN	NA	1	64.74	1420.69	13	4.2	711.357	2	24.94	N	Y	1.02	7.04	1.4	2610000		2702765	3968630	2492424	2798806	2409365	2595998	2043788	3139674	3296832	2725954	2181471		0.3855	0.0439965	TRUE	0.805992	0.928428	0.226563	0.722353	0.0304172	0.365589
>TDP139|TDP139|GenScript	WLAKEDQFPVRPTE	WLAKEDQFPVRPTE	D.QFPVRPTE	AKEDQFPV	NA	6	95.59	972.503	8	4.3	487.261	2	19.14	N	Y	0.93	5.93	2.8	8620000		10552930	11502661	10228909	7818526	10032167	8395316	8025606	9234334	10771827	5748966	6327350		0.153953	0.0193526	TRUE	0.796163	0.745307	0.0227082	0.209633	0.00524641	0.191626
>TDP106|TDP106|generation1aar	TNLYQAGDNSKFQP	TNMYQAGDNSKFQP	TNLYQAGDNSKFQP	NA	NA		90.14	1581.74	14	4.2	791.882	2	24.69	Y	Y	0.69	7.5	2.5	1390000000		1173728775	1407059856	1461557576	1348412495	1307470937	1637384259	1480500000	812621410	NA	816038661	797701956		0.000177271	8.78777e-05	TRUE	1.07124	0.600236	0.441732	0.000763992	0.053922	0.0256523
>TDP27|TDP27|generation1	DGIYRLHVQLGGAA	DGIYRMHVQLGGAA	Y.RLHVQLGGAA	DGIYRMHV	NA	4	96.26	1020.58	10	4.4	341.203	3	19.6	N	Y	0.8	6.57	1.7	668000		698467	NA	819509	747859	777082	340576	513439	753857	1047805	994274	1037555		0.084949	0.0118496	TRUE	0.783595	1.2627	0.360591	0.0667148	0.0454939	0.103186
>TDP219|TDP219|GenScript	HNLFRLQDEQATVG	HNLFRLQDEQATVG	HNLFRLQDEQATVG	NA	NA		114.27	1626.81	14	6.2	814.418	2	29.87	Y	Y	1.28	8.09	3.1	1820000000		2247242675	1893057906	2671878788	1529711654	1874863985	1530210017	2148469697	1464061714	NA	1425883399	1476019946		0.0213014	0.0035936	TRUE	0.779845	0.640906	0.111131	0.0812866	0.0170315	0.113469
>TDP53|TDP53|generation2	YTRLNGEAVLFLSK	YTRLNGEAVMFMSK	N.GEAVLFLSK	TRLNGEAV	NA	5	88.78	962.544	9	4	482.281	2	35.35	N	Y	0.91	5.13	1.8	2070000		2459820	2313266	3030788	1863982	2376472	1625476	2218258	1564800	2627673	653530	2463651		0.365391	0.0418994	TRUE	0.77694	0.702502	0.0859863	0.296232	0.013753	0.234976
>TDP235|TDP235|GenScript	ALETGTIFLPVRHD	ALETGTIFLPVRHD	ALETGTIFLPVRHD	NA	NA		108.86	1567.84	14	3.3	784.928	2	38.9	Y	Y	0.95	6.04	2.3	4960000000		6164733283	5666440144	6819272727	4736440529	5345006975	4429868687	4715666667	4650746499	6087714582	4193774704	3863699271		0.0524328	0.00780972	TRUE	0.773185	0.755851	0.0112715	0.131743	0.00339109	0.14773
>TDP16|TDP16|generation1	SLQFNVKSHPEELV	SMQFNVKSHPEELV	S.LQFNVKSHPEELV	XXXSMQFN	NA	1	67.64	1538.81	13	3.1	513.945	3	31.59	N	Y	0.7	4.23	3	29900000		28242374	29923897	47854545	33313720	28369652	22625673	24126667	25016651	45698662	30929088	34404288		0.34756	0.0399969	TRUE	0.767083	0.96242	0.226396	0.899495	0.0304172	0.421581
>TDP79|TDP79|generation1aar	GHTFQESLLDIPKQ	GHTFQESMLDIPKQ	H.TFQESLLDIPKQ	XXGHTFQE	NA	2	93.12	1417.75	12	3.3	709.878	2	39	N	Y	1.19	9.63	2.5	20600000		23079790	23557111	26120606	20906059	20968874	21018060	21434848	14909252	NA	13542397	15194323		1.08102e-05	1.3808e-05	TRUE	0.869269	0.599883	0.0108453	0.00117136	0.00332514	0.0256523
>TDP57|TDP57|generation2	GRDLHTVTAESLLS	GRDLHTVTAESLMS	R.DLHTVTAESLLS	XXGRDLHT	NA	2	86.87	1284.66	12	3.8	643.338	2	38.26	N	Y	0.93	4.9	2.1	4490000		5511818	4881203	6201152	4436164	3404358	3780869	4865212	5355914	5124778	4420938	3766021		0.0864409	0.012023	TRUE	0.745138	0.843714	0.0374563	0.304885	0.007369	0.237201
>TDP84|TDP84|generation1aar	PDFYLGRSVPQWHE	PDFYLGRSVPQWHE	PDFYLGRSVPQ.W	NA	SVPQWHEX	11	114.1	1277.64	11	5.7	639.831	2	30.54	N	Y	0.46	1.85	2.4	9080000		9672254	10972096	13877818	7308622	8552011	10300636	7676667	6984515	NA	8195335	7716545		0.0275226	0.00445647	TRUE	0.735135	0.663237	0.0668244	0.146814	0.0116056	0.156386
>TDP21|TDP21|generation1	PLEPHSKVNFQQHI	PMEPHSKVNFQQHI	PLEPHSKVNFQ.Q	NA	VNFQQHIX	11	80.87	1294.67	11	2.6	648.342	2	16.61	N	Y	0.66	4.08	2.1	4560000		5800316	5348101	6280909	3852607	3231673	4727575	5084545	4499639	6381492	3547234	3397016		0.16952	0.0211444	TRUE	0.727068	0.767043	0.0335536	0.356017	0.00683498	0.257308
>TDP28|TDP28|generation1	HGTPKFAWDESNGA	HGTPKFAWDESNGA	HGTPKFAWDESNGA	NA	NA		92.18	1515.67	14	3.4	758.847	2	21.66	Y	Y	0.78	13.31	2.3	482000000		413006762	360784578	334981818	439650461	420199779	756173822	787606061	223302991	328051108	221920578	106685853		0.0107601	0.00206685	TRUE	1.62587	0.595226	0.108861	0.0170673	0.0167889	0.0556861
>TDP68|TDP68|generation3	SFIEPDVSQVKHLE	SFIEPDVSQVKHME	E.PDVSQVKHLE	SFIEPDVS	NA	4	85.85	1150.6	10	3.7	384.541	3	14.89	N	Y	0.92	3.3	1.4	1090000		1409082	1750866	1531345	1065133	NA	1101513	1216303	1245796	1860588	1097371	870418		0.232936	0.028217	TRUE	0.721112	0.811211	0.0165501	0.529726	0.00428103	0.312713
>TDP68|TDP68|generation3	SFIEPDVSQVKHLE	SFIEPDVSQVKHME	SFIEPDVSQVKHLE	NA	NA		97.72	1626.83	14	6.7	543.286	3	32.77	Y	Y	0.52	2.05	2.7	3140000000		3461968445	3713958896	4227151515	2736484181	NA	2721034933	2741666667	3357939710	4031274804	2883220109	2214029919		0.132503	0.0171357	TRUE	0.719033	0.821256	0.00902525	0.434089	0.003043	0.281999
>TDP58|TDP58|generation2	LRAYKEQTNGNHVS	MRAYKEQTNGNHVS	LRAYKE.Q	NA	AYKEQTNG	6	73.33	778.434	6	0.2	390.224	2	6.62	N	Y	0.52	2.82	1.5	897000		290646	2907499	147257	215138	197937	214364	2577167	1981184	NA	NA	1975262		0.379099	0.043317	TRUE	0.718435	1.77398	0.772064	0.341824	0.089763	0.25387
>TDP183|TDP183|GenScript	LHAEGVKNQDRLGN	LHAEGVKNQDRMGN	LHAEGVKNQDRLGN	NA	NA		115.71	1549.8	14	3.1	775.908	2	9.7	Y	Y	0.37	4.08	2.8	1880000000		2626844478	3374396940	3529272727	2288901882	NA	2113714226	2422636364	691735580	3460041532	102747480	553507480		0.112453	0.0149115	TRUE	0.716147	0.378366	0.0368697	0.0760698	0.00729764	0.109344
>TDP235|TDP235|GenScript	ALETGTIFLPVRHD	ALETGTIFLPVRHD	ALETGTIFLPVRH.D	NA	PVRHDXXX	13	90.25	1452.81	13	7.7	727.417	2	37.61	N	Y	0.99	6.4	2.4	37100000		49955597	43930828	53238182	32973785	41279900	31259154	34594848	39287895	53695928	32501754	24093855		0.1621	0.0202772	TRUE	0.71423	0.762514	0.00975428	0.359029	0.0031776	0.258503
>TDP110|TDP110|generation1aar	THATPGIHDVLLRP	THATPGIHDVLLRP	H.ATPGIHDVLLRP	XXTHATPG	NA	2	68.31	1287.73	12	6.2	430.253	3	31.43	N	Y	0.84	3.35	1.5	1490000		2429452	2185930	2512364	1597699	1554164	1101513	NA	1474136	NA	1418894	1345783		0.00372798	0.000916975	TRUE	0.596735	0.594692	0.0067967	0.026266	0.00252687	0.0672594
>TDP14|TDP14|generation1	LLVDQELSGNTIKV	MMVDQELSGNTIKV	L.VDQELSGNTIKV	XXMMVDQE	NA	2	87.63	1301.68	12	6.4	651.853	2	25.91	N	Y	0.82	4.3	1.7	1080000		1153989	1424038	1629048	946155	986771	887165	1166455	1069504	1558651	602855	1045152		0.248459	0.0297617	TRUE	0.710686	0.762316	0.0301793	0.407396	0.00635963	0.275396
>TDP209|TDP209|GenScript	DWFNAGRGHELNLQ	DWFNAGRGHEMNLQ	F.NAGRGHELNLQ	XDWFNAGR	NA	3	78.58	1207.61	11	3.9	403.544	3	11.9	N	Y	0.35	3.07	0.8	443000		1020370	165787	225862	747859	234743	199093	136486	926791	1844267	581886	938792		0.0734235	0.0104994	TRUE	0.700158	2.27957	0.640782	0.168152	0.075125	0.16888
>TDP69|TDP69|generation3	GWKTLADSQESARD	GWKTMADSQESARD	W.KTLADSQESARD	XXGWKTMA	NA	2	113.17	1319.63	12	2.9	660.825	2	6.9	N	Y	0.34	0.23	1.7	14000000		3112735	NA	1993939	2130265	1932426	1292045	NA	6245768	7230181	1869725	NA		0.185462	0.0229552	TRUE	0.699051	2.00335	0.242708	0.1839	0.0322	0.178215
>TDP68|TDP68|generation3	SFIEPDVSQVKHLE	SFIEPDVSQVKHME	S.FIEPDVSQVKHLE	XXXSFIEP	NA	1	73.48	1539.79	13	5.8	514.275	3	31.42	N	Y	0.68	4.16	2.2	16300000		18372727	16765872	23129697	13767405	NA	13456322	13409242	14036188	NA	15219907	14760199		0.0112332	0.00213335	TRUE	0.697343	0.755407	0.0372422	0.211826	0.00734164	0.19272
>TDP34|TDP34|generation1	SALLKIGEVARPLG	SAMMKIGEVARPLG	A.LLKIGEVARPLG	XXSAMMKI	NA	2	50.15	1264.79	12	1.7	422.603	3	33.32	N	Y	0.86	4	1.9	3740000		5147400	4032298	5303879	3365366	3453697	3256906	3334864	4079897	5141099	3844293	3440429		0.0192767	0.00330392	TRUE	0.69445	0.854712	0.00729459	0.588615	0.00265148	0.329516
>TDP36|TDP36|generation1	LAIHGFEYVTASRG	MAIHGFEYVTASRG	LAIHGFE.Y	NA	HGFEYVTA	7	63.37	785.407	7	4.6	393.713	2	26.85	N	Y	0.76	3.87	2.6	11700000		12177626	15280288	17865697	10594670	9538782	10241094	11116212	10879725	NA	12791013	10201903		0.0187828	0.00324807	TRUE	0.686575	0.747351	0.0212291	0.241389	0.00500607	0.2094
>TDP52|TDP52|generation2	PSFNLYGYDLQTAK	PSFNMYGYDLQTAK	G.YDLQTAK	NMYGYDLQ	NA	7	76.5	837.423	7	3.5	419.72	2	10.85	N	Y	0.74	1.52	1.5	440000		801719	840416	953103	577891	NA	601367	NA	698451	933558	NA	452574		0.268453	0.031859	TRUE	0.68159	0.803234	0.0187849	0.537734	0.00456996	0.313693
>TDP195|TDP195|GenScript	WGVLHDHESKYFLQ	WGVMHDHESKYFMQ	WGVLHD.H	NA	VMHDHESK	6	56.9	725.35	6	4.7	363.684	2	24.47	N	Y	0.73	4.16	0.9	1170000		1506260	1538640	NA	929158	807507	1202733	1201348	866348	NA	938357	951816		0.0201748	0.00342146	TRUE	0.679948	0.603527	0.0311356	0.111993	0.00653298	0.134992
>TDP211|TDP211|GenScript	NPTSTYDAQRWKNI	NPTSTYDAQRWKNI	NPTSTYDAQRWKNI	NA	NA		101.7	1692.82	14	7.1	847.424	2	23	Y	Y	1.24	20.85	1.7	1770000000		1533591285	1394326283	1046818182	1982959551	1447263427	2667447811	2407681818	804226561	NA	747889822	687000460		0.0012073	0.000389019	TRUE	1.60489	0.563337	0.0638784	0.0235497	0.0112539	0.0632352
>TDP21|TDP21|generation1	PLEPHSKVNFQQHI	PMEPHSKVNFQQHI	H.SKVNFQQHI	MEPHSKVN	NA	5	109.3	1099.58	9	4	550.798	2	15.94	N	Y	0.63	3.33	1.2	8090000		10173328	13752259	7836182	7195310	7228094	6668620	7626818	10308875	12208071	7601217	6392469		0.172607	0.0214465	TRUE	0.678146	0.862136	0.0666162	0.767933	0.01159	0.381936
>TDP85|TDP85|generation1aar	PYWDTKLHAENIAQ	PYWDTKMHAENIAQ	D.TKLHAENIAQ	PYWDTKMH	NA	4	92.82	1123.6	10	4.3	375.542	3	10.54	N	Y	0.94	8.79	1.1	24400000		33708640	37988494	37286667	29234489	NA	21196684	22780758	21155020	33457949	12057102	13240767		0.0750353	0.0107141	TRUE	0.671769	0.549927	0.0129523	0.033712	0.00362878	0.0724184
>TDP77|TDP77|generation1aar	RDLVDHIGPTAAYH	RDLVDHIGPTAAYH	D.HIGPTAAYH	DLVDHIGP	NA	5	87.24	965.472	9	2.2	483.744	2	10.64	N	Y	0.75	9.04	1.7	3260000		3401232	4477973	3529273	4662788	NA	4281016	4281985	2132292	3362116	1357735	1443461		0.0141491	0.00257579	TRUE	1.15929	0.545358	0.170111	0.0137092	0.0240711	0.052484
>TDP99|TDP99|generation1aar	QPGLRHSAVEPNGW	QPGMRHSAVEPNGW	P.GLRHSAVEPNGW	XXQPGMRH	NA	2	110.72	1321.65	12	5.5	661.837	2	20.83	Y	Y	0.68	13.58	1.3	197000000		147589181	142828248	109666667	219258670	137325564	286393392	305571212	74546262	NA	72866835	70219478		0.00195283	0.000556853	TRUE	1.77816	0.543967	0.0743398	0.0296765	0.0124041	0.0700645
>TDP182|TDP182|GenScript	LQGISQEHYNAPDN	LQGISQEHYNAPDN	LQGISQEHYNAPD.N	NA	NAPDNXXX	13	69.36	1470.67	13	3.8	736.347	2	18.4	N	Y	0.33	4.53	3.9	7630000		12101705	5496659	5862182	9404894	3700389	8812104	10418333	3895210	5222704	4385989	3255926		0.109001	0.0144935	TRUE	1.03373	0.535788	0.920765	0.0475028	0.104808	0.0854515
>TDP207|TDP207|GenScript	PLTSNLQADWDFNR	PLTSNLQADWDFNR	PLTSNLQAD.W	NA	LQADWDFN	9	86.98	957.477	9	5.2	479.748	2	19.49	N	Y	0.55	3.11	1.1	12100000		15184072	13030690	23927273	12690941	10607783	8038068	14854848	11081201	11995899	10973710	6815739		0.0938833	0.0128547	TRUE	0.664411	0.587816	0.135218	0.0822329	0.0200323	0.11356
>TDP231|TDP231|GenScript	HDFGVWKAILSQPP	HDFGVWKAILSQPP	W.KAILSQPP	FGVWKAIL	NA	6	60.77	852.507	8	4.1	427.262	2	18.3	N	Y	1.16	4.91	1.7	16600000		25205560	19949265	18284424	14843869	14637096	12801368	13409242	11349836	31009806	13944301	23008546		0.227545	0.0275985	TRUE	0.658404	0.937659	0.0110876	0.96046	0.00336683	0.437946
>TDP113|TDP113|generation1aar	QEGHQSNKPPAFLH	QEGHQSNKPPAFMH	QEGHQSNKPPAFLH	NA	NA		93.1	1588.77	14	2.2	530.6	3	13.69	Y	Y	0.74	3.28	2.4	201000000		226242675	299238974	303078788	86683660	267250349	94075168	278653030	204834322	313362252	195709486	159540391		0.297336	0.034924	TRUE	0.657763	0.79063	0.210682	0.868465	0.0285715	0.411024
>TDP197|TDP197|GenScript	WEIRDLKNLAPAND	WEIRDMKNLAPAND	D.LKNLAPAND	EIRDMKNL	NA	5	91.49	954.513	9	4.6	478.266	2	13.59	N	Y	1.13	7.62	0.9	25500000		37504658	37139589	33896970	23172299	NA	25721818	22232424	29717766	38027815	16687729	18341718		0.14462	0.0183705	TRUE	0.655295	0.710157	0.00129395	0.276414	0.000884752	0.226921
>TDP51|TDP51|generation2	VSPAPTYGRLWIHK	VSPAPTYGRLWIHK	VSPAPTYGRL.W	NA	YGRLWIHK	10	88.92	1059.57	10	5.2	530.796	2	22.16	N	Y	1.12	5.04	1.8	8030000		11433606	10972096	9949758	6968686	6043969	7740362	7228030	8310901	13007798	9401045	5752137		0.0840654	0.0117773	TRUE	0.648601	0.845419	0.00105252	0.707074	0.000797778	0.362168
>TDP110|TDP110|generation1aar	THATPGIHDVLLRP	THATPGIHDVLLRP	G.IHDVLLRP	ATPGIHDV	NA	6	53	961.571	8	1.3	481.793	2	25.49	N	Y	1.11	8.44	1.7	6520000		9292652	NA	9870000	4793097	7721479	6430455	5782424	6984515	11326740	5871285	6511853		0.143686	0.0182758	TRUE	0.645199	0.800891	0.0222337	0.881552	0.0051761	0.41468
>TDP144|TDP144|GenScript	LIVQHRLFTYFRAW	MIVQHRLFTYFRAW	LIVQHRLFTYFR.A	NA	TYFRAWXX	12	97.16	1591.9	12	5.1	398.984	4	34.74	N	Y	0.46	6.04	2.4	16800000		15184072	55603270	20338182	15297117	23271338	30187412	8972727	8629905	644678	10292222	3722609		0.0472523	0.00713712	TRUE	0.639738	0.191681	0.401966	0.0826834	0.0498142	0.113701
>TDP119|TDP119|generation2aar	YHFQFPLHNGRVPD	YHFQFPMHNGRVPD	Y.HFQFPLHNGRVPD	XXXYHFQF	NA	1	103.92	1562.77	13	6.1	521.935	3	30.19	N	Y	0.44	2.1	2.6	18800000		30064463	12924577	NA	14447277	20557719	7740362	11365455	27535106	34110787	36346047	20729398		0.0550028	0.00812988	TRUE	0.629356	1.38083	0.296572	0.149683	0.0381053	0.158569
>TDP18|TDP18|generation1	YLDSIRHQGPFWLL	YMDSIRHQGPFWML	YLDSIRHQ.G	NA	IRHQGPFW	8	69.2	1030.52	8	2.5	344.515	3	11.95	N	Y	0.46	3.25	1.6	99200		267210	214931	223321	NA	NA	122655	172974	181329	295409	89991	92794		0.347185	0.0399969	TRUE	0.628586	0.701161	0.0529567	0.286021	0.0097148	0.232342
>TDP50|TDP50|generation2	NTLIQVPVKHEGPK	NTLIQVPVKHEGPK	NTLIQVPVKHEGPK	NA	NA		112.85	1558.88	14	4	390.73	4	21.2	Y	Y	0.68	3.75	1.3	4230000000		5800315552	7067133213	5583030303	3473012014	4465136596	3560566498	3853287879	4214214337	5891863175	3844293478	3169101649		0.0248166	0.00410584	TRUE	0.624049	0.695895	0.00437551	0.250225	0.00188628	0.214057
>TDP209|TDP209|GenScript	DWFNAGRGHELNLQ	DWFNAGRGHEMNLQ	W.FNAGRGHELNLQ	XXDWFNAG	NA	2	111.79	1354.67	12	3.9	678.347	2	18.83	N	Y	1	4.32	1.1	94800000		116765515	140069307	138180000	99714537	97854743	62518308	68292424	119710551	143461156	109737105	76839862		0.0521951	0.00778631	TRUE	0.623483	0.853921	0.0127752	0.528404	0.00359979	0.31241
>TDP68|TDP68|generation3	SFIEPDVSQVKHLE	SFIEPDVSQVKHME	D.VSQVKHLE	IEPDVSQV	NA	6	76.52	938.519	8	2.7	470.268	2	7.62	N	Y	0.87	4.29	1.2	3980000		6119181	5666440	7337697	3829945	NA	3864227	4222167	4785064	6789515	NA	3331898		0.102969	0.0138287	TRUE	0.623131	0.779492	0.00952787	0.55015	0.00313675	0.3175
>TDP148|TDP148|GenScript	NRSVENGEKTQRWI	NRSVENGEKTQRWI	R.SVENGEKTQRWI	XXNRSVEN	NA	2	82.96	1445.73	12	5.8	482.919	3	17.62	N	Y	0.56	3.58	4	1220000		1365048	NA	1872309	NA	1003217	1000293	1016909	2149081	972729	2201732	816152		0.408771	0.046108	TRUE	0.621993	0.948257	0.048045	0.891836	0.00894806	0.419008
>TDP77|TDP77|generation1aar	RDLVDHIGPTAAYH	RDLVDHIGPTAAYH	D.LVDHIGPTAAYH	XXRDLVDH	NA	2	107.77	1292.65	12	4.5	647.336	2	19.47	N	Y	0.68	3.8	3.4	11400000		15487754	15810854	15213758	11784445	13732556	1369449	11465152	8713854	15602829	10973710	7239010		0.39109	0.0445293	TRUE	0.61841	0.685776	0.132831	0.103248	0.0197384	0.128782
>TDP185|TDP185|GenScript	LLNNFADPGLIQYL	LMNNFADPGMIQYL	D.PGLIQYL	NFADPGMI	NA	7	59.99	802.459	7	7.3	402.24	2	47.96	N	Y	0.53	60	1.7	172000		652915	214153	230616	188439	181234	214679	313504	268635	721386	478789	631650		0.0849167	0.0118496	TRUE	0.613466	1.43515	0.310759	0.219842	0.0396675	0.197229
>TDP100|TDP100|generation1aar	KHPLETVYADSSEW	KHPLETVYADSSEW	KHPLETVYADSSE.W	NA	DSSEWXXX	13	67.97	1474.69	13	4.5	492.574	3	15.24	N	Y	0.75	0.84	1.6	2040000		2733133	3671514	3928061	2424876	NA	NA	1784576	3576206	4961569	3040487	2387679		0.143101	0.0182255	TRUE	0.611086	1.01372	0.0842273	0.661277	0.0137123	0.348357
>TDP117|TDP117|generation2aar	HHFTQRAGILKLLP	HHFTQRAGILKLMP	F.TQRAGILKLLP	XHHFTQRA	NA	3	55.23	1208.76	11	3.8	403.929	3	41.35	N	Y	0.69	2.45	1.9	554000		889787	774626	620115	490074	629066	372728	338970	834448	972729	580139	516607		0.0531426	0.00790327	TRUE	0.601056	0.953345	0.0303661	0.822978	0.00638522	0.398271
>TDP60|TDP60|generation3	RKWQSPQVDLYDKS	RKWQSPQVDLYDKS	RKWQSPQVDLY.D	NA	VDLYDKSX	11	62.72	1418.73	11	4.4	710.376	2	25.49	N	Y	0.49	1.76	3.2	19300000		27331330	26952730	NA	16260268	17597408	17386044	14007424	20147638	28072035	23065761	12589582		0.100193	0.0135459	TRUE	0.601016	0.772557	0.000945071	0.624659	0.000757434	0.339711
>TDP126|TDP126|GenScript	EYPRPQEWADGNHL	EYPRPQEWADGNHL	EYPRPQE.W	NA	RPQEWADG	7	57.58	917.424	7	4.2	459.721	2	8.58	N	Y	0.34	1.75	3.2	522000		819940	1368859	967061	725197	NA	533490	NA	1158489	NA	NA	742351		0.223004	0.02715	TRUE	0.598262	0.903481	0.155032	0.940077	0.0224906	0.434804
>TDP17|TDP17|generation1	RLENYLVLTKAAPV	RMENYMVLTKAAPV	L.ENYLVLTKAAPV	XXRMENYM	NA	2	86.58	1316.73	12	4.6	659.377	2	38.23	N	Y	0.69	5.56	2.7	921000		1310385	1224545	1156485	1223769	1315694	168502	987000	621219	NA	552180	643588		0.41006	0.0461892	TRUE	0.750721	0.49222	0.369526	3.1026e-05	0.0462986	0.00564244
>TDP27|TDP27|generation1	DGIYRLHVQLGGAA	DGIYRMHVQLGGAA	L.HVQLGGAA	IYRMHVQL	NA	6	86.02	751.398	8	0.4	376.706	2	10.33	N	Y	0.57	1.43	2.2	2800000		4038963	4584086	4745576	3218060	NA	2750806	1974000	4147056	5353272	2498791	2387679		0.149989	0.0189776	TRUE	0.594142	0.807121	0.0126975	0.512113	0.00358825	0.307908
>TDP50|TDP50|generation2	NTLIQVPVKHEGPK	NTLIQVPVKHEGPK	L.IQVPVKHEGPK	XNTLIQVP	NA	3	87.8	1230.71	11	0.8	616.362	2	21.2	N	Y	0.98	3.44	2.5	23400000		39782269	30348350	28114545	12747597	28451883	19112740	17446970	29214075	39496701	27084795	23008546		0.0463977	0.00705207	TRUE	0.593611	0.906946	0.0422998	0.777669	0.00815803	0.383175
>TDP205|TDP205|GenScript	DQVNLTEHRSDSEK	DQVNLTEHRSDSEK	DQVNLTEHRSDS.E	NA	RSDSEKXX	12	63.38	1399.63	12	7.3	467.555	3	9.43	N	Y	0.51	4.11	2.5	282000		461596	549666	652018	439084	NA	295920	246750	429816	303570	NA	NA		0.0887039	0.0122321	TRUE	0.590252	0.661391	0.0464137	0.125662	0.00869392	0.145037
>TDP7|TDP7|generation1	KVHLPAEILQTTQL	KVHLPAEIMQTTQM	P.AEILQTTQL	VHLPAEIM	NA	5	60.8	1015.55	9	7	508.788	2	36.51	N	Y	1.09	4.02	1.5	7220000		8518264	7788702	12761212	5286004	7285656	3673695	6480303	5439862	7817735	4962633	16713755		0.259261	0.0309407	TRUE	0.586354	0.901346	0.0536923	0.964714	0.00981292	0.438335
>TDP195|TDP195|GenScript	WGVLHDHESKYFLQ	WGVMHDHESKYFMQ	W.GVLHDHESK.Y	XXXWGVMH	VMHDHESK	1 ; 10	76.47	1020.5	9	0.5	341.173	3	6.09	N	Y	0.45	6.93	1.1	108000		309539	273772	179478	177219	166960	198038	46309	NA	314994	NA	306057		0.162148	0.0202772	TRUE	0.578659	1.22128	0.0939088	0.208007	0.0147624	0.191043
>TDP150|TDP150|GenScript	TDHRSHVGLYWTLN	TDHRSHVGMYWTLN	TDHRSHVGL.Y	NA	HVGMYWTL	9	67.94	1020.51	9	5.2	511.265	2	8.24	N	Y	0.44	1.19	1.6	2370000		2657213	3098503	3409636	2628838	NA	827623	1844394	5087279	5614407	4141353	2756684		0.0341531	0.00536823	TRUE	0.578358	1.44018	0.0848884	0.0683528	0.0137283	0.103646
>TDP9|TDP9|generation1	NLSEDWAFKPTGPL	NLSEDWAFKPTGPM	W.AFKPTGPL	SEDWAFKP	NA	6	87.54	829.47	8	5.2	415.744	2	24.63	N	Y	1.38	3.85	1.4	26200000		37200977	31833933	43069091	26571658	21380028	17028796	20587424	31396736	45861871	24114205	25938880		0.0256774	0.00422854	TRUE	0.572468	0.851743	0.00660163	0.656189	0.00247315	0.34757
>TDP176|TDP176|GenScript	FLKAHSDVWPYQDA	FLKAHSDVWPYQDA	FLKAHSD.V	NA	AHSDVWPY	7	85.71	816.413	7	0.7	409.214	2	7.04	N	Y	0.59	4.37	1.5	1860000		1867641	4562864	4107515	1393737	NA	2244705	2332909	987234	4684113	NA	723901		0.397214	0.0451734	TRUE	0.566648	0.606874	0.160597	0.575581	0.0230585	0.326446
>TDP26|TDP26|generation1	FGSLGANHTWVVKA	FGSMGANHTWVVKA	FGSLGANH.T	NA	GANHTWVV	8	77.14	801.377	8	3.5	401.697	2	13.64	N	Y	0.74	2.33	1.3	2130000		3370864	3225839	3050727	1999956	1718625	NA	1684879	3425099	3378437	2254154	1801613		0.0337752	0.00531749	TRUE	0.560093	0.844212	0.000484695	0.713885	0.000539029	0.364644
>TDP113|TDP113|generation1aar	QEGHQSNKPPAFLH	QEGHQSNKPPAFMH	Q.EGHQSNKPPAFLH	XXXQEGHQ	NA	1	74.67	1460.72	13	2.4	487.914	3	15.08	N	Y	0.47	1.25	1.7	1880000		2717949	3798849	1487479	1931969	1027886	2298292	633076	2787090	2888808	2481317	1812466		0.141265	0.0180869	TRUE	0.552007	0.934158	0.158804	0.988612	0.0229019	0.443461
>TDP230|TDP230|GenScript	AHLFNALTWPSGHN	AHLFNAMTWPSGHN	H.LFNALTWPSGHN	XXAHLFNA	NA	2	80.48	1355.66	12	4.5	678.841	2	41.99	N	Y	0.45	60	2.5	220000		260653	166611	196333	315574	NA	282226	588212	78912	97762	NA	105275		0.00255143	0.000690863	TRUE	1.90189	0.452133	0.136461	0.0168613	0.0201554	0.0556861
>TDP174|TDP174|GenScript	WFQHNPKTVFGSDL	WFQHNPKTVFGSDL	W.FQHNPKTVFGSDL	XXXWFQHN	NA	1	91.23	1488.74	13	6	745.38	2	26.81	N	Y	0.88	2.54	3.3	18700000		27938693	24193789	28313939	18073260	14472634	11491460	14206818	22162402	32315482	26385833	17256410		0.00704556	0.00149358	TRUE	0.543009	0.914772	0.00146602	0.9808	0.000949297	0.441493
>TDP59|TDP59|generation2	AKGLGPFHIVKWAS	AKGMGPFHIVKWAS	AKGLGPFHIVK.W	NA	HIVKWASX	11	84.78	1165.7	11	4.6	389.575	3	25.52	N	Y	0.81	2.04	2.2	23200000		28849737	25467147	34096364	16770172	22942415	12741827	11365455	41470555	47004338	46830484	26807127		0.00273262	0.000725548	TRUE	0.541377	1.37518	0.0150251	0.0548704	0.0040332	0.0914507
>TDP222|TDP222|GenScript	QNALDASHQTHVLL	QNALDASHQTHVLL	Q.NALDASHQTHVLL	XXXQNALD	NA	1	115.98	1417.73	13	2.9	709.875	2	28.1	N	Y	1.18	7.41	1	21600000		26572126	33743969	49649091	19659628	26313880	16433384	16749091	21994505	23665378	19396208	13457829		0.0248474	0.00410584	TRUE	0.539871	0.535492	0.0443592	0.109491	0.00843841	0.133976
>TDP125|TDP125|GenScript	EVDNTKPKVLYWHF	EVDNTKPKVMYWHF	EVDNTKPKVL.Y	NA	PKVMYWHF	10	81.05	1141.63	10	NA	571.824	2	15.32	N	Y	0.72	3.91	2.2	8680000		7652772	10717424	9052485	5076376	8387549	3584383	2671879	29214075	13203649	25861611	4113320		0.0871524	0.0121045	TRUE	0.53934	1.97991	0.0520178	0.142992	0.00959657	0.153743
>TDP35|TDP35|generation1	IARQPWNLLKDDLG	IARQPWNMLKDDMG	W.NLLKDDLG	RQPWNMLK	NA	6	61.37	886.476	8	5.5	444.248	2	26.17	N	Y	0.77	1.84	1.8	7780000		11388054	8489049	10129212	5495631	7696810	946706	7028636	7421047	13938092	11934784	15736977		0.103	0.0138287	TRUE	0.529083	1.22551	0.0586749	0.174493	0.0106077	0.17256
>TDP183|TDP183|GenScript	LHAEGVKNQDRLGN	LHAEGVKNQDRMGN	LHAEGVKNQDRLG.N	NA	DRMGNXXX	13	90.32	1435.75	13	4.9	359.947	4	10.33	N	Y	0.37	2.38	1.5	3520000		3704914	6621458	6360667	NA	NA	2941338	2936076	2736721	5402235	1708963	1910143		0.141653	0.0181125	TRUE	0.528321	0.528467	0.117229	0.0943802	0.0178264	0.122462
[truncated: 107 more rows]

## Sheet: Blood fed 24h
Protein	MatchSequence	RealSequence	Annotated_Sequence	N-term	C-term	Cleave_Loc	X.10lgP	Mass	Length	ppm	m.z	z	RT	Used	Candidate	Quality	Significance	Avg..ppm	Avg..Area		24hBF_0000_1	24hBF_0000_2	24hBF_0000_3	24hBF_0000_4	24hBF_0015_1	24hBF_0015_3	24hBF_0015_4	24hBF_0060_1	24hBF_0060_2	24hBF_0060_3	24hBF_0060_4		Anova p-value	q-value	Significant	foldchange15 v 0	foldchange 60 v 0	t-test_pvalue 15 v 0	t-test_pvalue 60 v 0	t-test_qvalue 15 v 0	t-test_qvalue 60 v 0
[truncated: 806 more rows]

[truncated: 6 more sheets: AaSPVI, AaSPVII, Aa Early Trypsin, Aa Late Trypsin, Aa CHYMO, Cleavage Sites]
