# Supplementary material for: Comprehensive proteolytic profiling of Aedes aegypti mosquito midgut extracts: Unraveling the blood meal protein digestion system
Source: PLoS Negl Trop Dis. 2025 Feb 6;19(2):e0012555. doi: 10.1371/journal.pntd.0012555 (PMC11838913; doi:10.1371/journal.pntd.0012555)
Supplement: S2 File — (XLSX) [file pntd.0012555.s002.xlsx]

## Sheet: Figure 2A 2D 2E 2F
Sugar Fed			Figure 2A								Figure 2D					Figure 2E				Figure 2F
P4 to P4' cleavage sites			Position	Cleavage Count							Experimental Data	Negative Data (for iceLogo)				Experimental Data	Negative Data (for iceLogo)			Experimental Data	Negative Data (for iceLogo)
AMMKIGEV			1	25							P4-P4' (Endoproteases)	P4-P4' (Endoproteases)				P4-P4' (Aminopeptidase)	P4-P4' (Aminopeptidase)			P4-P4' (Carboxypeptidase)	P4-P4' (Carboxypeptidase)
ASMRIYIE			2	3							AMMKIGEV	XXLVATVY				XXXAAPYH	XXXLVATV			DELQFXXX	HIDHMXXX
GIYRMHVQ			3	5							ASMRIYIE	XXMLDKLM				XXXADIVA	XXXMLDKL			DPVSLXXX	QRRGMXXX
GSWKGVRN			4	2							GIYRMHVQ	XXAVRAVE				XXXANMQI	XXXAVRAV			ESARDXXX	MWQSMXXX
DELQFXXX			5	6							GSWKGVRN	XXGIQSTY				XXXFLKAH	XXXGIQST			HEGPKXXX	LNPYMXXX
ISVMRXXX			6	0							EKQYDPVS	XXSLNQAY				XXXFSLSK	XXXSLNQA			ISVMRXXX	PSVDMXXX
MYWHFXXX			7	4							TVYADSSE	XXFIVFIL				XXXGDQPV	XXXFIVFI			KESSIXXX	EHHAMXXX
EKQYDPVS			8	7							LAGKRRDW	XXKVHLPA				XXXGGLLD	XXXKVHLP			LHYSAXXX	QTTQMXXX
LQHTFXXX			9	5							YLGRSVPQ	XXELFDNR				XXXHNLFR	XXXELFDN			LNPYMXXX	WSYRMXXX
LNPYMXXX			10	6							AMFRKYPI	XXNLSEDW				XXXHRRVY	XXXNLSED			LQHTFXXX	PTGPMXXX
TRWQRXXX			11	4							WAFRSRYH	XXHIGLQV				XXXKARSA	XXXHIGLQ			MYWHFXXX	YINVMXXX
LHYSAXXX			12	3							DQVRRMNX	XXPVIWTH				XXXKHPLE	XXXPVIWT			PKAGRXXX	MSFMMXXX
TVYADSSE			13	16							MNPVSQVL	XXVMFLRE				XXXKSHTN	XXXVMFLR			QTTQMXXX	DPVSLXXX
DPVSLXXX											TYGRLWIH	XXGMYYKR				XXXKVHLP	XXXGMYYK			RNTFYXXX	HWVGIXXX
RNTFYXXX			Total	86							EYFRMIRW	XXMMVDQE				XXXKYVLG	XXXMMVDQ			TAAYHXXX	NTIKVXXX
LAGKRRDW											NMLKDDMG	XXAMTDRG				XXXLRKDW	XXXAMTDR			THVLLXXX	AIQAVXXX
YLGRSVPQ											RPDMEWQX	XXSMQFNV				XXXLTHGR	XXXSMQFN			TRWQRXXX	PEELVXXX
AMFRKYPI											IPQADQWX	XXRMENYM				XXXMAIHG	XXXRMENY				KAAPVXXX
WAFRSRYH											NLFRLQDE	XXYMDSIR				XXXQDRNT	XXXYMDSI				PFWMLXXX
DQVRRMNX											DVLLRPXX	XXDMFPGQ				XXXRDLVD	XXXDMFPG				SDAELXXX
MNPVSQVL											RTWKMPGL	XXQMKKTL				XXXRLVHR	XXXQMKKT				NEWNLXXX
TYGRLWIH											KFTKVMQQ	XXPMEPHS				XXXRMENY	XXXPMEPH				FQQHIXXX
EYFRMIRW											GHVKLFRF	XXHMIALY				XXXTHATP	XXXHMIAL				DTMFIXXX
NMLKDDMG											FRLQDEQA	XXMGNNGS				XXXVHSDA	XXXMGNNG				DVWIAXXX
RPDMEWQX											FTKVMQQX	XXLGWHAM				XXXWKPHD	XXXLGWHA				YPIMAXXX
QTTQMXXX											VSARINTT	XXSGPDYQ				XXXWMDLS	XXXSGPDY				LFFWAXXX
TAAYHXXX											RLFFWAXX	XXFGSMGA					XXXFGSMG				WVVKAXXX
IPQADQWX											VLTKAAPV	XXDGIYRM					XXXDGIYR				LGGAAXXX
NLFRLQDE											TVTAESLM	XXHGTPKF					XXXHGTPK				ESNGAXXX
DVLLRPXX											HRISDAEL	XXAGSWKG					XXXAGSWK				DFTEAXXX
RTWKMPGL											TYFHDLNP	XXPGTQMI					XXXPGTQM				LHYSAXXX
KFTKVMQQ											KAGKSWQD	XXQGHETR					XXXQGHET				FVSNAXXX
ESARDXXX											ETVYADSS	XXRGSPMD					XXXRGSPM				QNKHAXXX
GHVKLFRF											WTMANFLR	XXGGLLDH					XXXGGLLD				SQIPAXXX
KESSIXXX											PLHYSAXX	XXSAMMKI					XXXSAMMK				ARPLGXXX
FRLQDEQA											PVSRGLYF	XXIARQPW					XXXIARQP				KDDMGXXX
PKAGRXXX											RPVMEFAT	XXMAIHGF					XXXMAIHG				TASRGXXX
HEGPKXXX											SLSKMNPV	XXWAGTAK					XXXWAGTA				ADIQGXXX
FTKVMQQX											XGGLLDHF	XXEAWMTF					XXXEAWMT				PRSAGXXX
VSARINTT											XKARSAFA	XXHAWFSV					XXXHAWFS				NLGDGXXX
RLFFWAXX											XPWKDMRQ	XXAAPYHK					XXXAAPYH				NITSGXXX
VLTKAAPV											XRPVMEFA	XXNAKHYS					XXXNAKHY				WEMFGXXX
TVTAESLM											XVHSDAYV	XXPASQTA					XXXPASQT				DVDGGXXX
HRISDAEL											XXLVATVY	XXKARSAF					XXXKARSA				WPDHGXXX
TYFHDLNP											XXPSFNMY	XXGASTSP					XXXGASTS				WAKPGXXX
KAGKSWQD											XXTWRGVS	XXGSQVFS					XXXGSQVF				HYHRKXXX
THVLLXXX												XXHTNKRI					XXXHTNKR				MWEIRXXX
ETVYADSS												XXMSYQWQ					XXXMSYQW				PKAGRXXX
WTMANFLR												XXASMRIY					XXXASMRI				ETFDKXXX
PLHYSAXX												XXKSHTND					XXXKSHTN				ISVMRXXX
PVSRGLYF												XXNTLIQV					XXXNTLIQ				HEGPKXXX
RPVMEFAT												XXVSPAPT					XXXVSPAP				LWIHKXXX
SLSKMNPV												XXPSFNMY					XXXPSFNM				LQTAKXXX
XGGLLDHF												XXYTRLNG					XXXYTRLN				MFMSKXXX
XKARSAFA												XXESIEYK					XXXESIEY				TRWQRXXX
XPWKDMRQ												XXSSGMLN					XXXSSGML				KFDWRXXX
XRPVMEFA												XXIKVYDW					XXXIKVYD				IRSGTXXX
XVHSDAYV												XXGRDLHT					XXXGRDLH				ESLMSXXX
XXLVATVY												XXMRAYKE					XXXMRAYK				GNHVSXXX
XXPSFNMY												XXAKGMGP					XXXAKGMG				VKWASXXX
XXTWRGVS												XXRKWQSP					XXXRKWQS				LYDKSXXX
XXXAAPYH												XXQKESAE					XXXQKESA				TRLHSXXX
XXXADIVA												XXDKQFTK					XXXDKQFT				YEHSSXXX
XXXANMQI												XXSKLGQR					XXXSKLGQ				NYEPSXXX
XXXFLKAH												XXHRRVYL					XXXHRRVY				KAPESXXX
XXXFSLSK												XXWKPHDV					XXXWKPHD				RGLYTXXX
XXXGDQPV												XXPKDRWH					XXXPKDRW				KIFNTXXX
XXXGGLLD												XXLFNDVN					XXXLFNDV				IHGVDXXX
XXXHNLFR												XXSFIEPD					XXXSFIEP				VKHMEXXX
XXXHRRVY												XXGWKTMA					XXXGWKTM				ESARDXXX
XXXKARSA												XXEWHNFH					XXXEWHNF				GARSDXXX
XXXKHPLE												XXFYAWKF					XXXFYAWK				YLNGDXXX
XXXKSHTN												XXKYVLGW					XXXKYVLG				SRQAEXXX
XXXKVHLP												XXMYFKYI					XXXMYFKY				QTADDXXX
XXXKYVLG												XXAYNMWS					XXXAYNMW				MIRQEXXX
XXXLRKDW												XXNFMAFM					XXXNFMAF				EGQYEXXX
XXXLTHGR												XXDDRQKE					XXXDDRQK				MNLIQXXX
XXXMAIHG												XXRDLVDH					XXXRDLVD				TAAYHXXX
XXXQDRNT												XXGHTFQE					XXXGHTFQ				DIPKQXXX
XXXRDLVD												XXPNITRE					XXXPNITR				PFKVHXXX
XXXRLVHR												XXWQKSND					XXXWQKSN				YMMGQXXX
XXXRMENY												XXIQMDPR					XXXIQMDP				TQQFPXXX
XXXTHATP												XXAPSLIA					XXXAPSLI				GFEPHXXX
XXXVHSDA												XXPDFYLG					XXXPDFYL				PQWHEXXX
XXXWKPHD												XXPYWDTK					XXXPYWDT				ENIAQXXX
XXXWMDLS												XXLPNGQM					XXXLPNGQ				HFSENXXX
												XXVHSDAY					XXXVHSDA				LPKTNXXX
												XXMPEEVA					XXXMPEEV				MGKNFXXX
												XXGPKLTY					XXXGPKLT				IQNLPXXX
												XXNHQLAW					XXXNHQLA				RNTFYXXX
												XXAETSIK					XXXAETSI				PYYGHXXX
												XXVDYIEH					XXXVDYIE				VRRMNXXX
												XXMHSPWT					XXXMHSPW				FLRGPXXX
												XXHQVVQD					XXXHQVVQ				IYGDPXXX
												XXGQYPMF					XXXGQYPM				STTHWXXX
												XXPPNRDE					XXXPPNRD				LQHTFXXX
												XXNQIIWF					XXXNQIIW				LKGEHXXX
												XXQPGMRH					XXXQPGMR				EPNGWXXX
												XXKHPLET					XXXKHPLE				DSSEWXXX
												XXMEFHWR					XXXMEFHW				GKKAPXXX
												XXAQNEAH					XXXAQNEA				DWWAYXXX
												XXGDQPVS					XXXGDQPV				YFITHXXX
												XXYEQTHN					XXXYEQTH				DMEWQXXX
												XXTNMYQA					XXXTNMYQ				SKFQPXXX
												XXENFPHL					XXXENFPH				TIVNHXXX
												XXKQDDLM					XXXKQDDL				FTNMYXXX
												XXTPHHVN					XXXTPHHV				RAPNQXXX
												XXTHATPG					XXXTHATP				VLLRPXXX
												XXFPNMWS					XXXFPNMW				QRFHPXXX
												XXPHWQRV					XXXPHWQR				RLNTPXXX
												XXQEGHQS					XXXQEGHQ				PAFMHXXX
												XXDPGSFK					XXXDPGSF				IDWHHXXX
												XXEHPEMV					XXXEHPEM				INQKHXXX
												XXRPVMEF					XXXRPVME				GYHPNXXX
												XXHHFTQR					XXXHHFTQ				LKLMPXXX
												XXYHFQFP					XXXYHFQF				GRVPDXXX
												XXEVDNTK					XXXEVDNT				MYWHFXXX
												XXEYPRPQ					XXXEYPRP				DGNHLXXX
												XXGFSIHE					XXXGFSIH				DTQKWXXX
												XXEGADIW					XXXEGADI				HSHQLXXX
												XXEDNYEV					XXXEDNYE				QAGRNXXX
												XXERWHDI					XXXERWHD				VSLQIXXX
												XXEMKELG					XXXEMKEL				NAFQTXXX
												XXEPLDMQ					XXXEPLDM				YFDWLXXX
												XXEQREVY					XXXEQREV				WIMTVXXX
												XXGEWHWP					XXXGEWHW				KVGQAXXX
												XXGNGTFP					XXXGNGTF				DELQFXXX
												XXGLYFRY					XXXGLYFR				QADQWXXX
												XXDITSQV					XXXDITSQ				EYMQDXXX
												XXNVDWTA					XXXNVDWT				IEYLDXXX
												XXWLAKED					XXXWLAKE				VRPTEXXX
												XXEEPMLK					XXXEEPML				AWDQNXXX
												XXWILAGM					XXXWILAG				VNSTQXXX
												XXQVILKI					XXXQVILK				NMWADXXX
												XXVINYPL					XXXVINYP				KVMQQXXX
												XXMIVQHR					XXXMIVQH				YFRAWXXX
												XXTVMISM					XXXTVMIS				WRAQHXXX
												XXTWRGVS					XXXTWRGV				EDILTXXX
												XXLRKDWG					XXXLRKDW				FATANXXX
												XXNRSVEN					XXXNRSVE				TQRWIXXX
												XXFRIHGF					XXXFRIHG				HNAWMXXX
												XXTDHRSH					XXXTDHRS				YWTLNXXX
												XXTQNGYP					XXXTQNGY				WPGDIXXX
												XXTEIWEP					XXXTEIWE				GPWRFXXX
												XXLTHGRP					XXXLTHGR				AQFWGXXX
												XXDTFWNS					XXXDTFWN				IVVWTXXX
												XXRLVHRE					XXXRLVHR				SKINGXXX
												XXWTIMGP					XXXWTIMG				NLYALXXX
												XXKWLIHP					XXXKWLIH				YMRWPXXX
												XXQTRDQN					XXXQTRDQ				EAAWYXXX
												XXREANYH					XXXREANY				IGGWEXXX
												XXINDFLV					XXXINDFL				KMPGLXXX
												XXRNMEFK					XXXRNMEF				YGTPLXXX
												XXIPTNIR					XXXIPTNI				PQLWWXXX
												XXIWQKGA					XXXIWQKG				SMDPQXXX
												XXIGDNVE					XXXIGDNV				FYRDTXXX
												XXIEPPWV					XXXIEPPW				AKRNMXXX
												XXVLRFIE					XXXVLRFI				LGQDYXXX
												XXHYGFVT					XXXHYGFV				HQIWDXXX
												XXVFIDLR					XXXVFIDL				YEEPWXXX
												XXQYELPS					XXXQYELP				WHHNPXXX
												XXYAFMQV					XXXYAFMQ				YDKWNXXX
												XXDFDYTI					XXXDFDYT				MFHEVXXX
												XXFDWWGN					XXXFDWWG				LEKMVXXX
												XXFNEYAM					XXXFNEYA				DIIPEXXX
												XXWFQHNP					XXXWFQHN				FGSDLXXX
												XXYQLLTM					XXXYQLLT				FRKWHXXX
												XXFLKAHS					XXXFLKAH				PYQDAXXX
												XXLEYFPI					XXXLEYFP				NDDVKXXX
												XXYWMSTH					XXXYWMST				KRRDWXXX
												XXLWQPVS					XXXLWQPV				NTTFDXXX
												XXLDGYWD					XXXLDGYW				EMLTWXXX
												XXLNMKWT					XXXLNMKW				FDGYQXXX
												XXLQGISQ					XXXLQGIS				NAPDNXXX
												XXLHAEGV					XXXLHAEG				DRMGNXXX
												XXLAMYSF					XXXLAMYS				ILWDEXXX
												XXLMNNFA					XXXLMNNF				MIQYLXXX
												XXMQSSWQ					XXXMQSSW				HVYFAXXX
												XXMDQIYK					XXXMDQIY				WFFEQXXX
												XXLLQATD					XXXLLQAT				GHMYNXXX
												XXPETGHW					XXXPETGH				HFQEDXXX
												XXMWKSGD					XXXMWKSG				YVMNEXXX
												XXPWKDMR					XXXPWKDM				LNTGEXXX
												XXDLYPAW					XXXDLYPA				LQGFWXXX
												XXDAWAPM					XXXDAWAP				KESSIXXX
												XXPQMIGH					XXXPQMIG				FRFNWXXX
												XXWGVMHD					XXXWGVMH				KYFMQXXX
												XXWPMGMY					XXXWPMGM				KHWEEXXX
												XXWEIRDM					XXXWEIRD				APANDXXX
												XXDELWVQ					XXXDELWV				SKEDQXXX
												XXWNPIKI					XXXWNPIK				YWHEFXXX
												XXWHSVQP					XXXWHSVQ				EGDNNXXX
												XXWDAGLF					XXXWDAGL				QMRGFXXX
												XXDHNQIR					XXXDHNQI				AETMWXXX
												XXWWYHYG					XXXWWYHY				NKQLRXXX
												XXWMDLSP					XXXWMDLS				NIGYKXXX
												XXDQVNLT					XXXDQVNL				SDSEKXXX
												XXDNQEPW					XXXDNQEP				GVKFRXXX
												XXPLTSNL					XXXPLTSN				WDFNRXXX
												XXNMRPFK					XXXNMRPF				QVMLEXXX
												XXDWFNAG					XXXDWFNA				EMNLQXXX
												XXNGHPWE					XXXNGHPW				TLALWXXX
												XXNPTSTY					XXXNPTST				RWKNIXXX
												XXNWKIMY					XXXNWKIM				NPFLAXXX
												XXQLEMHE					XXXQLEMH				GVNIEXXX
												XXNEIDGW					XXXNEIDG				PEAVNXXX
												XXNDNTIV					XXXNDNTI				LPEIWXXX
												XXQAVRPN					XXXQAVRP				WHYLMXXX
												XXQWYAFR					XXXQWYAF				VTNIYXXX
												XXNNFVKA					XXXNNFVK				WQDIPXXX
												XXHNLFRL					XXXHNLFR				QATVGXXX
												XXHEQEYF					XXXHEQEY				RWAVLXXX
												XXQQWGSH					XXXQQWGS				EMHVIXXX
												XXQNALDA					XXXQNALD				THVLLXXX
												XXVYHKWD					XXXVYHKW				PNLDHXXX
												XXQDRNTK					XXXQDRNT				MVIEGXXX
												XXHLDWPQ					XXXHLDWP				IGHEMXXX
												XXFSLSKM					XXXFSLSK				SQVLHXXX
												XXQHSHDS					XXXQHSHD				ETIEPXXX
												XXRTQKEY					XXXRTQKE				TYKMDXXX
												XXADARKY					XXXADARK				HGTHQXXX
												XXAHLFNA					XXXAHLFN				PSGHNXXX
												XXHDFGVW					XXXHDFGV				LSQPPXXX
												XXHWAFRS					XXXHWAFR				GPLAHXXX
												XXHPTKSF					XXXHPTKS				MEMLYXXX
												XXADIVAN					XXXADIVA				HGYHQXXX
												XXALETGT					XXXALETG				PVRHDXXX
												XXAWHANE					XXXAWHAN				YQSKLXXX
												XXANMQIL					XXXANMQI				NFKREXXX
												XLVATVYE
												XMLDKLMN
												XAVRAVEG
												XGIQSTYF
												XSLNQAYG
												XFIVFILW
												XKVHLPAE
												XELFDNRV
												XNLSEDWA
												XHIGLQVH
												XPVIWTHN
												XVMFLREK
												XGMYYKRF
												XMMVDQEL
												XAMTDRGW
												XSMQFNVK
												XRMENYMV
												XYMDSIRH
												XDMFPGQH
												XQMKKTLV
												XPMEPHSK
												XHMIALYW
												XMGNNGSL
												XLGWHAMF
												XSGPDYQK
												XFGSMGAN
												XDGIYRMH
												XHGTPKFA
												XAGSWKGV
												XPGTQMIE
												XQGHETRW
												XRGSPMDG
												XGGLLDHF
												XSAMMKIG
												XIARQPWN
												XMAIHGFE
												XWAGTAKN
												XEAWMTFI
												XHAWFSVI
												XAAPYHKM
												XNAKHYSR
												XPASQTAR
												XKARSAFA
												XGASTSPH
												XGSQVFSW
												XHTNKRIS
												XMSYQWQN
												XASMRIYI
												XKSHTNDL
												XNTLIQVP
												XVSPAPTY
												XPSFNMYG
												XYTRLNGE
												XESIEYKG
												XSSGMLNI
												XIKVYDWA
												XGRDLHTV
												XMRAYKEQ
												XAKGMGPF
												XRKWQSPQ
												XQKESAEY
												XDKQFTKG
												XSKLGQRP
												XHRRVYLT
												XWKPHDVM
												XPKDRWHT
												XLFNDVNI
												XSFIEPDV
												XGWKTMAD
												XEWHNFHM
												XFYAWKFG
												XKYVLGWL
												XMYFKYIW
												XAYNMWSL
												XNFMAFMK
												XDDRQKEY
												XRDLVDHI
												XGHTFQES
												XPNITREW
												XWQKSNDG
												XIQMDPRY
												XAPSLIAK
												XPDFYLGR
												XPYWDTKM
												XLPNGQMI
												XVHSDAYV
												XMPEEVAS
												XGPKLTYD
												XNHQLAWG
												XAETSIKV
												XVDYIEHK
												XMHSPWTM
												XHQVVQDK
												XGQYPMFV
												XPPNRDEG
												XNQIIWFD
												XQPGMRHS
												XKHPLETV
												XMEFHWRI
												XAQNEAHM
												XGDQPVSR
												XYEQTHNY
												XTNMYQAG
												XENFPHLW
												XKQDDLMS
												XTPHHVNW
												XTHATPGI
												XFPNMWSY
												XPHWQRVI
												XQEGHQSN
												XDPGSFKN
												XEHPEMVH
												XRPVMEFA
												XHHFTQRA
												XYHFQFPM
												XEVDNTKP
												XEYPRPQE
												XGFSIHEW
												XEGADIWY
												XEDNYEVW
												XERWHDIN
												XEMKELGR
												XEPLDMQK
												XEQREVYT
												XGEWHWPS
												XGNGTFPT
												XGLYFRYE
												XDITSQVW
												XNVDWTAP
												XWLAKEDQ
												XEEPMLKH
												XWILAGMQ
												XQVILKIN
												XVINYPLK
												XMIVQHRL
												XTVMISMH
												XTWRGVSW
												XLRKDWGD
												XNRSVENG
												XFRIHGFD
												XTDHRSHV
												XTQNGYPN
												XTEIWEPI
												XLTHGRPE
												XDTFWNSL
												XRLVHRET
												XWTIMGPD
												XKWLIHPT
												XQTRDQNK
												XREANYHE
												XINDFLVR
												XRNMEFKH
												XIPTNIRA
												XIWQKGAL
												XIGDNVEW
												XIEPPWVD
												XVLRFIEN
												XHYGFVTK
												XVFIDLRW
												XQYELPSR
												XYAFMQVA
												XDFDYTIA
												XFDWWGNR
												XFNEYAMW
												XWFQHNPK
												XYQLLTMN
												XFLKAHSD
												XLEYFPIW
												XYWMSTHL
												XLWQPVSA
												XLDGYWDH
												XLNMKWTR
												XLQGISQE
												XLHAEGVK
												XLAMYSFT
												XLMNNFAD
												XMQSSWQT
												XMDQIYKL
												XLLQATDE
												XPETGHWL
												XMWKSGDQ
												XPWKDMRQ
												XDLYPAWS
												XDAWAPMV
												XPQMIGHV
												XWGVMHDH
												XWPMGMYA
												XWEIRDMK
												XDELWVQM
												XWNPIKIL
												XWHSVQPQ
												XWDAGLFN
												XDHNQIRY
												XWWYHYGP
												XWMDLSPT
												XDQVNLTE
												XDNQEPWT
												XPLTSNLQ
												XNMRPFKH
												XDWFNAGR
												XNGHPWEI
												XNPTSTYD
												XNWKIMYI
												XQLEMHEP
												XNEIDGWT
												XNDNTIVY
												XQAVRPNG
												XQWYAFRS
												XNNFVKAG
												XHNLFRLQ
												XHEQEYFR
												XQQWGSHF
												XQNALDAS
												XVYHKWDT
												XQDRNTKN
												XHLDWPQK
												XFSLSKMN
												XQHSHDSW
												XRTQKEYQ
												XADARKYW
												XAHLFNAM
												XHDFGVWK
												XHWAFRSR
												XHPTKSFG
												XADIVANF
												XALETGTI
												XAWHANEN
												XANMQILD
												LVATVYEF
												MLDKLMNW
												AVRAVEGI
												GIQSTYFH
												SLNQAYGD
												FIVFILWR
												KVHLPAEI
												ELFDNRVG
												NLSEDWAF
												HIGLQVHM
												PVIWTHNA
												VMFLREKQ
												GMYYKRFM
												MMVDQELS
												AMTDRGWY
												SMQFNVKS
												RMENYMVL
												YMDSIRHQ
												DMFPGQHR
												QMKKTLVM
												PMEPHSKV
												HMIALYWG
												MGNNGSLE
												LGWHAMFR
												SGPDYQKE
												FGSMGANH
												DGIYRMHV
												HGTPKFAW
												AGSWKGVR
												PGTQMIEA
												QGHETRWL
												RGSPMDGY
												GGLLDHFY
												SAMMKIGE
												IARQPWNM
												MAIHGFEY
												WAGTAKNS
												EAWMTFIV
												HAWFSVII
												AAPYHKME
												NAKHYSRQ
												PASQTARW
												KARSAFAE
												GASTSPHM
												GSQVFSWL
												HTNKRISQ
												MSYQWQNS
												ASMRIYIE
												KSHTNDLP
												NTLIQVPV
												VSPAPTYG
												PSFNMYGY
												YTRLNGEA
												ESIEYKGK
												SSGMLNIH
												IKVYDWAF
												GRDLHTVT
												MRAYKEQT
												AKGMGPFH
												RKWQSPQV
												QKESAEYN
												DKQFTKGP
												SKLGQRPT
												HRRVYLTS
												WKPHDVMG
												PKDRWHTW
												LFNDVNIF
												SFIEPDVS
												GWKTMADS
												EWHNFHMA
												FYAWKFGI
												KYVLGWLN
												MYFKYIWY
												AYNMWSLY
												NFMAFMKW
												DDRQKEYS
												RDLVDHIG
												GHTFQESM
												PNITREWL
												WQKSNDGA
												IQMDPRYN
												APSLIAKW
												PDFYLGRS
												PYWDTKMH
												LPNGQMIR
												VHSDAYVT
												MPEEVASH
												GPKLTYDF
												NHQLAWGE
												AETSIKVF
												VDYIEHKD
												MHSPWTMA
												HQVVQDKH
												GQYPMFVK
												PPNRDEGW
												NQIIWFDY
												QPGMRHSA
												KHPLETVY
												MEFHWRIM
												AQNEAHMK
												GDQPVSRG
												YEQTHNYR
												TNMYQAGD
												ENFPHLWE
												KQDDLMSE
												TPHHVNWY
												THATPGIH
												FPNMWSYE
												PHWQRVIF
												QEGHQSNK
												DPGSFKNN
												EHPEMVHY
												RPVMEFAT
												HHFTQRAG
												YHFQFPMH
												EVDNTKPK
												EYPRPQEW
												GFSIHEWE
												EGADIWYR
												EDNYEVWV
												ERWHDINM
												EMKELGRS
												EPLDMQKQ
												EQREVYTQ
												GEWHWPSM
												GNGTFPTK
												GLYFRYEI
												DITSQVWP
												NVDWTAPQ
												WLAKEDQF
												EEPMLKHW
												WILAGMQG
												QVILKINS
												VINYPLKF
												MIVQHRLF
												TVMISMHR
												TWRGVSWN
												LRKDWGDI
												NRSVENGE
												FRIHGFDE
												TDHRSHVG
												TQNGYPNL
												TEIWEPID
												LTHGRPED
												DTFWNSLK
												RLVHRETQ
												WTIMGPDA
												KWLIHPTF
												QTRDQNKV
												REANYHEQ
												INDFLVRT
												RNMEFKHD
												IPTNIRAS
												IWQKGALH
												IGDNVEWI
												IEPPWVDS
												VLRFIENM
												HYGFVTKP
												VFIDLRWM
												QYELPSRN
												YAFMQVAI
												DFDYTIAV
												FDWWGNRS
												FNEYAMWR
												WFQHNPKT
												YQLLTMNE
												FLKAHSDV
												LEYFPIWE
												YWMSTHLA
												LWQPVSAR
												LDGYWDHK
												LNMKWTRV
												LQGISQEH
												LHAEGVKN
												LAMYSFTP
												LMNNFADP
												MQSSWQTE
												MDQIYKLS
												LLQATDEP
												PETGHWLM
												MWKSGDQR
												PWKDMRQQ
												DLYPAWSE
												DAWAPMVI
												PQMIGHVK
												WGVMHDHE
												WPMGMYAS
												WEIRDMKN
												DELWVQMI
												WNPIKILM
												WHSVQPQE
												WDAGLFNY
												DHNQIRYR
												WWYHYGPT
												WMDLSPTP
												DQVNLTEH
												DNQEPWTW
												PLTSNLQA
												NMRPFKHD
												DWFNAGRG
												NGHPWEIG
												NPTSTYDA
												NWKIMYIR
												QLEMHEPL
												NEIDGWTY
												NDNTIVYG
												QAVRPNGM
												QWYAFRST
												NNFVKAGK
												HNLFRLQD
												HEQEYFRM
												QQWGSHFM
												QNALDASH
												VYHKWDTQ
												QDRNTKNL
												HLDWPQKP
												FSLSKMNP
												QHSHDSWK
												RTQKEYQF
												ADARKYWN
												AHLFNAMT
												HDFGVWKA
												HWAFRSRY
												HPTKSFGD
												ADIVANFT
												ALETGTIF
												AWHANENY
												ANMQILDP
												VATVYEFG
												LDKLMNWP
												VRAVEGIK
												IQSTYFHD
												LNQAYGDM
												IVFILWRT
												VHLPAEIM
												LFDNRVGK
												LSEDWAFK
												IGLQVHMR
												VIWTHNAG
												MFLREKQY
												MYYKRFMA
												MVDQELSG
												MTDRGWYL
												MQFNVKSH
												MENYMVLT
												MDSIRHQG
												MFPGQHRI
												MKKTLVMY
												MEPHSKVN
												MIALYWGR
												GNNGSLEQ
												GWHAMFRK
												GPDYQKER
												GSMGANHT
												GIYRMHVQ
												GTPKFAWD
												GSWKGVRN
												GTQMIEAP
												GHETRWLI
												GSPMDGYA
												GLLDHFYT
												AMMKIGEV
												ARQPWNML
												AIHGFEYV
												AGTAKNSS
												AWMTFIVP
												AWFSVIIP
												APYHKMET
												AKHYSRQW
												ASQTARWN
												ARSAFAEM
												ASTSPHMI
												SQVFSWLN
												TNKRISQW
												SYQWQNSD
												SMRIYIEP
												SHTNDLPL
												TLIQVPVK
												SPAPTYGR
												SFNMYGYD
												TRLNGEAV
												SIEYKGKP
												SGMLNIHF
												KVYDWAFR
												RDLHTVTA
												RAYKEQTN
												KGMGPFHI
												KWQSPQVD
												KESAEYNP
												KQFTKGPK
												KLGQRPTD
												RRVYLTSP
												KPHDVMGS
												KDRWHTWM
												FNDVNIFE
												FIEPDVSQ
												WKTMADSQ
												WHNFHMAI
												YAWKFGIF
												YVLGWLNT
												YFKYIWYV
												YNMWSLYR
												FMAFMKWH
												DRQKEYSW
												DLVDHIGP
												HTFQESML
												NITREWLH
												QKSNDGAQ
												QMDPRYNH
												PSLIAKWV
												DFYLGRSV
												YWDTKMHA
												PNGQMIRW
												HSDAYVTE
												PEEVASHR
												PKLTYDFW
												HQLAWGED
												ETSIKVFM
												DYIEHKDQ
												HSPWTMAN
												QVVQDKHE
												QYPMFVKI
												PNRDEGWA
												QIIWFDYT
												PGMRHSAV
												HPLETVYA
												EFHWRIMQ
												QNEAHMKT
												DQPVSRGL
												EQTHNYRP
												NMYQAGDN
												NFPHLWER
												QDDLMSEQ
												PHHVNWYK
												HATPGIHD
												PNMWSYEK
												HWQRVIFF
												EGHQSNKP
												PGSFKNNP
												HPEMVHYQ
												PVMEFATG
												HFTQRAGI
												HFQFPMHN
												VDNTKPKV
												YPRPQEWA
												FSIHEWEL
												GADIWYRK
												DNYEVWVP
												RWHDINMS
												MKELGRSA
												PLDMQKQR
												QREVYTQI
												EWHWPSMN
												NGTFPTKL
												LYFRYEIP
												ITSQVWPV
												VDWTAPQL
												LAKEDQFP
												EPMLKHWF
												ILAGMQGH
												VILKINSY
												INYPLKFT
												IVQHRLFT
												VMISMHRN
												WRGVSWNS
												RKDWGDIQ
												RSVENGEK
												RIHGFDEA
												DHRSHVGM
												QNGYPNLA
												EIWEPIDR
												THGRPEDT
												TFWNSLKY
												LVHRETQW
												TIMGPDAF
												WLIHPTFS
												TRDQNKVG
												EANYHEQS
												NDFLVRTW
												NMEFKHDW
												PTNIRASV
												WQKGALHT
												GDNVEWIP
												EPPWVDSH
												LRFIENMT
												YGFVTKPN
												FIDLRWMA
												YELPSRNG
												AFMQVAIT
												FDYTIAVQ
												DWWGNRSP
												NEYAMWRL
												FQHNPKTV
												QLLTMNEI
												LKAHSDVW
												EYFPIWEV
												WMSTHLAG
												WQPVSARI
												DGYWDHKF
												NMKWTRVL
												QGISQEHY
												HAEGVKNQ
												AMYSFTPH
												MNNFADPG
												QSSWQTER
												DQIYKLSN
												LQATDEPR
												ETGHWLMM
												WKSGDQRY
												WKDMRQQY
												LYPAWSEG
												AWAPMVIK
												QMIGHVKL
												GVMHDHES
												PMGMYASQ
												EIRDMKNL
												ELWVQMIK
												NPIKILMF
												HSVQPQEY
												DAGLFNYN
												HNQIRYRW
												WYHYGPTV
												MDLSPTPF
												QVNLTEHR
												NQEPWTWY
												LTSNLQAD
												MRPFKHDV
												WFNAGRGH
												GHPWEIGL
												PTSTYDAQ
												WKIMYIRF
												LEMHEPLY
												EIDGWTYW
												DNTIVYGF
												AVRPNGMY
												WYAFRSTM
												NFVKAGKS
												NLFRLQDE
												EQEYFRMI
												QWGSHFMI
												NALDASHQ
												YHKWDTQD
												DRNTKNLG
												LDWPQKPR
												SLSKMNPV
												HSHDSWKA
												TQKEYQFV
												DARKYWNV
												HLFNAMTW
												DFGVWKAI
												WAFRSRYH
												PTKSFGDI
												DIVANFTG
												LETGTIFL
												WHANENYP
												NMQILDPD
												ATVYEFGH
												DKLMNWPQ
												RAVEGIKM
												QSTYFHDL
												NQAYGDMP
												VFILWRTE
												HLPAEIMQ
												FDNRVGKW
												SEDWAFKP
												GLQVHMRY
												IWTHNAGM
												FLREKQYD
												YYKRFMAH
												VDQELSGN
												TDRGWYLA
												QFNVKSHP
												ENYMVLTK
												DSIRHQGP
												FPGQHRIS
												KKTLVMYN
												EPHSKVNF
												IALYWGRD
												NNGSLEQD
												WHAMFRKY
												PDYQKERL
												SMGANHTW
												IYRMHVQL
												TPKFAWDE
												SWKGVRND
												TQMIEAPL
												HETRWLIF
												SPMDGYAQ
												LLDHFYTS
												MMKIGEVA
												RQPWNMLK
												IHGFEYVT
												GTAKNSSA
												WMTFIVPP
												WFSVIIPN
												PYHKMETN
												KHYSRQWW
												SQTARWND
												RSAFAEMW
												STSPHMIW
												QVFSWLNH
												NKRISQWM
												YQWQNSDP
												MRIYIEPE
												HTNDLPLI
												LIQVPVKH
												PAPTYGRL
												FNMYGYDL
												RLNGEAVM
												IEYKGKPT
												GMLNIHFK
												VYDWAFRI
												DLHTVTAE
												AYKEQTNG
												GMGPFHIV
												WQSPQVDL
												ESAEYNPT
												QFTKGPKY
												LGQRPTDN
												RVYLTSPK
												PHDVMGSR
												DRWHTWMK
												NDVNIFEI
												IEPDVSQV
												KTMADSQE
												HNFHMAIG
												AWKFGIFY
												VLGWLNTS
												FKYIWYVQ
												NMWSLYRM
												MAFMKWHE
												RQKEYSWM
												LVDHIGPT
												TFQESMLD
												ITREWLHP
												KSNDGAQY
												MDPRYNHT
												SLIAKWVG
												FYLGRSVP
												WDTKMHAE
												NGQMIRWH
												SDAYVTEL
												EEVASHRM
												KLTYDFWI
												QLAWGEDR
												TSIKVFMP
												YIEHKDQV
												SPWTMANF
												VVQDKHEI
												YPMFVKIS
												NRDEGWAL
												IIWFDYTL
												GMRHSAVE
												PLETVYAD
												FHWRIMQG
												NEAHMKTD
												QPVSRGLY
												QTHNYRPD
												MYQAGDNS
												FPHLWERT
												DDLMSEQF
												HHVNWYKR
												ATPGIHDV
												NMWSYEKQ
												WQRVIFFR
												GHQSNKPP
												GSFKNNPI
												PEMVHYQI
												VMEFATGG
												FTQRAGIL
												FQFPMHNG
												DNTKPKVM
												PRPQEWAD
												SIHEWELD
												ADIWYRKH
												NYEVWVPQ
												WHDINMSV
												KELGRSAN
												LDMQKQRY
												REVYTQIW
												WHWPSMNK
												GTFPTKLD
												YFRYEIPQ
												TSQVWPVE
												DWTAPQLI
												AKEDQFPV
												PMLKHWFA
												LAGMQGHV
												ILKINSYN
												NYPLKFTK
												VQHRLFTY
												MISMHRNW
												RGVSWNSE
												KDWGDIQF
												SVENGEKT
												IHGFDEAH
												HRSHVGMY
												NGYPNLAW
												IWEPIDRG
												HGRPEDTA
												FWNSLKYI
												VHRETQWS
												IMGPDAFN
												LIHPTFSY
												RDQNKVGE
												ANYHEQSI
												DFLVRTWK
												MEFKHDWY
												TNIRASVP
												QKGALHTS
												DNVEWIPF
												PPWVDSHA
												RFIENMTL
												GFVTKPNH
												IDLRWMAY
												ELPSRNGW
												FMQVAITY
												DYTIAVQM
												WWGNRSPL
												EYAMWRLD
												QHNPKTVF
												LLTMNEIF
												KAHSDVWP
												YFPIWEVN
												MSTHLAGK
												QPVSARIN
												GYWDHKFE
												MKWTRVLF
												GISQEHYN
												AEGVKNQD
												MYSFTPHI
												NNFADPGM
												SSWQTERH
												QIYKLSNW
												QATDEPRG
												TGHWLMMH
												KSGDQRYY
												KDMRQQYL
												YPAWSEGL
												WAPMVIKK
												MIGHVKLF
												VMHDHESK
												MGMYASQK
												IRDMKNLA
												LWVQMIKS
												PIKILMFY
												SVQPQEYE
												AGLFNYNQ
												NQIRYRWA
												YHYGPTVN
												DLSPTPFN
												VNLTEHRS
												QEPWTWYG
												TSNLQADW
												RPFKHDVQ
												FNAGRGHE
												HPWEIGLT
												TSTYDAQR
												KIMYIRFN
												EMHEPLYG
												IDGWTYWP
												NTIVYGFL
												VRPNGMYW
												YAFRSTMV
												FVKAGKSW
												LFRLQDEQ
												QEYFRMIR
												WGSHFMIE
												ALDASHQT
												HKWDTQDP
												RNTKNLGM
												DWPQKPRI
												LSKMNPVS
												SHDSWKAE
												QKEYQFVT
												ARKYWNVH
												LFNAMTWP
												FGVWKAIL
												AFRSRYHG
												TKSFGDIM
												IVANFTGH
												ETGTIFLP
												HANENYPY
												MQILDPDN
												TVYEFGHI
												KLMNWPQR
												AVEGIKMW
												STYFHDLN
												QAYGDMPS
												FILWRTEH
												LPAEIMQT
												DNRVGKWS
												EDWAFKPT
												LQVHMRYI
												WTHNAGMS
												LREKQYDP
												YKRFMAHW
												DQELSGNT
												DRGWYLAI
												FNVKSHPE
												NYMVLTKA
												SIRHQGPF
												PGQHRISD
												KTLVMYNE
												PHSKVNFQ
												ALYWGRDT
												NGSLEQDV
												HAMFRKYP
												DYQKERLF
												MGANHTWV
												YRMHVQLG
												PKFAWDES
												WKGVRNDF
												QMIEAPLH
												ETRWLIFV
												PMDGYAQN
												LDHFYTSQ
												MKIGEVAR
												QPWNMLKD
												HGFEYVTA
												TAKNSSAD
												MTFIVPPR
												FSVIIPNL
												YHKMETNI
												HYSRQWWE
												QTARWNDV
												SAFAEMWP
												TSPHMIWA
												VFSWLNHY
												KRISQWMW
												QWQNSDPK
												RIYIEPET
												TNDLPLIS
												IQVPVKHE
												APTYGRLW
												NMYGYDLQ
												LNGEAVMF
												EYKGKPTR
												MLNIHFKF
												YDWAFRIR
												LHTVTAES
												YKEQTNGN
												MGPFHIVK
												QSPQVDLY
												SAEYNPTR
												FTKGPKYE
												GQRPTDNY
												VYLTSPKA
												HDVMGSRG
												RWHTWMKI
												DVNIFEIH
												EPDVSQVK
												TMADSQES
												NFHMAIGA
												WKFGIFYL
												LGWLNTSR
												KYIWYVQT
												MWSLYRMI
												AFMKWHEG
												QKEYSWMN
												VDHIGPTA
												FQESMLDI
												TREWLHPF
												SNDGAQYM
												DPRYNHTQ
												LIAKWVGF
												YLGRSVPQ
												DTKMHAEN
												GQMIRWHF
												DAYVTELP
												EVASHRMG
												LTYDFWIQ
												LAWGEDRN
												SIKVFMPY
												IEHKDQVR
												PWTMANFL
												VQDKHEIY
												PMFVKIST
												RDEGWALQ
												IWFDYTLK
												MRHSAVEP
												LETVYADS
												HWRIMQGK
												EAHMKTDW
												PVSRGLYF
												THNYRPDM
												YQAGDNSK
												PHLWERTI
												DLMSEQFT
												HVNWYKRA
												TPGIHDVL
												MWSYEKQR
												QRVIFFRL
												HQSNKPPA
												SFKNNPID
												EMVHYQIN
												MEFATGGY
												TQRAGILK
												QFPMHNGR
												NTKPKVMY
												RPQEWADG
												IHEWELDT
												DIWYRKHS
												YEVWVPQA
												HDINMSVS
												ELGRSANA
												DMQKQRYF
												EVYTQIWI
												HWPSMNKV
												TFPTKLDE
												FRYEIPQA
												SQVWPVEY
												WTAPQLIE
												KEDQFPVR
												MLKHWFAW
												AGMQGHVN
												LKINSYNM
												YPLKFTKV
												QHRLFTYF
												ISMHRNWR
												GVSWNSED
												DWGDIQFA
												VENGEKTQ
												HGFDEAHN
												RSHVGMYW
												GYPNLAWP
												WEPIDRGP
												GRPEDTAQ
												WNSLKYIV
												HRETQWSK
												MGPDAFNL
												IHPTFSYM
												DQNKVGEA
												NYHEQSIG
												FLVRTWKM
												EFKHDWYG
												NIRASVPQ
												KGALHTSM
												NVEWIPFY
												PWVDSHAK
												FIENMTLG
												FVTKPNHQ
												DLRWMAYE
												LPSRNGWH
												MQVAITYD
												YTIAVQMF
												WGNRSPLE
												YAMWRLDI
												HNPKTVFG
												LTMNEIFR
												AHSDVWPY
												FPIWEVND
												STHLAGKR
												PVSARINT
												YWDHKFEM
												KWTRVLFD
												ISQEHYNA
												EGVKNQDR
												YSFTPHIL
												NFADPGMI
												SWQTERHV
												IYKLSNWF
												ATDEPRGH
												GHWLMMHF
												SGDQRYYV
												DMRQQYLN
												PAWSEGLQ
												APMVIKKE
												IGHVKLFR
												MHDHESKY
												GMYASQKH
												RDMKNLAP
												WVQMIKSK
												IKILMFYW
												VQPQEYEG
												GLFNYNQM
												QIRYRWAE
												HYGPTVNK
												LSPTPFNI
												NLTEHRSD
												EPWTWYGV
												SNLQADWD
												PFKHDVQV
												NAGRGHEM
												PWEIGLTL
												STYDAQRW
												IMYIRFNP
												MHEPLYGV
												DGWTYWPE
												TIVYGFLP
												RPNGMYWH
												AFRSTMVT
												VKAGKSWQ
												FRLQDEQA
												EYFRMIRW
												GSHFMIEM
												LDASHQTH
												KWDTQDPN
												NTKNLGMV
												WPQKPRIG
												SKMNPVSQ
												HDSWKAET
												KEYQFVTY
												RKYWNVHG
												FNAMTWPS
												GVWKAILS
												FRSRYHGP
												KSFGDIME
												VANFTGHG
												TGTIFLPV
												ANENYPYQ
												QILDPDNF
												VYEFGHID
												LMNWPQRR
												VEGIKMWQ
												TYFHDLNP
												AYGDMPSV
												ILWRTEHH
												PAEIMQTT
												NRVGKWSY
												DWAFKPTG
												QVHMRYIN
												THNAGMSF
												REKQYDPV
												KRFMAHWV
												QELSGNTI
												RGWYLAIQ
												NVKSHPEE
												YMVLTKAA
												IRHQGPFW
												GQHRISDA
												TLVMYNEW
												HSKVNFQQ
												LYWGRDTM
												GSLEQDVW
												AMFRKYPI
												YQKERLFF
												GANHTWVV
												RMHVQLGG
												KFAWDESN
												KGVRNDFT
												MIEAPLHY
												TRWLIFVS
												MDGYAQNK
												DHFYTSQI
												KIGEVARP
												PWNMLKDD
												GFEYVTAS
												AKNSSADI
												TFIVPPRS
												SVIIPNLG
												HKMETNIT
												YSRQWWEM
												TARWNDVD
												AFAEMWPD
												SPHMIWAK
												FSWLNHYH
												RISQWMWE
												WQNSDPKA
												IYIEPETF
												NDLPLISV
												QVPVKHEG
												PTYGRLWI
												MYGYDLQT
												NGEAVMFM
												YKGKPTRW
												LNIHFKFD
												DWAFRIRS
												HTVTAESL
												KEQTNGNH
												GPFHIVKW
												SPQVDLYD
												AEYNPTRL
												TKGPKYEH
												QRPTDNYE
												YLTSPKAP
												DVMGSRGL
												WHTWMKIF
												VNIFEIHG
												PDVSQVKH
												MADSQESA
												FHMAIGAR
												KFGIFYLN
												GWLNTSRQ
												YIWYVQTA
												WSLYRMIR
												FMKWHEGQ
												KEYSWMNL
												DHIGPTAA
												QESMLDIP
												REWLHPFK
												NDGAQYMM
												PRYNHTQQ
												IAKWVGFE
												LGRSVPQW
												TKMHAENI
												QMIRWHFS
												AYVTELPK
												VASHRMGK
												TYDFWIQN
												AWGEDRNT
												IKVFMPYY
												EHKDQVRR
												WTMANFLR
												QDKHEIYG
												MFVKISTT
												DEGWALQH
												WFDYTLKG
												RHSAVEPN
												ETVYADSS
												WRIMQGKK
												AHMKTDWW
												VSRGLYFI
												HNYRPDME
												QAGDNSKF
												HLWERTIV
												LMSEQFTN
												VNWYKRAP
												PGIHDVLL
												WSYEKQRF
												RVIFFRLN
												QSNKPPAF
												FKNNPIDW
												MVHYQINQ
												EFATGGYH
												QRAGILKL
												FPMHNGRV
												TKPKVMYW
												PQEWADGN
												HEWELDTQ
												IWYRKHSH
												EVWVPQAG
												DINMSVSL
												LGRSANAF
												MQKQRYFD
												VYTQIWIM
												WPSMNKVG
												FPTKLDEL
												RYEIPQAD
												QVWPVEYM
												TAPQLIEY
												EDQFPVRP
												LKHWFAWD
												GMQGHVNS
												KINSYNMW
												PLKFTKVM
												HRLFTYFR
												SMHRNWRA
												VSWNSEDI
												WGDIQFAT
												ENGEKTQR
												GFDEAHNA
												SHVGMYWT
												YPNLAWPG
												EPIDRGPW
												RPEDTAQF
												NSLKYIVV
												RETQWSKI
												GPDAFNLY
												HPTFSYMR
												QNKVGEAA
												YHEQSIGG
												LVRTWKMP
												FKHDWYGT
												IRASVPQL
												GALHTSMD
												VEWIPFYR
												WVDSHAKR
												IENMTLGQ
												VTKPNHQI
												LRWMAYEE
												PSRNGWHH
												QVAITYDK
												TIAVQMFH
												GNRSPLEK
												AMWRLDII
												NPKTVFGS
												TMNEIFRK
												HSDVWPYQ
												PIWEVNDD
												THLAGKRR
												VSARINTT
												WDHKFEML
												WTRVLFDG
												SQEHYNAP
												GVKNQDRM
												SFTPHILW
												FADPGMIQ
												WQTERHVY
												YKLSNWFF
												TDEPRGHM
												HWLMMHFQ
												GDQRYYVM
												MRQQYLNT
												AWSEGLQG
												PMVIKKES
												GHVKLFRF
												HDHESKYF
												MYASQKHW
												DMKNLAPA
												VQMIKSKE
												KILMFYWH
												QPQEYEGD
												LFNYNQMR
												IRYRWAET
												YGPTVNKQ
												SPTPFNIG
												LTEHRSDS
												PWTWYGVK
												NLQADWDF
												FKHDVQVM
												AGRGHEMN
												WEIGLTLA
												TYDAQRWK
												MYIRFNPF
												HEPLYGVN
												GWTYWPEA
												IVYGFLPE
												PNGMYWHY
												FRSTMVTN
												KAGKSWQD
												RLQDEQAT
												YFRMIRWA
												SHFMIEMH
												DASHQTHV
												WDTQDPNL
												TKNLGMVI
												PQKPRIGH
												KMNPVSQV
												DSWKAETI
												EYQFVTYK
												KYWNVHGT
												NAMTWPSG
												VWKAILSQ
												RSRYHGPL
												SFGDIMEM
												ANFTGHGY
												GTIFLPVR
												NENYPYQS
												ILDPDNFK
												YEFGHIDH
												MNWPQRRG
												EGIKMWQS
												YFHDLNPY
												YGDMPSVD
												LWRTEHHA
												AEIMQTTQ
												RVGKWSYR
												WAFKPTGP
												VHMRYINV
												HNAGMSFM
												EKQYDPVS
												RFMAHWVG
												ELSGNTIK
												GWYLAIQA
												VKSHPEEL
												MVLTKAAP
												RHQGPFWM
												QHRISDAE
												LVMYNEWN
												SKVNFQQH
												YWGRDTMF
												SLEQDVWI
												MFRKYPIM
												QKERLFFW
												ANHTWVVK
												MHVQLGGA
												FAWDESNG
												GVRNDFTE
												IEAPLHYS
												RWLIFVSN
												DGYAQNKH
												HFYTSQIP
												IGEVARPL
												WNMLKDDM
												FEYVTASR
												KNSSADIQ
												FIVPPRSA
												VIIPNLGD
												KMETNITS
												SRQWWEMF
												ARWNDVDG
												FAEMWPDH
												PHMIWAKP
												SWLNHYHR
												ISQWMWEI
												QNSDPKAG
												YIEPETFD
												DLPLISVM
												VPVKHEGP
												TYGRLWIH
												YGYDLQTA
												GEAVMFMS
												KGKPTRWQ
												NIHFKFDW
												WAFRIRSG
												TVTAESLM
												EQTNGNHV
												PFHIVKWA
												PQVDLYDK
												EYNPTRLH
												KGPKYEHS
												RPTDNYEP
												LTSPKAPE
												VMGSRGLY
												HTWMKIFN
												NIFEIHGV
												DVSQVKHM
												ADSQESAR
												HMAIGARS
												FGIFYLNG
												WLNTSRQA
												IWYVQTAD
												SLYRMIRQ
												MKWHEGQY
												EYSWMNLI
												HIGPTAAY
												ESMLDIPK
												EWLHPFKV
												DGAQYMMG
												RYNHTQQF
												AKWVGFEP
												GRSVPQWH
												KMHAENIA
												MIRWHFSE
												YVTELPKT
												ASHRMGKN
												YDFWIQNL
												WGEDRNTF
												KVFMPYYG
												HKDQVRRM
												TMANFLRG
												DKHEIYGD
												FVKISTTH
												EGWALQHT
												FDYTLKGE
												HSAVEPNG
												TVYADSSE
												RIMQGKKA
												HMKTDWWA
												SRGLYFIT
												NYRPDMEW
												AGDNSKFQ
												LWERTIVN
												MSEQFTNM
												NWYKRAPN
												GIHDVLLR
												SYEKQRFH
												VIFFRLNT
												SNKPPAFM
												KNNPIDWH
												VHYQINQK
												FATGGYHP
												RAGILKLM
												PMHNGRVP
												KPKVMYWH
												QEWADGNH
												EWELDTQK
												WYRKHSHQ
												VWVPQAGR
												INMSVSLQ
												GRSANAFQ
												QKQRYFDW
												YTQIWIMT
												PSMNKVGQ
												PTKLDELQ
												YEIPQADQ
												VWPVEYMQ
												APQLIEYL
												DQFPVRPT
												KHWFAWDQ
												MQGHVNST
												INSYNMWA
												LKFTKVMQ
												RLFTYFRA
												MHRNWRAQ
												SWNSEDIL
												GDIQFATA
												NGEKTQRW
												FDEAHNAW
												HVGMYWTL
												PNLAWPGD
												PIDRGPWR
												PEDTAQFW
												SLKYIVVW
												ETQWSKIN
												PDAFNLYA
												PTFSYMRW
												NKVGEAAW
												HEQSIGGW
												VRTWKMPG
												KHDWYGTP
												RASVPQLW
												ALHTSMDP
												EWIPFYRD
												VDSHAKRN
												ENMTLGQD
												TKPNHQIW
												RWMAYEEP
												SRNGWHHN
												VAITYDKW
												IAVQMFHE
												NRSPLEKM
												MWRLDIIP
												PKTVFGSD
												MNEIFRKW
												SDVWPYQD
												IWEVNDDV
												HLAGKRRD
												SARINTTF
												DHKFEMLT
												TRVLFDGY
												QEHYNAPD
												VKNQDRMG
												FTPHILWD
												ADPGMIQY
												QTERHVYF
												KLSNWFFE
												DEPRGHMY
												WLMMHFQE
												DQRYYVMN
												RQQYLNTG
												WSEGLQGF
												MVIKKESS
												HVKLFRFN
												DHESKYFM
												YASQKHWE
												MKNLAPAN
												QMIKSKED
												ILMFYWHE
												PQEYEGDN
												FNYNQMRG
												RYRWAETM
												GPTVNKQL
												PTPFNIGY
												TEHRSDSE
												WTWYGVKF
												LQADWDFN
												KHDVQVML
												GRGHEMNL
												EIGLTLAL
												YDAQRWKN
												YIRFNPFL
												EPLYGVNI
												WTYWPEAV
												VYGFLPEI
												NGMYWHYL
												RSTMVTNI
												AGKSWQDI
												LQDEQATV
												FRMIRWAV
												HFMIEMHV
												ASHQTHVL
												DTQDPNLD
												KNLGMVIE
												QKPRIGHE
												MNPVSQVL
												SWKAETIE
												YQFVTYKM
												YWNVHGTH
												AMTWPSGH
												WKAILSQP
												SRYHGPLA
												FGDIMEML
												NFTGHGYH
												TIFLPVRH
												ENYPYQSK
												LDPDNFKR
												EFGHIDHM
												NWPQRRGM
												GIKMWQSM
												FHDLNPYM
												GDMPSVDM
												WRTEHHAM
												EIMQTTQM
												VGKWSYRM
												AFKPTGPM
												HMRYINVM
												NAGMSFMM
												KQYDPVSL
												FMAHWVGI
												LSGNTIKV
												WYLAIQAV
												KSHPEELV
												VLTKAAPV
												HQGPFWML
												HRISDAEL
												VMYNEWNL
												KVNFQQHI
												WGRDTMFI
												LEQDVWIA
												FRKYPIMA
												KERLFFWA
												NHTWVVKA
												HVQLGGAA
												AWDESNGA
												VRNDFTEA
												EAPLHYSA
												WLIFVSNA
												GYAQNKHA
												FYTSQIPA
												GEVARPLG
												NMLKDDMG
												EYVTASRG
												NSSADIQG
												IVPPRSAG
												IIPNLGDG
												METNITSG
												RQWWEMFG
												RWNDVDGG
												AEMWPDHG
												HMIWAKPG
												WLNHYHRK
												SQWMWEIR
												NSDPKAGR
												IEPETFDK
												LPLISVMR
												PVKHEGPK
												YGRLWIHK
												GYDLQTAK
												EAVMFMSK
												GKPTRWQR
												IHFKFDWR
												AFRIRSGT
												VTAESLMS
												QTNGNHVS
												FHIVKWAS
												QVDLYDKS
												YNPTRLHS
												GPKYEHSS
												PTDNYEPS
												TSPKAPES
												MGSRGLYT
												TWMKIFNT
												IFEIHGVD
												VSQVKHME
												DSQESARD
												MAIGARSD
												GIFYLNGD
												LNTSRQAE
												WYVQTADD
												LYRMIRQE
												KWHEGQYE
												YSWMNLIQ
												IGPTAAYH
												SMLDIPKQ
												WLHPFKVH
												GAQYMMGQ
												YNHTQQFP
												KWVGFEPH
												RSVPQWHE
												MHAENIAQ
												IRWHFSEN
												VTELPKTN
												SHRMGKNF
												DFWIQNLP
												GEDRNTFY
												VFMPYYGH
												KDQVRRMN
												MANFLRGP
												KHEIYGDP
												VKISTTHW
												GWALQHTF
												DYTLKGEH
												SAVEPNGW
												VYADSSEW
												IMQGKKAP
												MKTDWWAY
												RGLYFITH
												YRPDMEWQ
												GDNSKFQP
												WERTIVNH
												SEQFTNMY
												WYKRAPNQ
												IHDVLLRP
												YEKQRFHP
												IFFRLNTP
												NKPPAFMH
												NNPIDWHH
												HYQINQKH
												ATGGYHPN
												AGILKLMP
												MHNGRVPD
												PKVMYWHF
												EWADGNHL
												WELDTQKW
												YRKHSHQL
												WVPQAGRN
												NMSVSLQI
												RSANAFQT
												KQRYFDWL
												TQIWIMTV
												SMNKVGQA
												TKLDELQF
												EIPQADQW
												WPVEYMQD
												PQLIEYLD
												QFPVRPTE
												HWFAWDQN
												QGHVNSTQ
												NSYNMWAD
												KFTKVMQQ
												LFTYFRAW
												HRNWRAQH
												WNSEDILT
												DIQFATAN
												GEKTQRWI
												DEAHNAWM
												VGMYWTLN
												NLAWPGDI
												IDRGPWRF
												EDTAQFWG
												LKYIVVWT
												TQWSKING
												DAFNLYAL
												TFSYMRWP
												KVGEAAWY
												EQSIGGWE
												RTWKMPGL
												HDWYGTPL
												ASVPQLWW
												LHTSMDPQ
												WIPFYRDT
												DSHAKRNM
												NMTLGQDY
												KPNHQIWD
												WMAYEEPW
												RNGWHHNP
												AITYDKWN
												AVQMFHEV
												RSPLEKMV
												WRLDIIPE
												KTVFGSDL
												NEIFRKWH
												DVWPYQDA
												WEVNDDVK
												LAGKRRDW
												ARINTTFD
												HKFEMLTW
												RVLFDGYQ
												EHYNAPDN
[truncated: 511 more rows]

## Sheet: Figure 2B 2C 3C 3D
Peptide	Sequence	Annotated_Sequence	N-term	C-term	Cleave_Loc	X.10lgP	Mass	Length	ppm	m.z	z	RT		SugarFed T0_1	SugarFed T0_2	SugarFed T0_3	SugarFed T15_1	SugarFed T15_2	SugarFed T15_3	SugarFed T15_4	SugarFed T60_1	SugarFed T60_2	SugarFed T60_3	SugarFed T60_4		foldchange T15vT0	foldchange T60vT0		t-test_qvalue T15vT0	t-test_qvalue T60vT0				T0 average	T15 average	T60 average		T0 SD	T15 SD	T60 SD			Statistical comparison
>TDP135	GNGTFPTKLDELQF	GNGTFPTKLDELQ.F	NA	DELQFXXX	13	85.79	1418.7	13	7	710.364	2	31.66		197613	250309	181963	8925806	9075999	11362560	10610357	102180739	101549899	93110915	106219114		47.5976	479.922		0.000117557	1.42041e-05				209962	9.99368e+06	1.00765e+08		35807.3	1.18836e+06	5.50614e+06
>TDP77	RDLVDHIGPTAAYH	R.DLVDHIGPTAAYH	XXXRDLVD	NA	1	131.12	1407.68	13	1.6	704.847	2	28.22		136709	125376	92622	6018543	NA	6401144	4884588	25545185	25027879	26466961	NA		48.7847	217.193		0.000253076	0.000443232				118236	5.76809e+06	2.568e+07		22894.4	788689	728953
Key:	Sugarfed 6h
	Bloodfed 6h
	Blood fed 24h
>TDP226	FSLSKLNPVSQVLH	F.SLSKLNPVSQVLH	XXXFSLSK	NA	1	85.35	1420.8	13	6.2	474.611	3	34.61		111227	150250	108052	1674651	2453356	3119411	2982371	16581962	22007273	20455075	15849883		20.7625	152.006		0.000593386	0.000321063			123176	123176	2.55745e+06	1.87235e+07		23500.2	654861	2.97911e+06			SF6 v BF6	0.00303572	Yes
>TDP226	FSLSKLNPVSQVLH	F.SLSKLNPVSQVLH	XXXFSLSK	NA	1	80.94	1420.8	13	5.1	711.413	2	32.74		634694	217017	297458	2793140	3017873	1821962	1410712	4852223	3525325	4683048	3972230		5.90232	11.1164		0.00321852	0.0375823			383056	383056	2.26092e+06	4.25821e+06		221605	768499	619743			SF6 v BF24	0.00894714	Yes
>TDP226	FSLSKLNPVSQVLH	F.SLSKLNPVSQVLH	XXXFSLSK	NA	1	77.68	1420.8	13	7.7	474.612	3	34.26		210665	193431	201228	221243	989784	1432458	2129956	3196169	1525120	6293655	6763938		7.34314	21.5093		0.0069342	0.0148941			201775	201775	1.19336e+06	4.44472e+06		8630	800174	2.50867e+06			BF6 v BF24	0.885404	No
>TDP226|TDP226|GenScript	FSLSKLNPVSQVLH	K.LNPVSQVLH	SLSKMNPV	NA	5	68.78	1005.56	9	7.4	503.791	2	31.22		164850	130518	111648	1283616	NA	1651453	1844864	9949177	17979798	12903560	11451748		11.7438	96.3432		0.000484964	0.00156307		135672	1593311	135672	1593311	1.30711e+07		26972.9	285106	3.4877e+06			SF6 v BF6	0.0172419	Yes
>TDP226|TDP226|GenScript	FSLSKLNPVSQVLH	K.LNPVSQVLH	SLSKMNPV	NA	5	69.66	1005.56	9	2.8	503.789	2	30.34		221111	255582	162063	36486456	38155127	19410446	12312576	82605317	48962852	90515637	52094822		124.889	321.929		0.00440489	0.0405461		212919	2.65912e+07	212919	2.65912e+07	68544657		47294.7	1.27421e+07	2.10908e+07			SF6 v BF24	0.0169477	Yes
>TDP226|TDP226|GenScript	FSLSKLNPVSQVLH	K.LNPVSQVLH	SLSKMNPV	NA	5	78.88	1005.56	9	2.9	503.789	2	31.08		NA	NA	1385707	1583434	14846762	35009145	34158189	74093019	119301672	153519321	192848222		18.8638	90.8954		0.0234237	0.0274558		1385707	2.13994e+07	1385707	2.13994e+07	1.34941e+08		#DIV/0!	1.61619e+07	5.04826e+07			BF6 v BF24	0.117736	No

## Sheet: Figure 3A 3B 3E 3F
Sugar Fed	Blood Fed (6h)	Blood Fed (24h)			Blood Fed (6h) subtract Sugar Fed	Blood Fed (24h) subtract Sugar Fed	All cleavage sites
(for Venn Diagram)	(for Venn Diagram)	(for Venn Diagram)			Experimental Data (for iceLogo)	Experimental Data (for iceLogo)	Negative Data (for iceLogo)
P4 to P4' cleavage sites	P4 to P4' cleavage sites	P4 to P4' cleavage sites			P4 to P4' cleavage sites	P4 to P4' cleavage sites (for iceLogo)	P4-P4' (Endoproteases)
AMMKIGEV	AHLFNAMT	AHLFNAMT			AHLFNAMT	AESLMSXX	XXXLVATV
ASMRIYIE	AMFRKYPI	AMFRKYPI			EAVMFMSK	AGKRRDWX	XXXMLDKL
GIYRMHVQ	FLVRTWKM	AMMKIGEV			ESMLDIPK	AHLFNAMT	XXXAVRAV
GSWKGVRN	GIYRMHVQ	ASMRIYIE			FHWRIMQG	AMWRLDII	XXXGIQST
DELQFXXX	GSFKNNPI	DARKYWNV			FLVRTWKM	ASQKHWEE	XXXSLNQA
ISVMRXXX	GVWKAILS	DSIRHQGP			FVKISTTH	AVMFMSKX	XXXFIVFI
MYWHFXXX	HTFQESML	FLVRTWKM			GSFKNNPI	DARKYWNV	XXXKVHLP
EKQYDPVS	HWQRVIFF	FRSRYHGP			GVWKAILS	DMQKQRYF	XXXELFDN
LQHTFXXX	MFVKISTT	GHVKLFRF			HTFQESML	DSIRHQGP	XXXNLSED
LNPYMXXX	MMKIGEVA	GHWLMMHF			HWQRVIFF	EAPLHYSA	XXXHIGLQ
TRWQRXXX	MYIRFNPF	GIYRMHVQ			IHFKFDWR	EAVMFMSK	XXXPVIWT
LHYSAXXX	IKVFMPYY	GSWKGVRN			IKVFMPYY	EGIKMWQS	XXXVMFLR
TVYADSSE	PLKFTKVM	GVWKAILS			LQVHMRYI	EKQRFHPX	XXXGMYYK
DPVSLXXX	VKLFRFNW	HAWFSVII			MFVKISTT	ELGRSANA	XXXMMVDQ
RNTFYXXX	SMHRNWRA	HWLMMHFQ			MMKIGEVA	ERLFFWAX	XXXAMTDR
LAGKRRDW	QKQRYFDW	HWQRVIFF			MYIRFNPF	FLVRTWKM	XXXSMQFN
YLGRSVPQ	FVKISTTH	IIWFDYTL			NAGRGHEM	FRSRYHGP	XXXRMENY
AMFRKYPI	WPYQDAXX	IKVFMPYY			NDFLVRTW	FVKISTTH	XXXYMDSI
WAFRSRYH	EAVMFMSK	IWQKGALH			NFVKAGKS	GHWLMMHF	XXXDMFPG
DQVRRMNX	SMNKVGQA	KDMRQQYL			PLKFTKVM	GQHRISDA	XXXQMKKT
MNPVSQVL	FHWRIMQG	LFNAMTWP			PWTMANFL	GVWKAILS	XXXPMEPH
TYGRLWIH	NLFRLQDE	LIAKWVGF			QKQRYFDW	HAKRNMXX	XXXHMIAL
EYFRMIRW	DELQFXXX	LNMKWTRV			QMIRWHFS	HAMFRKYP	XXXMGNNG
NMLKDDMG	DVLLRPXX	LVHRETQW			RMHVQLGG	HAWFSVII	XXXLGWHA
RPDMEWQX	TAAYHXXX	LWERTIVN			RPFKHDVQ	HDVLLRPX	XXXSGPDY
QTTQMXXX	NFVKAGKS	MFLREKQY			RTQKEYQF	HVKLFRFN	XXXFGSMG
TAAYHXXX	RMHVQLGG	MFVKISTT			SMHRNWRA	HWLMMHFQ	XXXDGIYR
IPQADQWX	MGKNFXXX	MKELGRSA			SMNKVGQA	HWQRVIFF	XXXHGTPK
NLFRLQDE	IHFKFDWR	MMKIGEVA			THNYRPDM	IDLRWMAY	XXXAGSWK
DVLLRPXX	QMIRWHFS	MWSLYRMI			TSIKVFMP	IGHVKLFR	XXXPGTQM
RTWKMPGL	TYFHDLNP	MYIRFNPF			VIKKESSI	IGPTAAYH	XXXQGHET
KFTKVMQQ	ETVYADSS	ISVMRXXX			VKLFRFNW	IIWFDYTL	XXXRGSPM
ESARDXXX	ESMLDIPK	RMIRWAVL			WLAKEDQF	IKVFMPYY	XXXGGLLD
GHVKLFRF	LQVHMRYI	TYGRLWIH			WPYQDAXX	IWQKGALH	XXXSAMMK
KESSIXXX	VIKKESSI	KWTRVLFD			XTWRGVSW	IWYRKHSH	XXXIARQP
FRLQDEQA	NAGRGHEM	FTKVMQQX			XXHWAFRS	IYKLSNWF	XXXMAIHG
PKAGRXXX	NDFLVRTW	HVKLFRFN				KDMRQQYL	XXXWAGTA
HEGPKXXX	PWTMANFL	DELQFXXX				KGVRNDFT	XXXEAWMT
FTKVMQQX	RPFKHDVQ	FVKISTTH				KLTYDFWI	XXXHAWFS
VSARINTT	RTQKEYQF	NMLKDDMG				KRFMAHWV	XXXAAPYH
RLFFWAXX	SLSKMNPV	PMLKHWFA				KWTRVLFD	XXXNAKHY
VLTKAAPV	THNYRPDM	YYKRFMAH				LFNAMTWP	XXXPASQT
TVTAESLM	TSIKVFMP	EYFRMIRW				LFTYFRAW	XXXKARSA
HRISDAEL	WAFRSRYH	LFTYFRAW				LIAKWVGF	XXXGASTS
TYFHDLNP	WLAKEDQF	MYWHFXXX				LISVMRXX	XXXGSQVF
KAGKSWQD	XTWRGVSW	MANFLRGP				LKFTKVMQ	XXXHTNKR
THVLLXXX	XXHWAFRS	VSARINTT				LNHYHRKX	XXXMSYQW
ETVYADSS	XXXFSLSK	DMQKQRYF				LNMKWTRV	XXXASMRI
WTMANFLR	XXXRDLVD	DPVSLXXX				LPVRHDXX	XXXKSHTN
PLHYSAXX		WAFRSRYH				LVHRETQW	XXXNTLIQ
PVSRGLYF		LQHTFXXX				LWERTIVN	XXXVSPAP
RPVMEFAT		HDVLLRPX				MANFLRGP	XXXPSFNM
SLSKMNPV		QVRRMNXX				MFLREKQY	XXXYTRLN
XGGLLDHF		RGLYFITH				MFVKISTT	XXXESIEY
XKARSAFA		SLYRMIRQ				MGSRGLYT	XXXSSGML
XPWKDMRQ		HAKRNMXX				MKELGRSA	XXXIKVYD
XRPVMEFA		LNPYMXXX				MKWTRVLF	XXXGRDLH
XVHSDAYV		YLGRSVPQ				MMKIGEVA	XXXMRAYK
XXLVATVY		LISVMRXX				MVIKKESS	XXXAKGMG
XXPSFNMY		KFTKVMQQ				MWSLYRMI	XXXRKWQS
XXTWRGVS		HVYFAXXX				MYIRFNPF	XXXQKESA
XXXAAPYH		EKQYDPVS				MYYKRFMA	XXXDKQFT
XXXADIVA		RTWKMPGL				NFVKAGKS	XXXSKLGQ
XXXANMQI		NFVKAGKS				NHYHRKXX	XXXHRRVY
XXXFLKAH		GQHRISDA				NLQADWDF	XXXWKPHD
XXXFSLSK		TRWQRXXX				NMQILDPD	XXXPKDRW
XXXGDQPV		AGKRRDWX				NTSRQAEX	XXXLFNDV
XXXGGLLD		LAGKRRDW				NYPLKFTK	XXXSFIEP
XXXHNLFR		SMHRNWRA				PFHIVKWA	XXXGWKTM
XXXHRRVY		VKLFRFNW				PGMRHSAV	XXXEWHNF
XXXKARSA		EKQRFHPX				PHSKVNFQ	XXXFYAWK
XXXKHPLE		MGSRGLYT				PLEKMVXX	XXXKYVLG
XXXKSHTN		HAMFRKYP				PLKFTKVM	XXXMYFKY
XXXKVHLP		QKQRYFDW				PMLKHWFA	XXXAYNMW
XXXKYVLG		THVLLXXX				PWTMANFL	XXXNFMAF
XXXLRKDW		WAFRIRSG				QIYKLSNW	XXXDDRQK
XXXLTHGR		MGKNFXXX				QKPRIGHE	XXXRDLVD
XXXMAIHG		DQVRRMNX				QKQRYFDW	XXXGHTFQ
XXXQDRNT		VLTKAAPV				QMIRWHFS	XXXPNITR
XXXRDLVD		QKPRIGHE				QRVIFFRL	XXXWQKSN
XXXRLVHR		IWYRKHSH				QSTYFHDL	XXXIQMDP
XXXRMENY		PLKFTKVM				QTERHVYF	XXXAPSLI
XXXTHATP		TAAYHXXX				QVRRMNXX	XXXPDFYL
XXXVHSDA		MYYKRFMA				RGLYFITH	XXXPYWDT
XXXWKPHD		IDLRWMAY				RMHVQLGG	XXXLPNGQ
XXXWMDLS		QTTQMXXX				RMIRWAVL	XXXVHSDA
		DVLLRPXX				RPFKHDVQ	XXXMPEEV
		EAAWYXXX				RVIFFRLN	XXXGPKLT
		AESLMSXX				SHAKRNMX	XXXNHQLA
		ELGRSANA				SIKVFMPY	XXXAETSI
		TMANFLRG				SLYRMIRQ	XXXVDYIE
		AMWRLDII				SMHRNWRA	XXXMHSPW
		LHYSAXXX				SMNKVGQA	XXXHQVVQ
		YPLKFTKV				TFSYMRWP	XXXGQYPM
		QMIRWHFS				TMANFLRG	XXXPPNRD
		NTSRQAEX				TNKRISQW	XXXNQIIW
		SMNKVGQA				TSIKVFMP	XXXQPGMR
		QIYKLSNW				VHMRYINV	XXXKHPLE
		LPVRHDXX				VIKKESSI	XXXMEFHW
		TFSYMRWP				VKLFRFNW	XXXAQNEA
		TVYADSSE				VPVKHEGP	XXXGDQPV
		VIKKESSI				VTYKMDXX	XXXYEQTH
		IYKLSNWF				WAFRIRSG	XXXTNMYQ
		RNTFYXXX				WDTKMHAE	XXXENFPH
		VHMRYINV				WEIRDMKN	XXXKQDDL
		SHAKRNMX				WGNRSPLE	XXXTPHHV
		WTRVLFDG				WHAMFRKY	XXXTHATP
		PLEKMVXX				WHNFHMAI	XXXFPNMW
		LNHYHRKX				WMTFIVPP	XXXPHWQR
		MIQYLXXX				WTRVLFDG	XXXQEGHQ
		IGPTAAYH				WYRKHSHQ	XXXDPGSF
		MKWTRVLF				XFLKAHSD	XXXEHPEM
		PVSRGLYF				XFSLSKMN	XXXRPVME
		ASQKHWEE				XGLYFRYE	XXXHHFTQ
		AVMFMSKX				XGWKTMAD	XXXYHFQF
		EAVMFMSK				XHNLFRLQ	XXXEVDNT
		EGIKMWQS				XHRRVYLT	XXXEYPRP
		KGVRNDFT				XMWKSGDQ	XXXGFSIH
		QTERHVYF				XPHWQRVI	XXXEGADI
		NLQADWDF				XQTRDQNK	XXXEDNYE
		PKAGRXXX				XVMFLREK	XXXERWHD
		VTYKMDXX				XXVDYIEH	XXXEMKEL
		PLHYSAXX				XYTRLNGE	XXXEPLDM
		KAGKSWQD				YAMWRLDI	XXXEQREV
		WYRKHSHQ				YPLKFTKV	XXXGEWHW
		RPDMEWQX				YYKRFMAH	XXXGNGTF
		PFHIVKWA					XXXGLYFR
		IGHVKLFR					XXXDITSQ
		KLTYDFWI					XXXNVDWT
		KRFMAHWV					XXXWLAKE
		FRLQDEQA					XXXEEPML
		KESSIXXX					XXXWILAG
		LKFTKVMQ					XXXQVILK
		VPVKHEGP					XXXVINYP
		PQLWWXXX					XXXMIVQH
		ERLFFWAX					XXXTVMIS
		WDTKMHAE					XXXTWRGV
		IPQADQWX					XXXLRKDW
		RMHVQLGG					XXXNRSVE
		MVIKKESS					XXXFRIHG
		EAPLHYSA					XXXTDHRS
		SIKVFMPY					XXXTQNGY
		NHYHRKXX					XXXTEIWE
		NLFRLQDE					XXXLTHGR
		NMQILDPD					XXXDTFWN
		NYPLKFTK					XXXRLVHR
		PGMRHSAV					XXXWTIMG
		PHSKVNFQ					XXXKWLIH
		PWTMANFL					XXXQTRDQ
		QRVIFFRL					XXXREANY
		QSTYFHDL					XXXINDFL
		RPFKHDVQ					XXXRNMEF
		RPVMEFAT					XXXIPTNI
		RVIFFRLN					XXXIWQKG
		SLSKMNPV					XXXIGDNV
		TNKRISQW					XXXIEPPW
		TSIKVFMP					XXXVLRFI
		WEIRDMKN					XXXHYGFV
		WGNRSPLE					XXXVFIDL
		WHAMFRKY					XXXQYELP
		WHNFHMAI					XXXYAFMQ
		WMTFIVPP					XXXDFDYT
		XFLKAHSD					XXXFDWWG
		XFSLSKMN					XXXFNEYA
		XGLYFRYE					XXXWFQHN
		XGWKTMAD					XXXYQLLT
		XHNLFRLQ					XXXFLKAH
		XHRRVYLT					XXXLEYFP
		XMWKSGDQ					XXXYWMST
		XPHWQRVI					XXXLWQPV
		XPWKDMRQ					XXXLDGYW
		XQTRDQNK					XXXLNMKW
		XVMFLREK					XXXLQGIS
		XXVDYIEH					XXXLHAEG
		XXXFGSMG					XXXLAMYS
		XXXFSLSK					XXXLMNNF
		XXXKARSA					XXXMQSSW
		XXXTHATP					XXXMDQIY
		XYTRLNGE					XXXLLQAT
		YAMWRLDI					XXXPETGH
							XXXMWKSG
							XXXPWKDM
							XXXDLYPA
							XXXDAWAP
							XXXPQMIG
							XXXWGVMH
							XXXWPMGM
							XXXWEIRD
							XXXDELWV
							XXXWNPIK
							XXXWHSVQ
							XXXWDAGL
							XXXDHNQI
							XXXWWYHY
							XXXWMDLS
							XXXDQVNL
							XXXDNQEP
							XXXPLTSN
							XXXNMRPF
							XXXDWFNA
							XXXNGHPW
							XXXNPTST
							XXXNWKIM
							XXXQLEMH
							XXXNEIDG
							XXXNDNTI
							XXXQAVRP
							XXXQWYAF
							XXXNNFVK
							XXXHNLFR
							XXXHEQEY
							XXXQQWGS
							XXXQNALD
							XXXVYHKW
							XXXQDRNT
							XXXHLDWP
							XXXFSLSK
							XXXQHSHD
							XXXRTQKE
							XXXADARK
							XXXAHLFN
							XXXHDFGV
							XXXHWAFR
							XXXHPTKS
							XXXADIVA
							XXXALETG
							XXXAWHAN
							XXXANMQI
							XXLVATVY
							XXMLDKLM
							XXAVRAVE
							XXGIQSTY
							XXSLNQAY
							XXFIVFIL
							XXKVHLPA
							XXELFDNR
							XXNLSEDW
							XXHIGLQV
							XXPVIWTH
							XXVMFLRE
							XXGMYYKR
							XXMMVDQE
							XXAMTDRG
							XXSMQFNV
							XXRMENYM
							XXYMDSIR
							XXDMFPGQ
							XXQMKKTL
							XXPMEPHS
							XXHMIALY
							XXMGNNGS
							XXLGWHAM
							XXSGPDYQ
							XXFGSMGA
							XXDGIYRM
							XXHGTPKF
							XXAGSWKG
							XXPGTQMI
							XXQGHETR
							XXRGSPMD
							XXGGLLDH
							XXSAMMKI
							XXIARQPW
							XXMAIHGF
							XXWAGTAK
							XXEAWMTF
							XXHAWFSV
							XXAAPYHK
							XXNAKHYS
							XXPASQTA
							XXKARSAF
							XXGASTSP
							XXGSQVFS
							XXHTNKRI
							XXMSYQWQ
							XXASMRIY
							XXKSHTND
							XXNTLIQV
							XXVSPAPT
							XXPSFNMY
							XXYTRLNG
							XXESIEYK
							XXSSGMLN
							XXIKVYDW
							XXGRDLHT
							XXMRAYKE
							XXAKGMGP
							XXRKWQSP
							XXQKESAE
							XXDKQFTK
							XXSKLGQR
							XXHRRVYL
							XXWKPHDV
							XXPKDRWH
							XXLFNDVN
							XXSFIEPD
							XXGWKTMA
							XXEWHNFH
							XXFYAWKF
							XXKYVLGW
							XXMYFKYI
							XXAYNMWS
							XXNFMAFM
							XXDDRQKE
							XXRDLVDH
							XXGHTFQE
							XXPNITRE
							XXWQKSND
							XXIQMDPR
							XXAPSLIA
							XXPDFYLG
							XXPYWDTK
							XXLPNGQM
							XXVHSDAY
							XXMPEEVA
							XXGPKLTY
							XXNHQLAW
							XXAETSIK
							XXVDYIEH
							XXMHSPWT
							XXHQVVQD
							XXGQYPMF
							XXPPNRDE
							XXNQIIWF
							XXQPGMRH
							XXKHPLET
							XXMEFHWR
							XXAQNEAH
							XXGDQPVS
							XXYEQTHN
							XXTNMYQA
							XXENFPHL
							XXKQDDLM
							XXTPHHVN
							XXTHATPG
							XXFPNMWS
							XXPHWQRV
							XXQEGHQS
							XXDPGSFK
							XXEHPEMV
							XXRPVMEF
							XXHHFTQR
							XXYHFQFP
							XXEVDNTK
							XXEYPRPQ
							XXGFSIHE
							XXEGADIW
							XXEDNYEV
							XXERWHDI
							XXEMKELG
							XXEPLDMQ
							XXEQREVY
							XXGEWHWP
							XXGNGTFP
							XXGLYFRY
							XXDITSQV
							XXNVDWTA
							XXWLAKED
							XXEEPMLK
							XXWILAGM
							XXQVILKI
							XXVINYPL
							XXMIVQHR
							XXTVMISM
							XXTWRGVS
							XXLRKDWG
							XXNRSVEN
							XXFRIHGF
							XXTDHRSH
							XXTQNGYP
							XXTEIWEP
							XXLTHGRP
							XXDTFWNS
							XXRLVHRE
							XXWTIMGP
							XXKWLIHP
							XXQTRDQN
							XXREANYH
							XXINDFLV
							XXRNMEFK
							XXIPTNIR
							XXIWQKGA
							XXIGDNVE
							XXIEPPWV
							XXVLRFIE
							XXHYGFVT
							XXVFIDLR
							XXQYELPS
							XXYAFMQV
							XXDFDYTI
							XXFDWWGN
							XXFNEYAM
							XXWFQHNP
							XXYQLLTM
							XXFLKAHS
							XXLEYFPI
							XXYWMSTH
							XXLWQPVS
							XXLDGYWD
							XXLNMKWT
							XXLQGISQ
							XXLHAEGV
							XXLAMYSF
							XXLMNNFA
							XXMQSSWQ
							XXMDQIYK
							XXLLQATD
							XXPETGHW
							XXMWKSGD
							XXPWKDMR
							XXDLYPAW
							XXDAWAPM
							XXPQMIGH
							XXWGVMHD
							XXWPMGMY
							XXWEIRDM
							XXDELWVQ
							XXWNPIKI
							XXWHSVQP
							XXWDAGLF
							XXDHNQIR
							XXWWYHYG
							XXWMDLSP
							XXDQVNLT
							XXDNQEPW
							XXPLTSNL
							XXNMRPFK
							XXDWFNAG
							XXNGHPWE
							XXNPTSTY
							XXNWKIMY
							XXQLEMHE
							XXNEIDGW
							XXNDNTIV
							XXQAVRPN
							XXQWYAFR
							XXNNFVKA
							XXHNLFRL
							XXHEQEYF
							XXQQWGSH
							XXQNALDA
							XXVYHKWD
							XXQDRNTK
							XXHLDWPQ
							XXFSLSKM
							XXQHSHDS
							XXRTQKEY
							XXADARKY
							XXAHLFNA
							XXHDFGVW
							XXHWAFRS
							XXHPTKSF
							XXADIVAN
							XXALETGT
							XXAWHANE
							XXANMQIL
							XLVATVYE
							XMLDKLMN
							XAVRAVEG
							XGIQSTYF
							XSLNQAYG
							XFIVFILW
							XKVHLPAE
							XELFDNRV
							XNLSEDWA
							XHIGLQVH
							XPVIWTHN
							XVMFLREK
							XGMYYKRF
							XMMVDQEL
							XAMTDRGW
							XSMQFNVK
							XRMENYMV
							XYMDSIRH
							XDMFPGQH
							XQMKKTLV
							XPMEPHSK
							XHMIALYW
							XMGNNGSL
							XLGWHAMF
							XSGPDYQK
							XFGSMGAN
							XDGIYRMH
							XHGTPKFA
							XAGSWKGV
							XPGTQMIE
							XQGHETRW
							XRGSPMDG
							XGGLLDHF
							XSAMMKIG
							XIARQPWN
							XMAIHGFE
							XWAGTAKN
							XEAWMTFI
							XHAWFSVI
							XAAPYHKM
							XNAKHYSR
							XPASQTAR
							XKARSAFA
							XGASTSPH
							XGSQVFSW
							XHTNKRIS
							XMSYQWQN
							XASMRIYI
							XKSHTNDL
							XNTLIQVP
							XVSPAPTY
							XPSFNMYG
							XYTRLNGE
							XESIEYKG
							XSSGMLNI
							XIKVYDWA
							XGRDLHTV
							XMRAYKEQ
							XAKGMGPF
							XRKWQSPQ
							XQKESAEY
							XDKQFTKG
							XSKLGQRP
							XHRRVYLT
							XWKPHDVM
							XPKDRWHT
							XLFNDVNI
							XSFIEPDV
							XGWKTMAD
							XEWHNFHM
							XFYAWKFG
							XKYVLGWL
							XMYFKYIW
							XAYNMWSL
							XNFMAFMK
							XDDRQKEY
							XRDLVDHI
							XGHTFQES
							XPNITREW
							XWQKSNDG
							XIQMDPRY
							XAPSLIAK
							XPDFYLGR
							XPYWDTKM
							XLPNGQMI
							XVHSDAYV
							XMPEEVAS
							XGPKLTYD
							XNHQLAWG
							XAETSIKV
							XVDYIEHK
							XMHSPWTM
							XHQVVQDK
							XGQYPMFV
							XPPNRDEG
							XNQIIWFD
							XQPGMRHS
							XKHPLETV
							XMEFHWRI
							XAQNEAHM
							XGDQPVSR
							XYEQTHNY
							XTNMYQAG
							XENFPHLW
							XKQDDLMS
							XTPHHVNW
							XTHATPGI
							XFPNMWSY
							XPHWQRVI
							XQEGHQSN
							XDPGSFKN
							XEHPEMVH
							XRPVMEFA
							XHHFTQRA
							XYHFQFPM
							XEVDNTKP
							XEYPRPQE
							XGFSIHEW
							XEGADIWY
							XEDNYEVW
							XERWHDIN
							XEMKELGR
							XEPLDMQK
							XEQREVYT
							XGEWHWPS
							XGNGTFPT
							XGLYFRYE
							XDITSQVW
							XNVDWTAP
							XWLAKEDQ
							XEEPMLKH
							XWILAGMQ
							XQVILKIN
							XVINYPLK
							XMIVQHRL
							XTVMISMH
							XTWRGVSW
							XLRKDWGD
							XNRSVENG
							XFRIHGFD
							XTDHRSHV
							XTQNGYPN
							XTEIWEPI
							XLTHGRPE
							XDTFWNSL
							XRLVHRET
							XWTIMGPD
							XKWLIHPT
							XQTRDQNK
							XREANYHE
							XINDFLVR
							XRNMEFKH
							XIPTNIRA
							XIWQKGAL
							XIGDNVEW
							XIEPPWVD
							XVLRFIEN
							XHYGFVTK
							XVFIDLRW
							XQYELPSR
							XYAFMQVA
							XDFDYTIA
							XFDWWGNR
							XFNEYAMW
							XWFQHNPK
							XYQLLTMN
							XFLKAHSD
							XLEYFPIW
							XYWMSTHL
							XLWQPVSA
							XLDGYWDH
							XLNMKWTR
							XLQGISQE
							XLHAEGVK
							XLAMYSFT
							XLMNNFAD
							XMQSSWQT
							XMDQIYKL
							XLLQATDE
							XPETGHWL
							XMWKSGDQ
							XPWKDMRQ
							XDLYPAWS
							XDAWAPMV
							XPQMIGHV
							XWGVMHDH
							XWPMGMYA
							XWEIRDMK
							XDELWVQM
							XWNPIKIL
							XWHSVQPQ
							XWDAGLFN
							XDHNQIRY
							XWWYHYGP
							XWMDLSPT
							XDQVNLTE
							XDNQEPWT
							XPLTSNLQ
							XNMRPFKH
							XDWFNAGR
							XNGHPWEI
							XNPTSTYD
							XNWKIMYI
							XQLEMHEP
							XNEIDGWT
							XNDNTIVY
							XQAVRPNG
							XQWYAFRS
							XNNFVKAG
							XHNLFRLQ
							XHEQEYFR
							XQQWGSHF
							XQNALDAS
							XVYHKWDT
							XQDRNTKN
							XHLDWPQK
							XFSLSKMN
							XQHSHDSW
							XRTQKEYQ
							XADARKYW
							XAHLFNAM
							XHDFGVWK
							XHWAFRSR
							XHPTKSFG
							XADIVANF
							XALETGTI
							XAWHANEN
							XANMQILD
							LVATVYEF
							MLDKLMNW
							AVRAVEGI
							GIQSTYFH
							SLNQAYGD
							FIVFILWR
							KVHLPAEI
							ELFDNRVG
							NLSEDWAF
							HIGLQVHM
							PVIWTHNA
							VMFLREKQ
							GMYYKRFM
							MMVDQELS
							AMTDRGWY
							SMQFNVKS
							RMENYMVL
							YMDSIRHQ
							DMFPGQHR
							QMKKTLVM
							PMEPHSKV
							HMIALYWG
							MGNNGSLE
							LGWHAMFR
							SGPDYQKE
							FGSMGANH
							DGIYRMHV
							HGTPKFAW
							AGSWKGVR
							PGTQMIEA
							QGHETRWL
							RGSPMDGY
							GGLLDHFY
							SAMMKIGE
							IARQPWNM
							MAIHGFEY
							WAGTAKNS
							EAWMTFIV
							HAWFSVII
							AAPYHKME
							NAKHYSRQ
							PASQTARW
							KARSAFAE
							GASTSPHM
							GSQVFSWL
							HTNKRISQ
							MSYQWQNS
							ASMRIYIE
							KSHTNDLP
							NTLIQVPV
							VSPAPTYG
							PSFNMYGY
							YTRLNGEA
							ESIEYKGK
							SSGMLNIH
							IKVYDWAF
							GRDLHTVT
							MRAYKEQT
							AKGMGPFH
							RKWQSPQV
							QKESAEYN
							DKQFTKGP
							SKLGQRPT
							HRRVYLTS
							WKPHDVMG
							PKDRWHTW
							LFNDVNIF
							SFIEPDVS
							GWKTMADS
							EWHNFHMA
							FYAWKFGI
							KYVLGWLN
							MYFKYIWY
							AYNMWSLY
							NFMAFMKW
							DDRQKEYS
							RDLVDHIG
							GHTFQESM
							PNITREWL
							WQKSNDGA
							IQMDPRYN
							APSLIAKW
							PDFYLGRS
							PYWDTKMH
							LPNGQMIR
							VHSDAYVT
							MPEEVASH
							GPKLTYDF
							NHQLAWGE
							AETSIKVF
							VDYIEHKD
							MHSPWTMA
							HQVVQDKH
							GQYPMFVK
							PPNRDEGW
							NQIIWFDY
							QPGMRHSA
							KHPLETVY
							MEFHWRIM
							AQNEAHMK
							GDQPVSRG
							YEQTHNYR
							TNMYQAGD
							ENFPHLWE
							KQDDLMSE
							TPHHVNWY
							THATPGIH
							FPNMWSYE
							PHWQRVIF
							QEGHQSNK
							DPGSFKNN
							EHPEMVHY
							RPVMEFAT
							HHFTQRAG
							YHFQFPMH
							EVDNTKPK
							EYPRPQEW
							GFSIHEWE
							EGADIWYR
							EDNYEVWV
							ERWHDINM
							EMKELGRS
							EPLDMQKQ
							EQREVYTQ
							GEWHWPSM
							GNGTFPTK
							GLYFRYEI
							DITSQVWP
							NVDWTAPQ
							WLAKEDQF
							EEPMLKHW
							WILAGMQG
							QVILKINS
							VINYPLKF
							MIVQHRLF
							TVMISMHR
							TWRGVSWN
							LRKDWGDI
							NRSVENGE
							FRIHGFDE
							TDHRSHVG
							TQNGYPNL
							TEIWEPID
							LTHGRPED
							DTFWNSLK
							RLVHRETQ
							WTIMGPDA
							KWLIHPTF
							QTRDQNKV
							REANYHEQ
							INDFLVRT
							RNMEFKHD
							IPTNIRAS
							IWQKGALH
							IGDNVEWI
							IEPPWVDS
							VLRFIENM
							HYGFVTKP
							VFIDLRWM
							QYELPSRN
							YAFMQVAI
							DFDYTIAV
							FDWWGNRS
							FNEYAMWR
							WFQHNPKT
							YQLLTMNE
							FLKAHSDV
							LEYFPIWE
							YWMSTHLA
							LWQPVSAR
							LDGYWDHK
							LNMKWTRV
							LQGISQEH
							LHAEGVKN
							LAMYSFTP
							LMNNFADP
							MQSSWQTE
							MDQIYKLS
							LLQATDEP
							PETGHWLM
							MWKSGDQR
							PWKDMRQQ
							DLYPAWSE
							DAWAPMVI
							PQMIGHVK
							WGVMHDHE
							WPMGMYAS
							WEIRDMKN
							DELWVQMI
							WNPIKILM
							WHSVQPQE
							WDAGLFNY
							DHNQIRYR
							WWYHYGPT
							WMDLSPTP
							DQVNLTEH
							DNQEPWTW
							PLTSNLQA
							NMRPFKHD
							DWFNAGRG
							NGHPWEIG
							NPTSTYDA
							NWKIMYIR
							QLEMHEPL
							NEIDGWTY
							NDNTIVYG
							QAVRPNGM
							QWYAFRST
							NNFVKAGK
							HNLFRLQD
							HEQEYFRM
							QQWGSHFM
							QNALDASH
							VYHKWDTQ
							QDRNTKNL
							HLDWPQKP
							FSLSKMNP
							QHSHDSWK
							RTQKEYQF
							ADARKYWN
							AHLFNAMT
							HDFGVWKA
							HWAFRSRY
							HPTKSFGD
							ADIVANFT
							ALETGTIF
							AWHANENY
							ANMQILDP
							VATVYEFG
							LDKLMNWP
							VRAVEGIK
							IQSTYFHD
							LNQAYGDM
							IVFILWRT
							VHLPAEIM
							LFDNRVGK
							LSEDWAFK
							IGLQVHMR
							VIWTHNAG
							MFLREKQY
							MYYKRFMA
							MVDQELSG
							MTDRGWYL
							MQFNVKSH
							MENYMVLT
							MDSIRHQG
							MFPGQHRI
							MKKTLVMY
							MEPHSKVN
							MIALYWGR
							GNNGSLEQ
							GWHAMFRK
							GPDYQKER
							GSMGANHT
							GIYRMHVQ
							GTPKFAWD
							GSWKGVRN
							GTQMIEAP
							GHETRWLI
							GSPMDGYA
							GLLDHFYT
							AMMKIGEV
							ARQPWNML
							AIHGFEYV
							AGTAKNSS
							AWMTFIVP
							AWFSVIIP
							APYHKMET
							AKHYSRQW
							ASQTARWN
							ARSAFAEM
							ASTSPHMI
							SQVFSWLN
							TNKRISQW
							SYQWQNSD
							SMRIYIEP
							SHTNDLPL
							TLIQVPVK
							SPAPTYGR
							SFNMYGYD
							TRLNGEAV
							SIEYKGKP
							SGMLNIHF
							KVYDWAFR
							RDLHTVTA
							RAYKEQTN
							KGMGPFHI
							KWQSPQVD
							KESAEYNP
							KQFTKGPK
							KLGQRPTD
							RRVYLTSP
							KPHDVMGS
							KDRWHTWM
							FNDVNIFE
							FIEPDVSQ
							WKTMADSQ
							WHNFHMAI
							YAWKFGIF
							YVLGWLNT
							YFKYIWYV
							YNMWSLYR
							FMAFMKWH
							DRQKEYSW
							DLVDHIGP
							HTFQESML
							NITREWLH
							QKSNDGAQ
							QMDPRYNH
							PSLIAKWV
							DFYLGRSV
							YWDTKMHA
							PNGQMIRW
							HSDAYVTE
							PEEVASHR
							PKLTYDFW
							HQLAWGED
							ETSIKVFM
							DYIEHKDQ
							HSPWTMAN
							QVVQDKHE
							QYPMFVKI
							PNRDEGWA
							QIIWFDYT
							PGMRHSAV
							HPLETVYA
							EFHWRIMQ
							QNEAHMKT
							DQPVSRGL
							EQTHNYRP
							NMYQAGDN
							NFPHLWER
							QDDLMSEQ
							PHHVNWYK
							HATPGIHD
							PNMWSYEK
							HWQRVIFF
							EGHQSNKP
							PGSFKNNP
							HPEMVHYQ
							PVMEFATG
							HFTQRAGI
							HFQFPMHN
							VDNTKPKV
							YPRPQEWA
							FSIHEWEL
							GADIWYRK
							DNYEVWVP
							RWHDINMS
							MKELGRSA
							PLDMQKQR
							QREVYTQI
							EWHWPSMN
							NGTFPTKL
							LYFRYEIP
							ITSQVWPV
							VDWTAPQL
							LAKEDQFP
							EPMLKHWF
							ILAGMQGH
							VILKINSY
							INYPLKFT
							IVQHRLFT
							VMISMHRN
							WRGVSWNS
							RKDWGDIQ
							RSVENGEK
							RIHGFDEA
							DHRSHVGM
							QNGYPNLA
							EIWEPIDR
							THGRPEDT
							TFWNSLKY
							LVHRETQW
							TIMGPDAF
							WLIHPTFS
							TRDQNKVG
							EANYHEQS
							NDFLVRTW
							NMEFKHDW
							PTNIRASV
							WQKGALHT
							GDNVEWIP
							EPPWVDSH
							LRFIENMT
							YGFVTKPN
							FIDLRWMA
							YELPSRNG
							AFMQVAIT
							FDYTIAVQ
							DWWGNRSP
							NEYAMWRL
							FQHNPKTV
							QLLTMNEI
							LKAHSDVW
							EYFPIWEV
							WMSTHLAG
							WQPVSARI
							DGYWDHKF
							NMKWTRVL
							QGISQEHY
							HAEGVKNQ
							AMYSFTPH
							MNNFADPG
							QSSWQTER
							DQIYKLSN
							LQATDEPR
							ETGHWLMM
							WKSGDQRY
							WKDMRQQY
							LYPAWSEG
							AWAPMVIK
							QMIGHVKL
							GVMHDHES
							PMGMYASQ
							EIRDMKNL
							ELWVQMIK
							NPIKILMF
							HSVQPQEY
							DAGLFNYN
							HNQIRYRW
							WYHYGPTV
							MDLSPTPF
							QVNLTEHR
							NQEPWTWY
							LTSNLQAD
							MRPFKHDV
							WFNAGRGH
							GHPWEIGL
							PTSTYDAQ
							WKIMYIRF
							LEMHEPLY
							EIDGWTYW
							DNTIVYGF
							AVRPNGMY
							WYAFRSTM
							NFVKAGKS
							NLFRLQDE
							EQEYFRMI
							QWGSHFMI
							NALDASHQ
							YHKWDTQD
							DRNTKNLG
							LDWPQKPR
							SLSKMNPV
							HSHDSWKA
							TQKEYQFV
							DARKYWNV
							HLFNAMTW
							DFGVWKAI
							WAFRSRYH
							PTKSFGDI
							DIVANFTG
							LETGTIFL
							WHANENYP
							NMQILDPD
							ATVYEFGH
							DKLMNWPQ
							RAVEGIKM
							QSTYFHDL
							NQAYGDMP
							VFILWRTE
							HLPAEIMQ
							FDNRVGKW
							SEDWAFKP
							GLQVHMRY
							IWTHNAGM
							FLREKQYD
							YYKRFMAH
							VDQELSGN
							TDRGWYLA
							QFNVKSHP
							ENYMVLTK
							DSIRHQGP
							FPGQHRIS
							KKTLVMYN
							EPHSKVNF
							IALYWGRD
							NNGSLEQD
							WHAMFRKY
							PDYQKERL
							SMGANHTW
							IYRMHVQL
							TPKFAWDE
							SWKGVRND
							TQMIEAPL
							HETRWLIF
							SPMDGYAQ
							LLDHFYTS
							MMKIGEVA
							RQPWNMLK
							IHGFEYVT
							GTAKNSSA
							WMTFIVPP
							WFSVIIPN
							PYHKMETN
							KHYSRQWW
							SQTARWND
							RSAFAEMW
							STSPHMIW
							QVFSWLNH
							NKRISQWM
							YQWQNSDP
							MRIYIEPE
							HTNDLPLI
							LIQVPVKH
							PAPTYGRL
							FNMYGYDL
							RLNGEAVM
							IEYKGKPT
							GMLNIHFK
							VYDWAFRI
							DLHTVTAE
							AYKEQTNG
							GMGPFHIV
							WQSPQVDL
							ESAEYNPT
							QFTKGPKY
							LGQRPTDN
							RVYLTSPK
							PHDVMGSR
							DRWHTWMK
							NDVNIFEI
							IEPDVSQV
							KTMADSQE
							HNFHMAIG
							AWKFGIFY
							VLGWLNTS
							FKYIWYVQ
							NMWSLYRM
							MAFMKWHE
							RQKEYSWM
							LVDHIGPT
							TFQESMLD
							ITREWLHP
							KSNDGAQY
							MDPRYNHT
							SLIAKWVG
							FYLGRSVP
							WDTKMHAE
							NGQMIRWH
							SDAYVTEL
							EEVASHRM
							KLTYDFWI
							QLAWGEDR
							TSIKVFMP
							YIEHKDQV
							SPWTMANF
							VVQDKHEI
							YPMFVKIS
							NRDEGWAL
							IIWFDYTL
							GMRHSAVE
							PLETVYAD
							FHWRIMQG
							NEAHMKTD
							QPVSRGLY
							QTHNYRPD
							MYQAGDNS
							FPHLWERT
							DDLMSEQF
							HHVNWYKR
							ATPGIHDV
							NMWSYEKQ
							WQRVIFFR
							GHQSNKPP
							GSFKNNPI
							PEMVHYQI
							VMEFATGG
							FTQRAGIL
							FQFPMHNG
							DNTKPKVM
							PRPQEWAD
							SIHEWELD
							ADIWYRKH
							NYEVWVPQ
							WHDINMSV
							KELGRSAN
							LDMQKQRY
							REVYTQIW
							WHWPSMNK
							GTFPTKLD
							YFRYEIPQ
							TSQVWPVE
							DWTAPQLI
							AKEDQFPV
							PMLKHWFA
							LAGMQGHV
							ILKINSYN
							NYPLKFTK
							VQHRLFTY
							MISMHRNW
							RGVSWNSE
							KDWGDIQF
							SVENGEKT
							IHGFDEAH
							HRSHVGMY
							NGYPNLAW
							IWEPIDRG
							HGRPEDTA
							FWNSLKYI
							VHRETQWS
							IMGPDAFN
							LIHPTFSY
							RDQNKVGE
							ANYHEQSI
							DFLVRTWK
							MEFKHDWY
							TNIRASVP
							QKGALHTS
							DNVEWIPF
							PPWVDSHA
							RFIENMTL
							GFVTKPNH
							IDLRWMAY
							ELPSRNGW
							FMQVAITY
							DYTIAVQM
							WWGNRSPL
							EYAMWRLD
							QHNPKTVF
							LLTMNEIF
							KAHSDVWP
							YFPIWEVN
							MSTHLAGK
							QPVSARIN
							GYWDHKFE
							MKWTRVLF
							GISQEHYN
							AEGVKNQD
							MYSFTPHI
							NNFADPGM
							SSWQTERH
							QIYKLSNW
							QATDEPRG
							TGHWLMMH
							KSGDQRYY
							KDMRQQYL
							YPAWSEGL
							WAPMVIKK
							MIGHVKLF
							VMHDHESK
							MGMYASQK
							IRDMKNLA
							LWVQMIKS
							PIKILMFY
							SVQPQEYE
							AGLFNYNQ
							NQIRYRWA
							YHYGPTVN
							DLSPTPFN
							VNLTEHRS
							QEPWTWYG
							TSNLQADW
							RPFKHDVQ
							FNAGRGHE
							HPWEIGLT
							TSTYDAQR
							KIMYIRFN
							EMHEPLYG
							IDGWTYWP
							NTIVYGFL
							VRPNGMYW
							YAFRSTMV
							FVKAGKSW
							LFRLQDEQ
							QEYFRMIR
							WGSHFMIE
							ALDASHQT
							HKWDTQDP
							RNTKNLGM
							DWPQKPRI
							LSKMNPVS
							SHDSWKAE
							QKEYQFVT
							ARKYWNVH
							LFNAMTWP
							FGVWKAIL
							AFRSRYHG
							TKSFGDIM
							IVANFTGH
							ETGTIFLP
							HANENYPY
							MQILDPDN
							TVYEFGHI
							KLMNWPQR
							AVEGIKMW
							STYFHDLN
							QAYGDMPS
							FILWRTEH
							LPAEIMQT
							DNRVGKWS
							EDWAFKPT
							LQVHMRYI
							WTHNAGMS
							LREKQYDP
							YKRFMAHW
							DQELSGNT
							DRGWYLAI
							FNVKSHPE
							NYMVLTKA
							SIRHQGPF
							PGQHRISD
							KTLVMYNE
							PHSKVNFQ
							ALYWGRDT
							NGSLEQDV
							HAMFRKYP
							DYQKERLF
							MGANHTWV
							YRMHVQLG
							PKFAWDES
							WKGVRNDF
							QMIEAPLH
							ETRWLIFV
							PMDGYAQN
							LDHFYTSQ
							MKIGEVAR
							QPWNMLKD
							HGFEYVTA
							TAKNSSAD
							MTFIVPPR
							FSVIIPNL
							YHKMETNI
							HYSRQWWE
							QTARWNDV
							SAFAEMWP
							TSPHMIWA
							VFSWLNHY
							KRISQWMW
							QWQNSDPK
							RIYIEPET
							TNDLPLIS
							IQVPVKHE
							APTYGRLW
							NMYGYDLQ
							LNGEAVMF
							EYKGKPTR
							MLNIHFKF
							YDWAFRIR
							LHTVTAES
							YKEQTNGN
							MGPFHIVK
							QSPQVDLY
							SAEYNPTR
							FTKGPKYE
							GQRPTDNY
							VYLTSPKA
							HDVMGSRG
							RWHTWMKI
							DVNIFEIH
							EPDVSQVK
							TMADSQES
							NFHMAIGA
							WKFGIFYL
							LGWLNTSR
							KYIWYVQT
							MWSLYRMI
							AFMKWHEG
							QKEYSWMN
							VDHIGPTA
							FQESMLDI
							TREWLHPF
							SNDGAQYM
							DPRYNHTQ
							LIAKWVGF
							YLGRSVPQ
							DTKMHAEN
							GQMIRWHF
							DAYVTELP
							EVASHRMG
							LTYDFWIQ
							LAWGEDRN
							SIKVFMPY
							IEHKDQVR
							PWTMANFL
							VQDKHEIY
							PMFVKIST
							RDEGWALQ
							IWFDYTLK
							MRHSAVEP
							LETVYADS
							HWRIMQGK
							EAHMKTDW
							PVSRGLYF
							THNYRPDM
							YQAGDNSK
							PHLWERTI
							DLMSEQFT
							HVNWYKRA
							TPGIHDVL
							MWSYEKQR
							QRVIFFRL
							HQSNKPPA
							SFKNNPID
							EMVHYQIN
							MEFATGGY
							TQRAGILK
							QFPMHNGR
							NTKPKVMY
							RPQEWADG
							IHEWELDT
							DIWYRKHS
							YEVWVPQA
							HDINMSVS
							ELGRSANA
							DMQKQRYF
							EVYTQIWI
							HWPSMNKV
							TFPTKLDE
							FRYEIPQA
							SQVWPVEY
							WTAPQLIE
							KEDQFPVR
							MLKHWFAW
							AGMQGHVN
							LKINSYNM
							YPLKFTKV
							QHRLFTYF
							ISMHRNWR
							GVSWNSED
							DWGDIQFA
							VENGEKTQ
							HGFDEAHN
							RSHVGMYW
							GYPNLAWP
							WEPIDRGP
							GRPEDTAQ
							WNSLKYIV
							HRETQWSK
							MGPDAFNL
							IHPTFSYM
							DQNKVGEA
							NYHEQSIG
							FLVRTWKM
							EFKHDWYG
							NIRASVPQ
							KGALHTSM
							NVEWIPFY
							PWVDSHAK
							FIENMTLG
							FVTKPNHQ
							DLRWMAYE
							LPSRNGWH
							MQVAITYD
							YTIAVQMF
							WGNRSPLE
							YAMWRLDI
							HNPKTVFG
							LTMNEIFR
							AHSDVWPY
							FPIWEVND
							STHLAGKR
							PVSARINT
							YWDHKFEM
							KWTRVLFD
							ISQEHYNA
							EGVKNQDR
							YSFTPHIL
							NFADPGMI
							SWQTERHV
							IYKLSNWF
							ATDEPRGH
							GHWLMMHF
							SGDQRYYV
							DMRQQYLN
							PAWSEGLQ
							APMVIKKE
							IGHVKLFR
							MHDHESKY
							GMYASQKH
							RDMKNLAP
							WVQMIKSK
							IKILMFYW
							VQPQEYEG
							GLFNYNQM
							QIRYRWAE
							HYGPTVNK
							LSPTPFNI
							NLTEHRSD
							EPWTWYGV
							SNLQADWD
							PFKHDVQV
							NAGRGHEM
							PWEIGLTL
							STYDAQRW
							IMYIRFNP
							MHEPLYGV
							DGWTYWPE
							TIVYGFLP
							RPNGMYWH
							AFRSTMVT
							VKAGKSWQ
							FRLQDEQA
							EYFRMIRW
							GSHFMIEM
							LDASHQTH
							KWDTQDPN
							NTKNLGMV
							WPQKPRIG
							SKMNPVSQ
							HDSWKAET
							KEYQFVTY
							RKYWNVHG
							FNAMTWPS
							GVWKAILS
							FRSRYHGP
							KSFGDIME
							VANFTGHG
							TGTIFLPV
							ANENYPYQ
							QILDPDNF
							VYEFGHID
							LMNWPQRR
							VEGIKMWQ
							TYFHDLNP
							AYGDMPSV
							ILWRTEHH
							PAEIMQTT
							NRVGKWSY
							DWAFKPTG
							QVHMRYIN
							THNAGMSF
							REKQYDPV
							KRFMAHWV
							QELSGNTI
							RGWYLAIQ
							NVKSHPEE
							YMVLTKAA
							IRHQGPFW
							GQHRISDA
							TLVMYNEW
							HSKVNFQQ
							LYWGRDTM
							GSLEQDVW
							AMFRKYPI
							YQKERLFF
							GANHTWVV
							RMHVQLGG
							KFAWDESN
							KGVRNDFT
							MIEAPLHY
							TRWLIFVS
							MDGYAQNK
							DHFYTSQI
							KIGEVARP
							PWNMLKDD
							GFEYVTAS
							AKNSSADI
							TFIVPPRS
							SVIIPNLG
							HKMETNIT
							YSRQWWEM
							TARWNDVD
							AFAEMWPD
							SPHMIWAK
							FSWLNHYH
							RISQWMWE
							WQNSDPKA
							IYIEPETF
							NDLPLISV
							QVPVKHEG
							PTYGRLWI
							MYGYDLQT
							NGEAVMFM
							YKGKPTRW
							LNIHFKFD
							DWAFRIRS
							HTVTAESL
							KEQTNGNH
							GPFHIVKW
							SPQVDLYD
							AEYNPTRL
							TKGPKYEH
							QRPTDNYE
							YLTSPKAP
							DVMGSRGL
							WHTWMKIF
							VNIFEIHG
							PDVSQVKH
							MADSQESA
							FHMAIGAR
							KFGIFYLN
							GWLNTSRQ
							YIWYVQTA
							WSLYRMIR
							FMKWHEGQ
							KEYSWMNL
							DHIGPTAA
							QESMLDIP
							REWLHPFK
							NDGAQYMM
							PRYNHTQQ
							IAKWVGFE
							LGRSVPQW
							TKMHAENI
							QMIRWHFS
							AYVTELPK
							VASHRMGK
							TYDFWIQN
							AWGEDRNT
							IKVFMPYY
							EHKDQVRR
							WTMANFLR
							QDKHEIYG
							MFVKISTT
							DEGWALQH
							WFDYTLKG
							RHSAVEPN
							ETVYADSS
							WRIMQGKK
							AHMKTDWW
							VSRGLYFI
							HNYRPDME
							QAGDNSKF
							HLWERTIV
							LMSEQFTN
							VNWYKRAP
							PGIHDVLL
							WSYEKQRF
							RVIFFRLN
							QSNKPPAF
							FKNNPIDW
							MVHYQINQ
							EFATGGYH
							QRAGILKL
							FPMHNGRV
							TKPKVMYW
							PQEWADGN
							HEWELDTQ
							IWYRKHSH
							EVWVPQAG
							DINMSVSL
							LGRSANAF
							MQKQRYFD
							VYTQIWIM
							WPSMNKVG
							FPTKLDEL
							RYEIPQAD
							QVWPVEYM
							TAPQLIEY
							EDQFPVRP
							LKHWFAWD
							GMQGHVNS
							KINSYNMW
							PLKFTKVM
							HRLFTYFR
							SMHRNWRA
							VSWNSEDI
							WGDIQFAT
							ENGEKTQR
							GFDEAHNA
							SHVGMYWT
							YPNLAWPG
							EPIDRGPW
							RPEDTAQF
							NSLKYIVV
							RETQWSKI
							GPDAFNLY
							HPTFSYMR
							QNKVGEAA
							YHEQSIGG
							LVRTWKMP
							FKHDWYGT
							IRASVPQL
							GALHTSMD
							VEWIPFYR
							WVDSHAKR
							IENMTLGQ
							VTKPNHQI
							LRWMAYEE
							PSRNGWHH
							QVAITYDK
							TIAVQMFH
							GNRSPLEK
							AMWRLDII
							NPKTVFGS
							TMNEIFRK
							HSDVWPYQ
							PIWEVNDD
							THLAGKRR
							VSARINTT
							WDHKFEML
							WTRVLFDG
							SQEHYNAP
							GVKNQDRM
							SFTPHILW
							FADPGMIQ
							WQTERHVY
							YKLSNWFF
							TDEPRGHM
							HWLMMHFQ
							GDQRYYVM
							MRQQYLNT
							AWSEGLQG
							PMVIKKES
							GHVKLFRF
							HDHESKYF
							MYASQKHW
							DMKNLAPA
							VQMIKSKE
							KILMFYWH
							QPQEYEGD
							LFNYNQMR
							IRYRWAET
							YGPTVNKQ
							SPTPFNIG
							LTEHRSDS
							PWTWYGVK
							NLQADWDF
							FKHDVQVM
							AGRGHEMN
							WEIGLTLA
							TYDAQRWK
							MYIRFNPF
							HEPLYGVN
							GWTYWPEA
							IVYGFLPE
							PNGMYWHY
							FRSTMVTN
							KAGKSWQD
							RLQDEQAT
							YFRMIRWA
							SHFMIEMH
							DASHQTHV
							WDTQDPNL
							TKNLGMVI
							PQKPRIGH
							KMNPVSQV
							DSWKAETI
							EYQFVTYK
							KYWNVHGT
							NAMTWPSG
							VWKAILSQ
							RSRYHGPL
							SFGDIMEM
							ANFTGHGY
							GTIFLPVR
							NENYPYQS
							ILDPDNFK
							YEFGHIDH
							MNWPQRRG
							EGIKMWQS
							YFHDLNPY
							YGDMPSVD
							LWRTEHHA
							AEIMQTTQ
							RVGKWSYR
							WAFKPTGP
							VHMRYINV
							HNAGMSFM
							EKQYDPVS
							RFMAHWVG
							ELSGNTIK
							GWYLAIQA
							VKSHPEEL
							MVLTKAAP
							RHQGPFWM
							QHRISDAE
							LVMYNEWN
							SKVNFQQH
							YWGRDTMF
							SLEQDVWI
							MFRKYPIM
							QKERLFFW
							ANHTWVVK
							MHVQLGGA
							FAWDESNG
							GVRNDFTE
							IEAPLHYS
							RWLIFVSN
							DGYAQNKH
							HFYTSQIP
							IGEVARPL
							WNMLKDDM
							FEYVTASR
							KNSSADIQ
							FIVPPRSA
							VIIPNLGD
							KMETNITS
							SRQWWEMF
							ARWNDVDG
							FAEMWPDH
							PHMIWAKP
							SWLNHYHR
							ISQWMWEI
							QNSDPKAG
							YIEPETFD
							DLPLISVM
							VPVKHEGP
							TYGRLWIH
							YGYDLQTA
							GEAVMFMS
							KGKPTRWQ
							NIHFKFDW
							WAFRIRSG
							TVTAESLM
							EQTNGNHV
							PFHIVKWA
							PQVDLYDK
							EYNPTRLH
							KGPKYEHS
							RPTDNYEP
							LTSPKAPE
							VMGSRGLY
							HTWMKIFN
							NIFEIHGV
							DVSQVKHM
							ADSQESAR
							HMAIGARS
							FGIFYLNG
							WLNTSRQA
							IWYVQTAD
							SLYRMIRQ
							MKWHEGQY
							EYSWMNLI
							HIGPTAAY
							ESMLDIPK
							EWLHPFKV
							DGAQYMMG
							RYNHTQQF
							AKWVGFEP
							GRSVPQWH
							KMHAENIA
							MIRWHFSE
							YVTELPKT
							ASHRMGKN
							YDFWIQNL
							WGEDRNTF
							KVFMPYYG
							HKDQVRRM
							TMANFLRG
							DKHEIYGD
							FVKISTTH
							EGWALQHT
							FDYTLKGE
							HSAVEPNG
							TVYADSSE
							RIMQGKKA
							HMKTDWWA
							SRGLYFIT
							NYRPDMEW
							AGDNSKFQ
							LWERTIVN
							MSEQFTNM
							NWYKRAPN
							GIHDVLLR
							SYEKQRFH
							VIFFRLNT
							SNKPPAFM
							KNNPIDWH
							VHYQINQK
							FATGGYHP
							RAGILKLM
							PMHNGRVP
							KPKVMYWH
							QEWADGNH
							EWELDTQK
							WYRKHSHQ
							VWVPQAGR
							INMSVSLQ
							GRSANAFQ
							QKQRYFDW
							YTQIWIMT
							PSMNKVGQ
							PTKLDELQ
							YEIPQADQ
							VWPVEYMQ
							APQLIEYL
							DQFPVRPT
							KHWFAWDQ
							MQGHVNST
							INSYNMWA
							LKFTKVMQ
							RLFTYFRA
							MHRNWRAQ
							SWNSEDIL
							GDIQFATA
							NGEKTQRW
							FDEAHNAW
							HVGMYWTL
							PNLAWPGD
							PIDRGPWR
							PEDTAQFW
							SLKYIVVW
							ETQWSKIN
							PDAFNLYA
							PTFSYMRW
							NKVGEAAW
							HEQSIGGW
							VRTWKMPG
							KHDWYGTP
							RASVPQLW
							ALHTSMDP
							EWIPFYRD
							VDSHAKRN
							ENMTLGQD
							TKPNHQIW
							RWMAYEEP
							SRNGWHHN
							VAITYDKW
							IAVQMFHE
							NRSPLEKM
							MWRLDIIP
							PKTVFGSD
							MNEIFRKW
							SDVWPYQD
							IWEVNDDV
							HLAGKRRD
							SARINTTF
							DHKFEMLT
							TRVLFDGY
							QEHYNAPD
[truncated: 967 more rows]

## Sheet: Figure 3G
		Sugar-fed						Blood-fed 6h						Blood-fed 24h						Blood
Minutes		Replicate 1	Replicate 2	Replicate 3	Average	SD		Replicate 1	Replicate 2	Replicate 3	Average	SD		Replicate 1	Replicate 2	Replicate 3	Average	SD		Replicate 1	Replicate 2	Replicate 3	Average	SD
0		0	0	0	0	0		0	0	0	0	0		0	0	0	0	0		0	0	0	0	0
10.6		-39	-39	-35	-37.6667	2.3094		1058	1086	1094	1079.33	18.9033		5163	5107	5106	5125.33	32.6241		-29	-29	-30	-29.3333	0.57735
21.2		-43	-43	-40	-42	1.73205		2087	2144	2160	2130.33	38.371		7755	7644	7601	7666.67	79.4628		-24	-22	-27	-24.3333	2.51661
31.8		-38	-40	-38	-38.6667	1.1547		3036	3101	3135	3090.67	50.3024		8159	8025	7973	8052.33	95.9653		-18	-13	-19	-16.6667	3.21455
42.4		-41	-37	-39	-39	2		3904	3992	4026	3974	62.9603		8157	8027	7954	8046	102.825		-5	-5	-8	-6	1.73205
53		-38	-39	-41	-39.3333	1.52753		4685	4787	4820	4764	70.3776		8127	7994	7913	8011.33	108.048		4	6	0	3.33333	3.05505
63.6		-35	-37	-34	-35.3333	1.52753		5368	5457	5512	5445.67	72.6659		8091	7961	7916	7989.33	90.8754		15	14	9	12.6667	3.21455
74.2		-38	-38	-36	-37.3333	1.1547		5982	6054	6120	6052	69.0217		8077	7934	7864	7958.33	108.565		21	23	16	20	3.60555
84.8		-33	-34	-33	-33.3333	0.57735		6470	6562	6622	6551.33	76.5593		8036	7911	7828	7925	104.704		33	33	24	30	5.19615
95.4		-31	-34	-33	-32.6667	1.52753		6899	6969	7034	6967.33	67.5154		8006	7885	7824	7905	92.6337		41	39	33	37.6667	4.16333
106		-32	-35	-30	-32.3333	2.51661		7239	7302	7345	7295.33	53.3135		7972	7861	7806	7879.67	84.5596		47	48	42	45.6667	3.21455
116.6		-27	-33	-32	-30.6667	3.21455		7468	7518	7600	7528.67	66.6433		7940	7835	7775	7850	83.5165		55	54	51	53.3333	2.08167

## Sheet: Figure 4A 4B
Figure 4A		RFU/sec	RFU/sec	RFU/sec				RFU/sec	RFU/sec	RFU/sec
		Replicate 1	Replicate 2	Replicate 3	Average	SD		Replicate 1	Replicate 2	Replicate 3	Average	SD		Statistical testing
	Bovine Trypsin	4.28	4.357	4.484	4.37367	0.103016		-0.046	-0.052	-0.053	-0.0503333	0.00378594		0.000192381	Yes
	6h Blood-fed	0.666	0.731	0.711	0.702667	0.0332916		-0.046	-0.053	-0.048	-0.049	0.00360555		0.000787462	Yes
	24h Blood-fed	3.676	3.609	3.666	3.65033	0.0361432		-0.052	-0.056	-0.053	-0.0536667	0.00208167		2.82066e-05	Yes
Figure 4B		RFU/sec	RFU/sec	RFU/sec				Normalized						Statistical testing
		Replicate 1	Replicate 2	Replicate 3	Average	SD		Relative Activity	%SD					versus Fluc control
	Wild Type	7.834	6.991	7.599	7.47467	0.435036		100	5.82014					0.430964	No
	Early Trypsin	6.903	7.541	6.379	6.941	0.581931		92.8603	7.78538					0.57467	No
	Late Trypsin	4.883	4.609	4.5	4.664	0.197335		62.3974	2.64005					0.114456	No
	AaSPVI	1.616	1.574	1.511	1.567	0.0528488		20.9641	0.707039					0.022123	Yes
	AaSPVII	4.084	4.087	3.654	3.94167	0.249131		52.7337	3.33301					0.0541688	No
	Fluc control	7.284	7.477	5.024	6.595	1.36394		88.2314	18.2476

## Sheet: Figure 4C
		Figure 4C. Normalized relative expressions of proteases determined by qPCR.
		RNAi-Fluc control	Relative abundancy				RNAi-Early trypsin	Relative abundancy
		Mosquito #1	1.14518				Mosquito #1	0.202895
		Mosquito #2	1.05182				Mosquito #2	0.0689449
		Mosquito #3	0.755686				Mosquito #3	0.187136
		Mosquito #4	1.12108				Mosquito #4	0.05797
		Mosquito #5	1.22925				Mosquito #5	0.156073
		Mosquito #6	0.9973				Mosquito #6	0.0100443
		Mosquito #7	1.14651				Mosquito #7	0.0298375
		Mosquito #8	0.664221				Mosquito #8	0.0397833
		Mosquito #9	1.02389				Mosquito #9	0.0828142
		Mosquito #10	0.833323				Mosquito #10	0.117465
		Mosquito #11	1.17079	Mean	SEM		Mosquito #11	0.240546	Mean	SEM
		Mosquito #12	0.86652	1.00046	0.05245		Mosquito #12	0.0517589	0.103772	0.02193
		RNAi-Fluc control	Relative abundancy				RNAi-Late trypsin	Relative abundancy
		Mosquito #1	1.21631				Mosquito #1	0.116189
		Mosquito #2	0.907886				Mosquito #2	0.0401381
		Mosquito #3	1.14828				Mosquito #3	0.136392
		Mosquito #4	0.787022				Mosquito #4	0.0501726
		Mosquito #5	1.03449				Mosquito #5	0.0771887
		Mosquito #6	0.90106				Mosquito #6	0.218574
		Mosquito #7	0.974507				Mosquito #7	0.137729
		Mosquito #8	1.08139				Mosquito #8	0.0983777
		Mosquito #9	1.00345				Mosquito #9	0.0819145
		Mosquito #10	1.1302				Mosquito #10	0.0301036
		Mosquito #11	0.993	Mean	SEM		Mosquito #11	0.258622	Mean	SEM
		Mosquito #12	0.817245	0.99957	0.03801		Mosquito #12	0.184308	0.119142	0.02078
		RNAi-Fluc control	Relative abundancy				RNAi-AaSPVI	Relative abundancy
		Mosquito #1	1.23302				Mosquito #1	0.0996638
		Mosquito #2	0.867158				Mosquito #2	0.2247
		Mosquito #3	1.32034				Mosquito #3	0.0210401
		Mosquito #4	1.25561				Mosquito #4	0.136761
		Mosquito #5	0.897415				Mosquito #5	0.0505773
		Mosquito #6	1.05162				Mosquito #6	0.0208318
		Mosquito #7	0.673458				Mosquito #7	0.226903
		Mosquito #8	1.09771				Mosquito #8	0.0105201
		Mosquito #9	0.83857				Mosquito #9	0.118082
		Mosquito #10	0.96897				Mosquito #10	0.0664425
		Mosquito #11	1.02141	Mean	SEM		Mosquito #11	0.105201	Mean	SEM
		Mosquito #12	0.773634	0.999909	0.05845		Mosquito #12	0.0322043	0.092744	0.02168
		RNAi-Fluc control	Relative abundancy				RNAi-AaSPVII	Relative abundancy
		Mosquito #1	0.881986				Mosquito #1	0.188254
		Mosquito #2	1.04199				Mosquito #2	0.0919229
		Mosquito #3	1.52476				Mosquito #3	0.0683804
		Mosquito #4	0.822772				Mosquito #4	0.0851625
		Mosquito #5	1.79464				Mosquito #5	0.0809236
		Mosquito #6	0.762168				Mosquito #6	0.0312477
		Mosquito #7	0.567857				Mosquito #7	0.103138
		Mosquito #8	1.30735				Mosquito #8	0.0412552
		Mosquito #9	0.891086				Mosquito #9	0.0644086
		Mosquito #10	0.718652				Mosquito #10	0.0221475
		Mosquito #11	0.986256	Mean	SEM		Mosquito #11	0.105201	Mean	SEM
		Mosquito #12	0.698558	0.999839	0.1052		Mosquito #12	0.2469	0.0940784	0.01913

## Sheet: Figure 6A 6B 6C 7A 7B
Figure 6A	Figure 6B	Figure 6C		Figure 7A	Figure 7B
AaSPVI	AaSPVII	Aa Early Trypsin		Aa Late Trypsin	AaCHYMO
ADARKYWN	AGKRRDWX	AFMKWHEG		AVMFMSKX	AAPYHKME
AFMKWHEG	AMMKIGEV	AMFRKYPI		FGVWKAIL	AGLFNYNQ
AGKRRDWX	AMWRLDII	AMMKIGEV		FMAHWVGI	AHLFNAMT
AMFRKYPI	DQVRRMNX	AMWRLDII		FNMYGYDL	APTYGRLW
AMMKIGEV	ELGRSANA	ASQKHWEE		FRMIRWAV	ATVYEFGH
ASHRMGKN	FDNRVGKW	DEPRGHMY		FTPHILWD	DFYLGRSV
ASMRIYIE	FHWRIMQG	DMQKQRYF		FTYFRAWX	FNMYGYDL
DARKYWNV	FLVRTWKM	DYQKERLF		GHWLMMHF	GANHTWVV
DMQKQRYF	FNVKSHPE	ELGRSANA		GLYFRYEI	GHWLMMHF
DQVRRMNX	FRIRSGTX	EYFRMIRW		GMYWHYLM	HNLFRLQD
DSIRHQGP	FRSRYHGP	FDNRVGKW		GWHAMFRK	HRLFTYFR
EIFRKWHX	GHVKLFRF	FHWRIMQG		HAMFRKYP	HVKLFRFN
EKQRFHPX	GIYRMHVQ	FLVRTWKM		HAWFSVII	HWLMMHFQ
ELGRSANA	HWQRVIFF	FNVKSHPE		HLFNAMTW	IALYWGRD
EYFRMIRW	IDLRWMAY	FRIRSGTX		HPTFSYMR	IKVFMPYY
FHWRIMQG	IFFRLNTP	FRSRYHGP		HRLFTYFR	KYVLGWLN
FLVRTWKM	IRYRWAET	GDQRYYVM		HVKLFRFN	LFNYNQMR
FNVKSHPE	IWQKGALH	GHVKLFRF		HWLMMHFQ	MGMYASQK
FRSRYHGP	IWYRKHSH	GQHRISDA		IAKWVGFE	MKELGRSA
GHVKLFRF	KFTKVMQQ	GSWKGVRN		IALYWGRD	MWSLYRMI
GILKLMPX	KLFRFNWX	GVWKAILS		IIWFDYTL	RGLYFITH
GIYRMHVQ	KWTRVLFD	HETRWLIF		ISQWMWEI	HDVLLRPX
GQHRISDA	LAGKRRDW	HWQRVIFF		IVQHRLFT	RVIFFRLN
GVWKAILS	LIAKWVGF	IDLRWMAY		IYKLSNWF	TFSYMRWP
HAKRNMXX	LNMKWTRV	IFFRLNTP		KRFMAHWV	AGILKLMP
HIVKWASX	LWERTIVN	IHFKFDWR		LAMYSFTP	PWNMLKDD
HWQRVIFF	LYFRYEIP	IRYRWAET		LKHWFAWD	FVTYKMDX
IDLRWMAY	MFLREKQY	IWQKGALH		MAFMKWHE	AESLMSXX
IFFRLNTP	MFVKISTT	IWYRKHSH		MEFHWRIM	RGWYLAIQ
IFRKWHXX	MYYKRFMA	KDMRQQYL		MKWTRVLF	AVMFMSKX
IRYRWAET	NFVKAGKS	KFTKVMQQ		MLKHWFAW	STHLAGKR
IWQKGALH	NITREWLH	KLFRFNWX		MWSLYRMI	ERLFFWAX
KAGKSWQD	NLFRLQDE	KWTRVLFD		NIHFKFDW	YWHYLMXX
KDMRQQYL	NMLKDDMG	LAGKRRDW		PLKFTKVM	PKVMYWHF
KFTKVMQQ	PGMRHSAV	LIAKWVGF		PTFSYMRW	PLKFTKVM
KLFRFNWX	PMLKHWFA	LPSRNGWH		QEYFRMIR	PWTMANFL
KPTRWQRX	PVSRGLYF	LYFRYEIP		QIRYRWAE	YMVLTKAA
KWTRVLFD	QILDPDNF	MDPRYNHT		QRYYVMNE	KERLFFWA
LAGKRRDW	QKQRYFDW	MEFKHDWY		VGKWSYRM	HAMFRKYP
LIAKWVGF	QMIRWHFS	MFLREKQY		VIFFRLNT	KIMYIRFN
LREKQYDP	SLSKMNPV	MFVKISTT		VKLFRFNW	RQQYLNTG
LVHRETQW	SLYRMIRQ	MYIRFNPF		VRTWKMPG	VGMYWTLN
LWERTIVN	SMHRNWRA	MYYKRFMA		VYDWAFRI	AWKFGIFY
LYFRYEIP	TYFRAWXX	NAGRGHEM		WHNFHMAI	YFRMIRWA
MFLREKQY	VLTKAAPV	NITREWLH		WKIMYIRF	MENYMVLT
MFRKYPIM	VQHRLFTY	NLFRLQDE		YAMWRLDI	VANFTGHG
MFVKISTT	VSARINTT	NMLKDDMG		YDFWIQNL	DVLLRPXX
MGSRGLYT	WAFRIRSG	NQIRYRWA		YKLSNWFF	MGPFHIVK
MYYKRFMA	WEIRDMKN	NTSRQAEX		YKRFMAHW	THNYRPDM
NFVKAGKS	WPQRRGMX	NWYKRAPN		YNMWSLYR	YGRLWIHK
NLFRLQDE	XFLKAHSD	PHSKVNFQ		YQLLTMNE	GWYLAIQA
NMLKDDMG	YLGRSVPQ	PLEKMVXX		YRKHSHQL	EAVMFMSK
NWYKRAPN	YYKRFMAH	PMLKHWFA			KVMYWHFX
PGMRHSAV	ASMRIYIE	PVSRGLYF			MSTHLAGK
PHSKVNFQ	DSIRHQGP	QIYKLSNW			VDSHAKRN
PMLKHWFA	KDMRQQYL	QKQRYFDW			KLTYDFWI
PQRRGMXX	MEFKHDWY	QMIRWHFS			VNWYKRAP
PVSRGLYF	MQGKKAPX	RNWRAQHX			INSYNMWA
QKPRIGHE	NQMRGFXX	SLSKMNPV			LQVHMRYI
QKQRYFDW	TSIKVFMP	SLYRMIRQ			KVNFQQHI
QMIRWHFS	VHMRYINV	SMHRNWRA			SRGLYFIT
QRWKNIXX	WDTKMHAE	TNKRISQW			RHVYFAXX
QVRRMNXX	WGNRSPLE	TYFRAWXX			NGMYWHYL
RDMKNLAP	WLAKEDQF	VHMRYINV			NGQMIRWH
RMIRWAVL	WYRKHSHQ	VLTKAAPV			NYPLKFTK
RNWRAQHX	XHRRVYLT	VPPRSAGX			PDFYLGRS
RTWKMPGL	XPWKDMRQ	VQHRLFTY			QYPMFVKI
SEDWAFKP	YAFRSTMV	VSARINTT			RRVYLTSP
SLSKMNPV		VYHKWDTQ			SQVFSWLN
SLYRMIRQ		WAFRIRSG			TSTYDAQR
SMHRNWRA		WAFRSRYH			WHAMFRKY
TNIRASVP		WDTKMHAE			WHNFHMAI
TNKRISQW		WPQRRGMX			WMTFIVPP
TYGRLWIH		XEMKELGR			XFSLSKMN
VHMRYINV		XQTRDQNK			XHNLFRLQ
VLTKAAPV		XVLRFIEN			XVMFLREK
VQHRLFTY		YLGRSVPQ			XWILAGMQ
VTYKMDXX		YPLKFTKV
WAFRIRSG		YYKRFMAH
WAFRSRYH		LIQVPVKH
WDTKMHAE
WPQRRGMX
WYRKHSHQ
XHRRVYLT
XKARSAFA
XMWKSGDQ
XXRGSPMD
XYTRLNGE
YLGRSVPQ
YYKRFMAH
FRIRSGTX
TYFRAWXX
XXRDLVDH
